# Supplementary material for: New roles for nuclear EGFR in regulating the stability and translation of mRNAs associated with VEGF signaling
Source: PLoS One. 2017 Dec 18;12(12):e0189087. doi: 10.1371/journal.pone.0189087 (PMC5734708; doi:10.1371/journal.pone.0189087)
Supplement: S1 Table — We considered only on oligos referring on genes. 8920 out of these 15068 probes have in addition a log fold change either > +1 or < -1. (XLSX) [file pone.0189087.s008.xlsx]

## Sheet: final.table_quantile.subset_can
transcriptclusterid	probesetid	seqname	strand	start	stop	totalprobes	geneassignment	category	coefficient_construct_contrast_1	coefficient_treat_contrast_2	coefficient_interaction_contrast_3	AveExpr	ID1	adjp_construct_contrast_1	adjp_treat_contrast_2	adjp_interaction_contrast_3
16856257	16856257	chr19	+	797392	812327	21	NM_002819	main	-531635183945808	-0.257953	0.739726	536287621089166	16856257	3.26378e+07	0.96157	0.859823
16867212	16867212	chr19	-	3972316	3985461	24	NM_001961	main	-463107637914352	-0.245958	0.683321	577739740505073	16867212	3.26378e+07	0.96157	0.85797
16975310	16975310	chr4	-	39500375	39529931	30	NM_003359	main	-392318195998639	-0.541557	0.521529	652154230312998	16975310	3.26378e+07	0.957911	0.861685
16669437	16669437	chr1	+	120906028	120915073	12	NR_027337	main	-465845590394244	-0.877694	0.99956	656326994246384	16669437	3.72297e+07	0.957911	0.85797
16859795	16859795	chr19	+	18496968	18499988	21	NM_004864	main	-395943247219396	0.190433	0.370717	598920109430995	16859795	4.85045e+07	0.964739	0.879557
16863148	16863148	chr19	+	45457842	45496604	28	NM_001282175	main	-37744264276037	-0.194662	0.65822	56702260952146	16863148	6.14537e+07	0.964491	0.85797
16882142	16882142	chr2	+	85132749	85133799	14	NM_021103	main	-400986064634884	-0.204946	0.581289	872530890402159	16882142	6.15631e+07	0.964739	0.861685
16708249	16708249	chr10	+	102106772	102124591	22	NM_005063	main	-428271638472427	-0.28614	0.13369	726371899962313	16708249	6.33644e+07	0.959953	0.968874
16726439	16726439	chr11	+	64085560	64089295	22	NM_012094	main	-384693177327843	-0.102041	0.493726	498163073125291	16726439	6.33644e+07	0.986756	0.864435
16827764	16827764	chr16	-	70286297	70323412	34	NM_001605	main	-343364006157196	-0.421304	0.245796	536588061830646	16827764	6.33644e+07	0.957911	0.920686
16836021	16836021	chr17	+	48712138	48769063	35	NM_003786	main	-39233254948232	-0.156383	0.520845	591465062671265	16836021	6.33644e+07	0.972957	0.86369
16861630	16861630	chr19	+	38755098	38783254	24	NM_001166103	main	-418797205646039	-0.149283	0.86063	564162340760337	16861630	6.33644e+07	0.975263	0.85797
17031847	17031847	chr6_dbb_hap3	-	2789857	2790040	25	NM_004640	main	-37168900987935	-0.271919	0.158317	715345517034268	17031847	6.33644e+07	0.957911	0.953659
17034319	17034319	chr6_mann_hap4	-	2847191	2847374	25	NM_004640	main	-37168900987935	-0.271919	0.158317	715345517034268	17034319	6.33644e+07	0.957911	0.953659
17036567	17036567	chr6_mcf_hap5	-	2884027	2884210	25	NM_004640	main	-37168900987935	-0.271919	0.158317	715345517034268	17036567	6.33644e+07	0.957911	0.953659
17039360	17039360	chr6_qbl_hap6	-	2797957	2798140	25	NM_004640	main	-37168900987935	-0.271919	0.158317	715345517034268	17039360	6.33644e+07	0.957911	0.953659
16834766	16834766	chr17	+	42422491	42430470	28	NM_002087	main	-383096692563861	-0.292464	0.390413	527443287837815	16834766	7.15577e+07	0.957911	0.880228
16705011	16705011	chr10	+	54074041	54077802	21	NM_012242	main	-386103572447888	-0.0991789	0.650657	673415974500964	16705011	8.50086e+07	0.989348	0.861685
16708192	16708192	chr10	+	101542463	101611949	29	NM_000392	main	-382791470120662	-0.351131	0.957524	733563891314289	16708192	8.50086e+07	0.957911	0.85797
16720601	16720601	chr11	+	1244295	1284402	49	NM_002458	main	-344786851318471	0.0549865	0.248151	534416481694239	16720601	8.50086e+07	0.995933	0.925954
16757710	16757710	chr12	+	118573663	118583390	18	NM_002567	main	-316938580655137	-0.258587	0.497178	540247998641616	16757710	8.50086e+07	0.957911	0.861685
16766260	16766260	chr12	-	57031959	57039852	31	NM_001686	main	-369793593250389	-0.458599	0.614545	686876443727177	16766260	8.50086e+07	0.957911	0.861685
16785058	16785058	chr14	+	62162119	62214977	40	NM_001243084	main	-332881836381493	-0.412126	0.737117	623629234851851	16785058	8.50086e+07	0.957911	0.85797
16821296	16821296	chr16	+	81478775	81745367	19	NM_030629	main	-371544113903307	-0.401046	-0.242799	551884264527448	16821296	8.50086e+07	0.957911	0.930797
16826909	16826909	chr16	-	58553855	58663750	46	NM_001265612	main	-311530685756564	-0.61644	0.908747	645428412494644	16826909	8.50086e+07	0.957911	0.85797
16827679	16827679	chr16	-	69743304	69760707	26	NM_000903	main	-410495490935442	-0.285379	0.461381	759168083346316	16827679	8.50086e+07	0.96157	0.877114
16829085	16829085	chr16	-	87863622	87903125	17	NM_003486	main	-471416906184109	-0.0858728	0.399139	722853812968063	16829085	8.50086e+07	0.994527	0.911744
16856757	16856757	chr19	+	2269520	2273487	21	NM_004152	main	-47626156492298	-0.20426	0.774139	545030054138806	16856757	8.50086e+07	0.972957	0.861685
16858468	16858468	chr19	+	11546269	11561783	24	NM_001001329	main	-38868395180051	-0.153427	0.462672	488341469869319	16858468	8.50086e+07	0.974325	0.869943
16920497	16920497	chr20	-	52769988	52790516	32	NM_000782	main	-398899248860141	-0.239088	0.570567	762636122782208	16920497	8.50086e+07	0.962437	0.862262
16938712	16938712	chr3	+	33155450	33189265	26	NM_006371	main	-343529462139945	-0.269227	0.756927	569370228745358	16938712	8.50086e+07	0.957911	0.85797
17061138	17061138	chr7	-	102277195	102312182	29	NM_032959	main	-320924187704041	-0.0943488	114249914198383	528598390491767	17061138	8.50086e+07	0.986756	0.85797
17063461	17063461	chr7	-	139246316	139477693	25	NM_001113239	main	-346601631080528	-0.364008	0.72372	646161751248178	17063461	8.50086e+07	0.957911	0.85797
17115636	17115636	chrX	-	153759606	153775787	36	NM_000402	main	-341171467095416	0.0687356	0.0902575	619457791871347	17115636	8.50086e+07	0.993016	0.975989
16844936	16844936	chr17	-	40023161	40075272	23	NM_001096	main	-339909050022762	-0.177537	0.236656	608799620391319	16844936	8.83679e+07	0.971319	0.929847
16858774	16858774	chr19	+	13049414	13055304	21	NM_004343	main	-383599345229976	-0.154973	-0.0175688	563942875631638	16858774	8.83679e+07	0.975263	0.995321
16727919	16727919	chr11	+	67351066	67354131	20	NM_000852	main	-320453736300501	-0.0322076	0.478432	440619872898134	16727919	9.46758e+07	0.996787	0.86369
16747236	16747236	chr12	+	6484211	6500733	27	XM_006718983	main	-327332252615961	-0.126565	0.548792	583818483634513	16747236	9.46758e+07	0.975949	0.861685
16866337	16866337	chr19	+	59055836	59062082	26	NM_005762	main	-319522136461147	-0.192464	0.499398	502135568783523	16866337	9.46758e+07	0.964739	0.862262
16943040	16943040	chr3	+	96336029	96337039	24	NA	main	435467773298602	0.756062	-0.885656	655560940312074	16943040	9.46758e+07	0.957911	0.85797
17008088	17008088	chr6	+	37012607	37013177	8	ENST00000423336	main	-450813032580325	-0.125296	0.984661	805040903256696	17008088	9.46758e+07	0.988159	0.85797
16872039	16872039	chr19	-	39306062	39322497	29	NM_001398	main	-347947392949559	-0.143456	-0.0348831	552633987280438	16872039	9.6009e+07	0.975263	0.993049
16855973	16855973	chr18	-	71920527	71959251	18	NM_001190807	main	-304423580021123	-0.456184	0.659535	608825661721015	16855973	1.0567e+08	0.957911	0.85797
16908037	16908037	chr2	-	216225163	216300895	57	NM_002026	main	-317573844681113	-0.372728	0.316365	671196538597112	16908037	1.0567e+08	0.957911	0.896723
16834091	16834091	chr17	+	38599676	38613983	19	NM_001552	main	-400969480812051	-0.031437	-0.0114366	645317488155868	16834091	1.0632e+08	0.997505	0.996467
16707927	16707927	chr10	+	98510023	98510680	25	NM_001270491	main	-324192763937901	-0.138599	0.287141	878490025785358	16707927	1.12039e+08	0.974325	0.911997
16790464	16790464	chr14	-	23033805	23058175	20	NM_001344	main	-363493822439209	-0.224427	0.917217	660360091760672	16790464	1.12039e+08	0.964739	0.85797
17016366	17016366	chr6	-	26033320	26033796	10	NM_003513	main	-459101389336591	-183569190966822	185409500768761	456295126095705	17016366	1.12039e+08	0.651582	0.85797
17031855	17031855	chr6_dbb_hap3	-	2792469	2792631	25	NM_004640	main	-298055003406755	-0.4883	0.524764	59034535611739	17031855	1.12039e+08	0.957911	0.861685
17034327	17034327	chr6_mann_hap4	-	2849803	2849965	25	NM_004640	main	-298055003406755	-0.4883	0.524764	59034535611739	17034327	1.12039e+08	0.957911	0.861685
17036575	17036575	chr6_mcf_hap5	-	2886639	2886801	25	NM_004640	main	-298055003406755	-0.4883	0.524764	59034535611739	17036575	1.12039e+08	0.957911	0.861685
17039368	17039368	chr6_qbl_hap6	-	2800567	2800729	25	NM_004640	main	-298055003406755	-0.4883	0.524764	59034535611739	17039368	1.12039e+08	0.957911	0.861685
16658864	16658864	chr1	+	10458649	10480233	43	NM_002631	main	-331966703083978	-0.248256	0.284361	554985512373277	16658864	1.13753e+08	0.960723	0.91841
16863521	16863521	chr19	+	47421933	47508334	25	NM_004491	main	-296962497966837	-0.771124	0.63893	554682339627881	16863521	1.16113e+08	0.957911	0.85797
16992809	16992809	chr5	+	175815748	175817200	15	NM_138820	main	-366079555034124	-0.269162	0.535224	601621503289888	16992809	1.16113e+08	0.96157	0.866876
16885135	16885135	chr2	+	121103719	121109384	22	NM_002193	main	-329454634158286	-0.357235	-0.113529	422470314428057	16885135	1.16205e+08	0.957911	0.970949
16833204	16833204	chr17	+	32582296	32584222	11	NM_002982	main	-320724630960593	-0.184336	0.00728904	688505430103816	16833204	1.20202e+08	0.96739	0.997851
16687618	16687618	chr1	-	55314138	55352921	22	NM_014762	main	-323827375471763	-0.358462	0.404684	464606440213225	16687618	1.26969e+08	0.957911	0.874838
16817017	16817017	chr16	+	23690143	23701688	25	NM_005030	main	-337367066693848	-0.849636	0.934359	536204902542028	16817017	1.26969e+08	0.957911	0.85797
16850189	16850189	chr17	-	80200537	80231594	20	NM_001893	main	-341028640796105	-0.204708	0.0392892	506703259072517	16850189	1.27896e+08	0.964962	0.992292
16858860	16858860	chr19	+	13885257	13889587	23	NM_014047	main	-342017889907272	-0.0747824	-0.646435	684920602826215	16858860	1.27896e+08	0.993218	0.861685
16862262	16862262	chr19	+	41082757	41097305	30	NM_138392	main	-315452056102726	-0.0827983	0.511363	586082585871845	16862262	1.27896e+08	0.990777	0.862465
16840284	16840284	chr17	-	5336099	5342471	25	NM_001212	main	-3094747582922	-0.286053	0.710294	489943978847007	16840284	1.29032e+08	0.957911	0.85797
17116720	17116720	chrY	-	1455045	1461039	28	NM_001636	main	-365564459916026	0.151453	-0.137623	632571362682993	17116720	1.32243e+08	0.975793	0.968254
16686472	16686472	chr1	-	45976707	45988719	20	NM_002574	main	-336023530927917	-0.324366	-0.0919235	645903001353988	16686472	1.35243e+08	0.957911	0.978179
16736211	16736211	chr11	-	17095936	17099334	27	NM_001017	main	-288492202036943	-0.283603	0.484645	481943070068056	16736211	1.35833e+08	0.957911	0.862262
16892523	16892523	chr2	+	234197322	234197587	21	NR_003006	main	-342316012995329	-0.127687	0.517159	567342945100793	16892523	1.35833e+08	0.982037	0.866876
16945241	16945241	chr3	+	128444965	128533641	25	NM_004637	main	-316184900177186	-0.250738	0.356966	54957707746539	16945241	1.35833e+08	0.959953	0.890021
16989408	16989408	chr5	+	134263729	134263802	23	NR_039666	main	392649330321102	0.897957	-0.760975	707472852741673	16989408	1.35833e+08	0.957911	0.861685
17108582	17108582	chrX	+	154611749	154613449	26	NM_012151	main	-318468052915204	-0.255401	0.628173	566365817540407	17108582	1.35833e+08	0.959953	0.861685
17115801	17115801	chrX	-	154686576	154688276	26	NM_012151	main	-318468052915204	-0.255401	0.628173	566365817540407	17115801	1.35833e+08	0.959953	0.861685
16842326	16842326	chr17	-	19641297	19651746	30	NM_000691	main	-36593314199198	0.15234	0.350088	532309861534343	16842326	1.36824e+08	0.976133	0.906959
16837270	16837270	chr17	+	66031848	66042970	17	NM_002266	main	-379389079747458	-0.840558	0.658717	645068710507402	16837270	1.37505e+08	0.957911	0.861685
16865737	16865737	chr19	+	56165416	56186082	23	NM_001012478	main	-28476577693892	-0.270625	-0.141734	476726372127432	16865737	1.37505e+08	0.957911	0.954667
16955064	16955064	chr3	-	53258723	53290130	22	ENST00000462138	main	-323793047500888	-0.0585457	0.156627	549387423077888	16955064	1.37505e+08	0.995933	0.957274
17003208	17003208	chr5	-	176758563	176778885	22	NM_006816	main	-372343528558248	-0.127362	0.315415	631652760373707	17003208	1.37505e+08	0.984354	0.924513
17086634	17086634	chr9	+	91926113	91931618	20	NM_001827	main	-420517801732995	-0.584535	11896466128118	49349177817197	17086634	1.37505e+08	0.957911	0.85797
16726183	16726183	chr11	+	63742079	63744015	25	NM_004074	main	-357458987574382	-0.121333	-0.58142	57480788889306	16726183	1.43608e+08	0.98512	0.86369
16861704	16861704	chr19	+	38865176	38874464	25	NM_002812	main	-34476092489793	0.101783	0.264298	636960896989896	16861704	1.43608e+08	0.989275	0.93003
16693762	16693762	chr1	-	154179183	154193273	30	ENST00000368516	main	-283558124626694	-0.11393	0.34069	611642365194166	16693762	1.43848e+08	0.97892	0.882756
16846864	16846864	chr17	-	53469974	53499341	17	NM_012329	main	-376639676304872	-0.494574	0.801472	567560856630107	16846864	1.43848e+08	0.957911	0.859823
16899335	16899335	chr2	-	74753772	74757066	33	AK055566	main	-325102566991115	-0.105371	0.47436	5215062814843	16899335	1.43848e+08	0.987044	0.868425
16692636	16692636	chr1	-	149859019	149859466	15	NM_175065	main	-425657031311067	-122310091940945	0.700385	542845289675858	16692636	1.49288e+08	0.957911	0.86369
16815208	16815208	chr16	+	2802330	2821413	36	NM_016333	main	-312114575815838	-0.204017	0.421306	590761801372976	16815208	1.51927e+06	0.964739	0.872888
16867432	16867432	chr19	-	5173977	5340814	27	NM_002850	main	-290182496208495	-0.203511	0.388268	343670694910355	16867432	1.51927e+06	0.962862	0.874039
16838581	16838581	chr17	+	78234660	78372586	62	NM_001256071	main	-297730552214306	-0.481139	0.49793	529485211941337	16838581	1.53595e+08	0.957911	0.86369
16844872	16844872	chr17	-	39910856	39943183	32	NM_002230	main	-354603633168082	0.0772928	0.0232302	614064566110698	16844872	1.53595e+08	0.993844	0.9951
16866874	16866874	chr19	-	2100993	2151556	27	NM_001261826	main	-309999594225798	-0.547664	0.398415	401360151532947	16866874	1.53595e+08	0.957911	0.875861
16945189	16945189	chr3	+	127770484	127790526	29	NM_013336	main	-287481951027059	-0.216024	0.361445	591535888065536	16945189	1.53595e+08	0.96157	0.878648
17047258	17047258	chr7	+	74379083	74438803	27	NM_001145064	main	-360404557453189	-0.329806	-0.129037	568852638460608	17047258	1.53595e+08	0.957911	0.971013
16815137	16815137	chr16	+	2563727	2570224	15	NM_001694	main	-333777056904909	-0.317601	0.210706	513024208456866	16815137	1.54894e+08	0.957911	0.944024
16861887	16861887	chr19	+	39306064	39306567	22	BC014786	main	-325200012433945	-0.359915	0.819189	495981794226813	16861887	1.55849e+08	0.957911	0.85797
16798250	16798250	chr15	+	25356912	25357041	25	ENST00000546682	main	-309995690486064	-0.319258	0.366946	551226378090945	16798250	1.61512e+08	0.957911	0.887776
16920939	16920939	chr20	-	60883011	60942368	65	NM_005560	main	-31762690517179	-0.0749921	0.0334431	469584267676974	16920939	1.61512e+08	0.993016	0.993049
16929943	16929943	chr22	+	38244875	38285414	30	ENST00000412331	main	-301976439427714	-0.381607	0.491689	56251803592511	16929943	1.61512e+08	0.957911	0.864435
16960355	16960355	chr3	-	149086805	149095652	26	AL832780	main	-31927804505321	-0.268104	0.412151	569478386619652	16960355	1.61512e+08	0.959953	0.877069
16993943	16993943	chr5	-	1317859	1345214	23	NM_030782	main	-284371928349901	-0.0953889	0.0872168	419023109023388	16993943	1.61512e+08	0.986756	0.976263
17058878	17058878	chr7	-	75616155	75623992	16	NM_031925	main	-281409461526217	0.0633754	-0.0849102	412473094936254	17058878	1.61512e+08	0.993753	0.976944
17115505	17115505	chrX	-	153576892	153603006	42	NM_001110556	main	-371799834610198	-0.242648	0.18351	514907851433669	17115505	1.61733e+08	0.964739	0.958117
16839473	16839473	chr17	-	1553923	1588176	38	NM_006445	main	-393728374338313	-0.581635	0.695793	61019743967588	16839473	1.63493e+08	0.957911	0.861685
16871239	16871239	chr19	-	33877855	34012799	23	NM_000285	main	-287687249135573	-0.193505	-0.290046	465912545475651	16871239	1.68743e+07	0.964739	0.905557
16850107	16850107	chr17	-	80036214	80056106	33	NM_004104	main	-356586675198738	-0.365803	0.35923	477413982079259	16850107	1.69517e+08	0.957911	0.905615
16856946	16856946	chr19	+	3359561	3469215	25	NM_001245002	main	-320263571104841	-0.0563232	0.360788	424790765086599	16856946	1.75939e+08	0.995933	0.896723
16881153	16881153	chr2	+	70314585	70316335	19	NM_006196	main	-306260020267457	-0.127919	0.365861	542848906342143	16881153	1.81422e+08	0.978703	0.888861
16881434	16881434	chr2	+	73114489	73119289	18	NM_003124	main	-292420773022657	-0.20076	124291678298182	47377150525481	16881434	1.81422e+08	0.964739	0.85797
16770812	16770812	chr12	-	117476728	117537284	20	NM_001168325	main	-284327831486199	-0.293951	0.439724	431718642563401	16770812	1.86134e+08	0.957911	0.868317
16859583	16859583	chr19	+	17666460	17693965	23	NM_024656	main	-299217976185941	-0.463622	0.425847	419171662292168	16859583	1.86134e+08	0.957911	0.870604
16768103	16768103	chr12	-	84577103	84577227	20	NA	main	326954307514365	0.645324	-107104606143218	273795560901943	16768103	1.90259e+08	0.957911	0.85797
16856203	16856203	chr19	+	571310	583493	29	NM_001728	main	-282072038887008	-0.228302	0.0579863	46127709676498	16856203	1.96373e+08	0.96157	0.98422
16956714	16956714	chr3	-	98514785	98620533	24	NM_080927	main	-322712302829268	-0.580632	0.466032	666166973564707	16956714	2.01934e+08	0.957911	0.869943
16983451	16983451	chr5	+	17217669	17276943	8	NM_001271606	main	-285741156108218	0.161456	-0.22451	651716332550535	16983451	2.02432e+08	0.971319	0.931153
16826692	16826692	chr16	-	56395364	56459448	27	NM_001144	main	-26686198446383	-0.686549	0.827099	542149467803826	16826692	2.07747e+08	0.957911	0.85797
16860709	16860709	chr19	+	34855645	34893318	20	NM_000175	main	-365367775691423	-0.366889	0.341407	592256357701426	16860709	2.07747e+08	0.957911	0.919854
16873632	16873632	chr19	-	47278140	47291851	26	NM_001145145	main	-315656858101342	-0.14949	0.468586	441346364507089	16873632	2.07934e+08	0.975263	0.869567
17115394	17115394	chrX	-	153213004	153237258	29	NM_005334	main	-334002263200189	-0.351359	0.607924	500774479548569	17115394	2.07934e+08	0.957911	0.861685
17047504	17047504	chr7	+	75931861	75933614	27	NM_001540	main	-35462030160254	0.112565	-0.0468067	671035727660068	17047504	2.08118e+08	0.988981	0.991569
16683377	16683377	chr1	-	23884409	23886285	25	NM_002167	main	-27450493718441	-0.449276	0.63527	342911347211254	16683377	2.22859e+08	0.957911	0.85797
16924551	16924551	chr21	-	27252861	27543446	28	NM_000484	main	-272816829281934	-0.25376	0.466333	611036474138187	16924551	2.23216e+06	0.957911	0.864435
17099027	17099027	chr9	-	131937831	131940540	24	NM_203434	main	-304470919081044	-0.325674	0.563746	388487851329661	17099027	2.23216e+06	0.957911	0.861685
16879721	16879721	chr2	+	46520806	46613842	21	NM_001430	main	-303618773811112	-0.288629	0.62992	515947301833991	16879721	2.37961e+08	0.957911	0.861685
17102129	17102129	chrX	+	23801275	23804343	24	NM_002970	main	-355061778377526	-0.451639	0.44293	54361878316966	17102129	2.3968e+08	0.957911	0.887776
17103185	17103185	chrX	+	47441690	47446190	20	AK296116	main	-320026509456313	-0.191698	0.323397	405171166011025	17103185	2.43912e+08	0.971319	0.913121
16862066	16862066	chr19	+	39971052	39981528	28	NM_001001563	main	-279281106341507	-0.245676	0.364216	479066252809702	16862066	2.46853e+08	0.959953	0.882085
16729548	16729548	chr11	+	82400570	82400967	25	NM_001031	main	-291807440534263	-0.155793	0.557559	823988752203637	16729548	2.49889e+08	0.972957	0.861685
16792226	16792226	chr14	-	39501123	39578850	33	NM_006364	main	-264848815867216	-0.434186	0.845133	549472400801802	16792226	2.49889e+08	0.957911	0.85797
16849576	16849576	chr17	-	76967335	76976061	19	NM_005567	main	-280844068951155	-0.201209	0.586298	390486374677679	16849576	2.49889e+08	0.964739	0.861685
16849849	16849849	chr17	-	79476997	79479892	12	NM_001199954	main	-420837327671003	-0.110379	0.0311638	668973001595104	16849849	2.49889e+08	0.993016	0.994894
16861852	16861852	chr19	+	39138267	39222223	16	NM_004924	main	-31808955236679	-0.22486	-0.106232	561164435990988	16861852	2.49889e+08	0.964739	0.975373
17093245	17093245	chr9	-	33441152	33447631	17	ENST00000493581	main	-270988829094832	-0.378821	0.588196	279574815793564	17093245	2.49889e+08	0.957911	0.861685
16670401	16670401	chr1	+	149858525	149858961	9	NM_003517	main	-436056871604195	-145500685761317	155460825818863	596246228130381	16670401	2.51626e+07	0.957911	0.85797
16702175	16702175	chr10	+	6186843	6277508	18	NM_001145443	main	-358519738287211	-0.576065	104542224897465	462947323005046	16702175	2.51626e+07	0.957911	0.85797
16721210	16721210	chr11	+	4777875	4778027	18	NA	main	370455317878967	0.540639	-116686753580402	464925934575404	16721210	2.51626e+07	0.957911	0.85797
16839352	16839352	chr17	-	1367480	1396001	22	NM_001080779	main	-318369453606374	-0.353716	-0.0776567	49871124741514	16839352	2.51626e+07	0.957911	0.981885
16732315	16732315	chr11	+	119205210	119208024	24	NM_032015	main	-296073978647359	-0.577683	0.19998	437906102062137	16732315	2.62902e+08	0.957911	0.944665
16863753	16863753	chr19	+	48828629	48833810	24	NM_001425	main	-372745069846559	-0.158205	0.48269	650894375154182	16863753	2.62902e+08	0.980405	0.88518
16725984	16725984	chr11	+	62623484	62656816	23	NM_001012662	main	-27351120990499	-0.0126326	0.619174	548273690839213	16725984	2.6818e+08	0.998496	0.861685
17087109	17087109	chr9	+	97847727	97847823	18	NR_029665	main	-336381792505679	-0.683702	0.251595	353720943568877	17087109	2.80387e+08	0.957911	0.938304
16840788	16840788	chr17	-	7833663	7835317	26	NM_001166621	main	-367448594832707	-0.269616	0.302334	569869938839178	16840788	2.8369e+08	0.964491	0.931153
16825535	16825535	chr16	-	29624424	29625038	9	NR_002593	main	-290027843157417	-0.209519	-0.225731	450696829734427	16825535	2.91585e+08	0.964739	0.935572
17103560	17103560	chrX	+	49028184	49031588	26	NM_002668	main	-322372520623767	-0.370904	0.49403	521882502332746	17103560	3.01029e+08	0.957911	0.869567
17079027	17079027	chr8	-	92476263	92476367	14	NA	main	285744065126732	0.276132	-0.262839	454051083358539	17079027	3.01295e+07	0.957911	0.925954
16765963	16765963	chr12	-	56631591	56652175	26	NM_173595	main	-266969051060862	-0.705404	0.529306	460809610935465	16765963	3.01915e+08	0.957911	0.861685
17111262	17111262	chrX	-	53559057	53713673	83	NM_031407	main	-273613115081048	-0.352634	0.420781	584704634830243	17111262	3.03303e+08	0.957911	0.869567
16757160	16757160	chr12	+	112204691	112247789	22	NM_000690	main	-292563562965689	-0.345989	0.329064	500520339926454	16757160	3.05533e+08	0.957911	0.901099
16933760	16933760	chr22	-	30636436	30642840	22	NM_001257135	main	-283081586720228	-0.206796	0.432813	456000172316809	16933760	3.22146e+07	0.964739	0.870604
17082548	17082548	chr8	-	145538247	145550573	39	NM_012079	main	-278639098807292	0.0306608	0.136367	423782555728064	17082548	3.22146e+07	0.997277	0.961983
16718922	16718922	chr10	-	120927215	120938345	25	ENST00000494433	main	-287058821899179	-0.553254	0.324525	555605900311785	16718922	3.40096e+08	0.957911	0.901797
16872640	16872640	chr19	-	42460833	42463528	16	NM_006423	main	-296083907788013	-0.0475742	-0.21748	503404397077417	16872640	3.43202e+08	0.995933	0.9419
17006378	17006378	chr6	+	30687978	30693203	26	NM_001293212	main	-338698620653077	-0.416621	0.556056	752204994207658	17006378	3.44112e+08	0.957911	0.868317
17020044	17020044	chr6	-	52362200	52441862	31	NM_012288	main	-258032116146048	-0.371326	0.14745	472814241599065	17020044	3.44112e+08	0.957911	0.954631
17017018	17017018	chr6	-	30710976	30712331	30	NM_003897	main	-323544924826027	-0.483919	0.106605	499665830624446	17017018	3.45215e+08	0.957911	0.977072
16863667	16863667	chr19	+	48248793	48260323	21	NM_015710	main	-25765132725782	-0.0320091	0.293696	430510503469434	16863667	3.45993e+08	0.996666	0.901099
16914352	16914352	chr20	+	44519591	44527459	28	NM_000308	main	-306741746857907	-0.18606	0.70955	524521544870217	16914352	3.54501e+08	0.971319	0.861685
17115229	17115229	chrX	-	153051221	153059978	36	AB209206	main	-26733539705301	-0.0280216	0.0922109	414164038897567	17115229	3.66477e+08	0.997277	0.97613
16745525	16745525	chr11	-	122928197	122933938	26	NM_006597	main	-317144677577265	-0.275337	0.698999	606570596503635	16745525	3.66498e+07	0.96157	0.861685
16912167	16912167	chr20	+	25228705	25278650	20	NM_002862	main	-248458936108932	-0.199321	0.148903	488203277964779	16912167	3.66498e+07	0.962437	0.95279
16774679	16774679	chr13	+	48807274	48837063	24	NM_021999	main	-294120636233516	-0.266187	0.548313	538425535768273	16774679	3.81086e+08	0.960513	0.86369
16820787	16820787	chr16	+	70557691	70611571	29	NM_012426	main	-288694933720366	-0.623631	0.426721	556281745333947	16820787	3.81086e+08	0.957911	0.874757
16827687	16827687	chr16	-	69775770	69788829	24	NM_014062	main	-25993536943264	-0.159853	0.540836	545146823800828	16827687	3.81086e+08	0.971319	0.861685
16861047	16861047	chr19	+	36036502	36038429	23	NM_001242597	main	-361531109068143	-0.0809046	0.35589	560814154876012	16861047	3.81086e+08	0.995034	0.923055
16899457	16899457	chr2	-	76672205	76672536	8	ENST00000363618	main	263903853813646	0.766312	-124300228911816	566598384868889	16899457	3.81086e+08	0.957911	0.85797
16966285	16966285	chr4	+	41258430	41270472	27	NM_004181	main	-274485318430142	-0.221583	0.639864	48204441136023	16966285	3.81086e+08	0.962437	0.861685
17084363	17084363	chr9	+	33624223	33625532	13	NR_003573	main	-346762333389304	0.0354498	-0.0574883	743770201409072	17084363	3.81086e+08	0.997277	0.988616
17103024	17103024	chrX	+	47050199	47074527	29	NM_003334	main	-371329350509936	-0.0891729	0.465687	575321874012813	17103024	3.81086e+08	0.993844	0.896398
16863820	16863820	chr19	+	49055429	49102684	20	NM_004605	main	-320054677842813	-0.315722	0.651632	455135596185641	16863820	3.8258e+08	0.957911	0.861685
16862427	16862427	chr19	+	41699115	41713444	25	NM_030622	main	-3001717161811	-0.130743	0.151888	512543617990361	16862427	3.85869e+08	0.982017	0.961844
16830257	16830257	chr17	+	6915736	6920844	27	NR_037715	main	-291298317625646	-0.208373	0.0864482	487304962273761	16830257	3.91534e+08	0.964962	0.979892
16782153	16782153	chr14	+	23235731	23241007	28	NM_005015	main	-259579011311828	-0.0753008	0.127704	630382181705647	16782153	3.92433e+08	0.992056	0.962595
16791135	16791135	chr14	-	24658349	24664893	23	NM_001014842	main	-298515202677891	-0.60202	0.756785	460409374920152	16791135	3.95752e+08	0.957911	0.85797
16948871	16948871	chr3	+	184016497	184026842	29	NM_001278708	main	-251296356934561	-0.235349	0.811142	483620697179849	16948871	3.95752e+08	0.959953	0.85797
16854130	16854130	chr18	-	14531675	14531781	25	ENST00000363262	main	271709716406365	0.396318	-0.45351	816748665762385	16854130	4.02328e+08	0.957911	0.868949
16805889	16805889	chr15	-	21060580	21060686	25	ENST00000363920	main	278174159801256	0.422744	-0.467283	725276843065093	16805889	4.07303e+08	0.957911	0.868425
16805913	16805913	chr15	-	22071734	22071840	25	ENST00000363920	main	278174159801256	0.422744	-0.467283	725276843065093	16805913	4.07303e+08	0.957911	0.868425
16865116	16865116	chr19	+	54369477	54379691	23	NM_001020818	main	-257156345244424	-0.233755	0.232072	449648427055387	16865116	4.07303e+08	0.960723	0.928539
17076867	17076867	chr8	-	48685669	48872743	82	NM_001081640	main	-257751981540043	-0.59335	0.612583	516069998058452	17076867	4.07303e+08	0.957911	0.861685
16788883	16788883	chr14	+	102430865	102517135	78	NM_001376	main	-254731372973634	-0.390856	0.442648	535274204684966	16788883	4.09855e+08	0.957911	0.868317
16842452	16842452	chr17	-	20902906	20947073	24	NM_015276	main	-267705238777152	-0.339608	0.174687	544349436567084	16842452	4.09855e+08	0.957911	0.949303
16727224	16727224	chr11	+	65769550	65771620	24	NM_001143985	main	-310309243261464	-0.599213	0.97034	437064189225234	16727224	4.16222e+08	0.957911	0.85797
16763540	16763540	chr12	-	46751971	46766650	23	NM_018976	main	-306069090766592	-0.503098	0.620483	667314690986717	16763540	4.16222e+08	0.957911	0.861685
16806914	16806914	chr15	-	34633917	34635378	18	NM_018648	main	-241563217691741	-0.124563	0.0945693	651178613188377	16806914	4.16222e+08	0.975263	0.97177
16825333	16825333	chr16	-	28467693	28503623	19	NM_000086	main	-254547304731021	-0.21723	-0.0167263	453651744038186	16825333	4.16222e+08	0.96157	0.995208
16836564	16836564	chr17	+	57697050	57774317	38	NM_001288653	main	-262469759449567	-0.603829	0.28488	652352076195087	16836564	4.16222e+08	0.957911	0.913709
16845019	16845019	chr17	-	40265126	40273382	25	NM_021078	main	-284347153358798	-0.106613	0.149242	450607039624869	16845019	4.16222e+08	0.987068	0.960656
17030026	17030026	chr6_cox_hap2	-	4711285	4725976	40	ENST00000493108	main	-265580739313371	-0.00737841	0.165198	473828329647043	17030026	4.16222e+08	0.998604	0.952325
17032710	17032710	chr6_dbb_hap3	-	4548797	4563487	40	ENST00000493108	main	-265580739313371	-0.00737841	0.165198	473828329647043	17032710	4.16222e+08	0.998604	0.952325
17039184	17039184	chr6_qbl_hap6	-	2003905	2005260	30	ENST00000376377	main	-281400955649248	-0.318314	0.108314	496074492961924	17039184	4.16222e+08	0.957911	0.972328
17051336	17051336	chr7	+	128502857	128505903	21	NM_001198909	main	-294221193783953	-0.0765736	0.47316	522805989049905	17051336	4.16222e+08	0.993218	0.869567
16773583	16773583	chr13	+	29233141	29253094	20	NM_015932	main	-300655473383698	-0.436902	0.457062	600660426887675	16773583	4.19323e+08	0.957911	0.87461
16837938	16837938	chr17	+	73713474	73753899	28	NM_000213	main	-271205827557974	-0.182964	0.406416	427486673642081	16837938	4.19323e+08	0.97068	0.874838
16816739	16816739	chr16	+	21963981	21994981	28	NM_003366	main	-294759110319224	-0.613287	101622624197501	581008805156692	16816739	4.30069e+08	0.957911	0.85797
16822728	16822728	chr16	-	1494935	1525581	21	NM_001114331	main	-239171059222699	-0.317911	0.287701	377009207647266	16822728	4.34204e+08	0.957911	0.899886
16926200	16926200	chr21	-	44834395	44847008	27	NM_173354	main	-316478790979063	-0.304137	0.359289	473903760211	16926200	4.35874e+08	0.959953	0.906759
16825306	16825306	chr16	-	28390900	28437775	26	NM_001037808	main	-238386426211502	-0.0612283	0.270028	600793286512544	16825306	4.39734e+08	0.993753	0.907333
16910375	16910375	chr2	-	242166679	242256476	53	NM_001243900	main	-240874514235734	-0.282089	0.126595	499678598398639	16910375	4.39734e+08	0.957911	0.960656
16919448	16919448	chr20	-	43124862	43150750	23	NM_006811	main	-305123929129273	-0.355914	0.436148	694672741985596	16919448	4.39734e+08	0.957911	0.880228
16928098	16928098	chr22	+	24236191	24237414	22	NM_002415	main	-285615160403552	0.251382	-0.536757	53522281384956	16928098	4.39734e+08	0.96157	0.864435
17095775	17095775	chr9	-	94972489	95056038	37	NM_002161	main	-258219200778165	-0.546688	0.343655	558081833613615	17095775	4.39734e+08	0.957911	0.891952
16729290	16729290	chr11	+	76493295	76509198	22	NM_015516	main	-312152172973339	0.193624	-0.262858	442459867781932	16729290	4.40044e+07	0.97133	0.935067
17020930	17020930	chr6	-	75962638	75994684	30	NM_001143958	main	-300421308487653	-0.221808	0.652855	526206930433023	17020930	4.44081e+08	0.96493	0.861685
17058731	17058731	chr7	-	74601104	74653445	48	NM_001163636	main	-254650218198991	-0.441299	0.604535	681037958557506	17058731	4.48493e+08	0.957911	0.861685
17005865	17005865	chr6	+	27782822	27783267	10	NM_003521	main	-314296750638558	-153482543445549	-0.39469	774499333574952	17005865	4.49939e+08	0.651582	0.896723
16705961	16705961	chr10	+	74033677	74035797	25	NM_019058	main	-302524913733529	-0.220466	0.233813	445755058149075	16705961	4.52164e+08	0.964962	0.94132
16840145	16840145	chr17	-	4840425	4843463	21	NM_001165417	main	-27144590469362	-0.0536814	0.303261	485879668830007	16840145	4.52164e+08	0.995933	0.910863
17046886	17046886	chr7	+	72569012	72621336	48	NM_001163636	main	-252549105367794	-0.407388	0.588323	682835005663046	17046886	4.52164e+08	0.957911	0.861685
16776052	16776052	chr13	+	100153671	100215645	33	NM_004800	main	-272701618761992	-0.269292	0.32157	560718610082404	16776052	4.55222e+08	0.959953	0.902456
16912492	16912492	chr20	+	30697309	30755061	19	NM_014742	main	-329884560249988	-0.425089	0.330049	54738579473355	16912492	4.55222e+08	0.957911	0.924896
16961372	16961372	chr3	-	169482398	169482848	19	NR_001566	main	-284926834659715	0.213155	-0.0794956	405751785805771	16961372	4.55222e+08	0.964739	0.980958
17026331	17026331	chr6_apd_hap1	+	3110276	3112790	25	NM_005346	main	-265647783573683	-0.392702	0.129944	431826019624206	17026331	4.55222e+08	0.957911	0.964372
16825956	16825956	chr16	-	31102163	31107301	29	NM_024006	main	-255240266446897	-0.80247	106909408287175	377167131739714	16825956	4.56243e+07	0.957911	0.85797
17031849	17031849	chr6_dbb_hap3	-	2792120	2792296	26	ENST00000416183	main	-296240825412383	-0.468861	0.59422	483348116496185	17031849	4.56243e+07	0.957911	0.862262
17034321	17034321	chr6_mann_hap4	-	2849454	2849630	26	ENST00000416183	main	-296240825412383	-0.468861	0.59422	483348116496185	17034321	4.56243e+07	0.957911	0.862262
17036569	17036569	chr6_mcf_hap5	-	2886290	2886466	26	ENST00000416183	main	-296240825412383	-0.468861	0.59422	483348116496185	17036569	4.56243e+07	0.957911	0.862262
17039362	17039362	chr6_qbl_hap6	-	2800218	2800394	26	ENST00000416183	main	-296240825412383	-0.468861	0.59422	483348116496185	17039362	4.56243e+07	0.957911	0.862262
16891752	16891752	chr2	+	228336868	228425938	29	NM_001135187	main	-267371768355922	-0.161285	0.471791	690309303371401	16891752	4.59966e+08	0.972599	0.868317
17026742	17026742	chr6_apd_hap1	-	2812684	2821649	34	ENST00000462256	main	-326168906702067	-0.506631	108967349365909	495830223902227	17026742	4.59966e+08	0.957911	0.85797
17021217	17021217	chr6	-	83920108	84140938	23	NM_002395	main	-276898231581199	-0.511453	0.515579	556139169380078	17021217	4.66298e+08	0.957911	0.865038
16706463	16706463	chr10	+	80828792	81076285	25	NM_020338	main	-303956539742616	-0.220948	0.478048	43460361019725	16706463	4.70011e+07	0.966221	0.874346
16725742	16725742	chr11	+	61583728	61634826	24	NM_001281501	main	-25291316389181	-0.168413	0.512182	478060784550675	16725742	4.70011e+07	0.971319	0.862262
16789149	16789149	chr14	+	103589779	103603776	33	NM_006291	main	-263121096768912	-0.226491	0.25278	378803271385516	16789149	4.70011e+07	0.96157	0.926099
16827630	16827630	chr16	-	69151486	69166493	23	NM_001039690	main	-268401992916597	-0.170617	0.592832	508268525463014	16827630	4.70011e+07	0.971319	0.861685
16860834	16860834	chr19	+	35485688	35517375	29	NM_001136199	main	-351439831370753	-0.0407939	0.0859673	516729995989733	16860834	4.70011e+07	0.997277	0.983209
16874339	16874339	chr19	-	50138552	50143400	20	NM_006270	main	-295473873572529	-0.172984	-0.0843941	554170360596821	16874339	4.70011e+07	0.972957	0.980652
16950932	16950932	chr3	-	13357737	13461809	33	NM_024923	main	-259449061198918	-0.492782	0.317589	464619548698527	16950932	4.70011e+07	0.957911	0.899083
16992456	16992456	chr5	+	172410760	172462448	25	NM_003945	main	-351965542263983	-0.451912	0.422437	664900554164168	16992456	4.70011e+07	0.957911	0.901099
17030833	17030833	chr6_dbb_hap3	+	3081099	3083619	30	NM_005346	main	-268800645257772	-0.431214	0.524617	462210764683713	17030833	4.70011e+07	0.957911	0.86369
17093570	17093570	chr9	-	35056061	35073246	38	NM_007126	main	-246763914815647	-0.43625	0.504898	51421126730468	17093570	4.73465e+08	0.957911	0.861685
17093762	17093762	chr9	-	35696945	35732392	50	NM_006289	main	-258613667849801	-0.23013	0.176608	460178983380519	17093762	4.73465e+08	0.96157	0.947836
16862462	16862462	chr19	+	41768391	41813811	33	NM_007040	main	-241430495941411	-0.22907	0.275793	5610016179979	16862462	4.74742e+08	0.959953	0.908887
16936452	16936452	chr22	-	50713408	50746056	32	NM_012401	main	-276170824480567	-0.063297	0.372483	452614748271104	16936452	4.74742e+08	0.995214	0.892442
16900474	16900474	chr2	-	96940074	96971307	52	NM_014014	main	-28688301845905	-0.426175	0.433531	512602908938436	16900474	4.75108e+08	0.957911	0.875861
16869814	16869814	chr19	-	15348301	15443356	15	NM_058243	main	-265732587323577	-0.445946	0.670275	405963261135978	16869814	4.83482e+07	0.957911	0.861685
17089549	17089549	chr9	+	130965658	131017527	17	NM_001005336	main	-242643142171888	-0.187572	-0.0612927	39938811011214	17089549	4.83482e+07	0.964739	0.982905
16859825	16859825	chr19	+	18682614	18688270	19	NM_001033930	main	-355995273260328	-0.236674	0.411488	720751593546737	16859825	4.93375e+07	0.971319	0.90811
16754895	16754895	chr12	+	86268073	86276770	25	ENST00000550879	main	-306096143075031	-0.301209	0.204436	554526084227376	16754895	4.93723e+08	0.959953	0.950022
16911040	16911040	chr20	+	3767578	3786762	34	NM_004358	main	-263126589703487	-0.470825	0.267154	529722196261496	16911040	4.93723e+08	0.957911	0.925227
16926253	16926253	chr21	-	45192393	45196326	23	ENST00000291568	main	-296291955311583	-0.0938666	0.154199	446317342708074	16926253	4.93723e+08	0.991206	0.962247
17016503	17016503	chr6	-	27839623	27840099	10	NM_003533	main	-361698341723158	-188055419650239	125371247329134	497584921415179	17016503	4.93723e+08	0.651582	0.85797
16678303	16678303	chr1	+	228270361	228286913	16	NM_001024226	main	-311406878682578	-0.0600904	0.294783	477203974691177	16678303	4.96673e+08	0.995933	0.927737
16810514	16810514	chr15	-	64448011	64455404	21	NM_000942	main	-303413411293358	-0.124037	-0.215694	597193016588589	16810514	4.96673e+08	0.984826	0.94617
17039552	17039552	chr6_qbl_hap6	-	3053033	3057376	36	NM_006295	main	-221678858409919	-0.245764	0.325512	420584664444794	17039552	4.97113e+08	0.957911	0.880228
16845657	16845657	chr17	-	42396993	42402238	15	NM_001143780	main	-283438121400264	-0.0304891	-0.337164	549986265299387	16845657	5.04313e+08	0.997277	0.90372
16912362	16912362	chr20	+	30193086	30194318	21	NM_002165	main	-334982122387207	-0.416863	0.17995	486579216420999	16912362	5.04313e+08	0.957911	0.960822
16993397	16993397	chr5	+	179105629	179158642	26	NM_001024649	main	-262338860874307	-0.276111	0.628186	574402805157266	16993397	5.04313e+08	0.957911	0.861685
17037511	17037511	chr6_mcf_hap5	-	4741215	4755906	40	ENST00000480730	main	-274908724954468	-0.0918799	0.365218	45700117788057	17037511	5.11401e+07	0.990173	0.895895
16686060	16686060	chr1	-	43391046	43424847	20	NM_006516	main	-260274284199845	0.346639	0.0551764	487584091641055	16686060	5.20523e+08	0.957911	0.986253
17103067	17103067	chrX	+	47077259	47089396	28	NM_001170460	main	-239544536068063	-0.316985	0.0979149	413835692229857	17103067	5.2943e+08	0.957911	0.97177
16871921	16871921	chr19	-	38793715	38806606	23	NM_001039671	main	-279681938921879	-0.0885947	0.455689	451850464855966	16871921	5.34028e+08	0.991341	0.871096
16683105	16683105	chr1	-	22148737	22263790	83	NM_001291860	main	-235083262201041	-0.157427	0.0898521	436515523116777	16683105	5.39256e+08	0.971319	0.974103
16833441	16833441	chr17	+	34842473	34851667	22	NM_004773	main	-252732935908855	-0.460093	0.308992	4433895000908	16833441	5.39256e+08	0.957911	0.901099
16924268	16924268	chr21	-	16333556	16437321	22	NM_003489	main	-270692775204147	-0.395739	0.778939	48772921439972	16924268	5.39256e+08	0.957911	0.85797
16866838	16866838	chr19	-	1985447	2015702	20	NM_017797	main	-374050163301431	-0.283834	0.671733	449977028359892	16866838	5.50427e+08	0.964962	0.868317
16989496	16989496	chr5	+	135364584	135399507	30	NM_000358	main	-300152642634323	-0.0625602	0.159547	610806301548952	16989496	5.50738e+08	0.995933	0.961983
16816214	16816214	chr16	+	16043434	16236931	23	NM_004996	main	-337596294930325	-0.214206	0.332241	601449194610838	16816214	5.50786e+08	0.97133	0.92596
16820592	16820592	chr16	+	69458428	69500169	23	ENST00000512062	main	-264385903465166	-0.00520877	0.32365	688447518787212	16820592	5.59306e+08	0.999042	0.901797
16830488	16830488	chr17	+	7387698	7417935	20	NM_000937	main	-240534045226451	-0.349504	0.318601	522225115113754	16830488	5.59306e+08	0.957911	0.896723
17114707	17114707	chrX	-	140269930	140271310	19	NM_012317	main	-292057837915143	-0.534953	0.32714	338893749209676	17114707	5.66332e+08	0.957911	0.916362
16788697	16788697	chr14	+	101455467	101455538	8	NR_003221	main	295589947166859	0.990699	-0.507813	650127647380056	16788697	5.70263e+08	0.957911	0.869567
16861282	16861282	chr19	+	36359138	36370699	29	NM_001024807	main	-26665512693593	0.0782277	0.471618	427724954467578	16861282	5.70263e+08	0.993016	0.868847
16998892	16998892	chr5	-	112212081	112258236	29	NM_005669	main	-274962644864809	-0.586585	0.59868	509952485888504	16998892	5.75302e+08	0.957911	0.861685
16940260	16940260	chr3	+	47021173	47051194	50	NM_015175	main	-236074142188164	-0.408348	0.684407	360074895234862	16940260	5.79614e+08	0.957911	0.85797
16875760	16875760	chr19	-	55890612	55895627	23	NM_001190764	main	-327045307952578	-0.230202	-0.150171	480766786850909	16875760	5.85054e+08	0.971319	0.969497
17058905	17058905	chr7	-	75956108	75988348	19	NM_012479	main	-253046138947446	-0.50157	0.567601	486067651533405	17058905	5.85054e+08	0.957911	0.861685
16842722	16842722	chr17	-	26941458	26972472	34	NM_014680	main	-251947022645811	-0.41344	0.413659	556521352809671	16842722	5.8637e+08	0.957911	0.872092
16866282	16866282	chr19	+	58898636	58906171	25	NM_001009	main	-40491277574244	-0.180124	0.372809	718771882780377	16866282	5.87296e+08	0.983545	0.930797
16862145	16862145	chr19	+	40477073	40487353	17	NM_006503	main	-366191436262307	-0.246368	103478220877797	560965781115688	16862145	5.88433e+08	0.971319	0.85797
16726977	16726977	chr11	+	65383244	65404910	28	NM_032223	main	-262735906783828	-0.20612	0.390871	473960296413064	16726977	5.91396e+08	0.964739	0.881583
16817363	16817363	chr16	+	28699879	28747051	27	NM_001037808	main	-234338200566448	-0.0755855	0.341842	623351294340847	16817363	5.91624e+08	0.991341	0.884629
16834540	16834540	chr17	+	41150446	41155337	18	NM_000988	main	-24576110395158	0.107744	-0.279108	59997246542196	16834540	5.91925e+08	0.984289	0.91578
16979917	16979917	chr4	-	139085248	139163503	26	NM_014331	main	-300533017634579	-0.304766	0.575325	629463557569664	16979917	5.95155e+08	0.959953	0.865038
16810954	16810954	chr15	-	66790801	66797221	30	NM_000968	main	-259039283892283	-0.0331744	0.497484	841565191597394	16810954	5.95479e+07	0.996968	0.865038
16682425	16682425	chr1	-	17733251	17766250	27	NM_001136204	main	-239412701896005	-0.382264	0.898805	538660523400272	16682425	6.03584e+08	0.957911	0.85797
16796938	16796938	chr14	-	103398716	103523799	32	NM_006035	main	-249674532408769	-0.350455	0.637865	463212849604316	16796938	6.03584e+08	0.957911	0.861685
17040221	17040221	chr6_qbl_hap6	-	4499711	4514410	40	ENST00000493747	main	-24974040762485	-0.00579493	0.0669401	474026883418354	17040221	6.03584e+08	0.998834	0.981885
17104259	17104259	chrX	+	64887511	64961793	22	NM_002444	main	-275743641076587	-0.276315	0.532577	623320234665185	17104259	6.03584e+08	0.959953	0.865038
17099847	17099847	chr9	-	139098179	139137687	22	NM_181701	main	-232178052623123	-0.238425	0.249113	395962332014175	17099847	6.27318e+08	0.959953	0.921676
16695345	16695345	chr1	-	160258377	160313354	36	NM_001098398	main	-217660769852934	-0.369999	0.591616	590054135358092	16695345	6.29553e+08	0.957911	0.85797
16837634	16837634	chr17	+	72744752	72765499	20	NM_004252	main	-293828260184171	-0.00827103	0.32804	474561281589427	16837634	6.29553e+08	0.998604	0.91755
16892112	16892112	chr2	+	232120779	232121182	10	NA	main	-310625291039169	-0.142849	0.224785	713521838020907	16892112	6.29553e+08	0.982691	0.946826
16682989	16682989	chr1	-	21543740	21672034	22	ENST00000264205	main	-248698316212501	-0.246516	0.0191986	406687377584395	16682989	6.31551e+08	0.959953	0.995208
16782207	16782207	chr14	+	23340822	23350789	21	NM_014045	main	-298853631263205	0.0478801	-0.0266329	504065039353754	16782207	6.31744e+08	0.995933	0.994894
16861193	16861193	chr19	+	36236494	36237903	21	NM_001281532	main	-306948754874183	0.00263089	0.285207	681589099729714	16861193	6.34604e+07	0.999939	0.930823
17023308	17023308	chr6	-	125596496	125623282	25	NM_016063	main	-272299151804089	-0.414881	0.785762	512689068550657	17023308	6.37931e+08	0.957911	0.85797
16871613	16871613	chr19	-	36604611	36606206	24	NM_006233	main	-292374663942779	-0.1319	0.525563	418212053415365	16871613	6.38322e+08	0.983381	0.868949
16934491	16934491	chr22	-	36677323	36784063	31	NM_002473	main	-275843370815004	-0.465054	0.529349	39194720118729	16934491	6.40984e+08	0.957911	0.865215
17057525	17057525	chr7	-	47314752	47622156	45	NM_022748	main	-307017080815449	-0.173992	-0.0188255	578176544279532	17057525	6.40984e+08	0.974325	0.995321
16872267	16872267	chr19	-	40325093	40337054	22	NM_001436	main	-26702777603212	-0.12384	0.328302	600519440597457	16872267	6.6061e+08	0.982659	0.90372
16811739	16811739	chr15	-	75212132	75230509	23	NM_004255	main	-307475725489787	-0.409041	0.828232	476719480360807	16811739	6.61403e+08	0.957911	0.85797
16829885	16829885	chr17	+	4699439	4701798	24	NM_001270481	main	-286194594028607	-0.246872	0.47272	56198051604584	16829885	6.61403e+08	0.963275	0.874092
16844312	16844312	chr17	-	38544768	38574408	34	NM_001067	main	-301213995566723	-0.920337	111132727501233	521594392140684	16844312	6.61403e+08	0.957911	0.85797
16822478	16822478	chr16	-	731667	734529	26	NM_001005920	main	-32477397758457	-0.170027	0.539496	397689248125963	16822478	6.63465e+08	0.976133	0.873494
16816102	16816102	chr16	+	14927538	14990017	10	NM_014287	main	-27660375253874	-0.406297	0.579338	583461887525637	16816102	6.67422e+08	0.957911	0.862262
16817790	16817790	chr16	+	30064411	30081741	30	ENST00000395248	main	-238035670961316	-0.0727265	0.109129	483775297507573	16817790	6.72866e+08	0.992684	0.970929
16856887	16856887	chr19	+	3094408	3121470	20	NM_002067	main	-279950126349957	-0.91708	107717079575757	331811083367741	16856887	6.72866e+08	0.957911	0.85797
16953862	16953862	chr3	-	49133365	49142553	31	NM_001272073	main	-247074469788114	-0.238403	0.235651	469039204772023	16953862	6.72866e+08	0.96157	0.930705
16739132	16739132	chr11	-	61567097	61596790	25	NM_013402	main	-249199222740313	-0.300443	0.554557	488099729981597	16739132	6.75269e+08	0.957911	0.861685
16834351	16834351	chr17	+	40714092	40718295	30	NM_001042529	main	-301509411565032	-0.267596	0.502252	413269233740192	16834351	6.87316e+08	0.962437	0.874039
17006233	17006233	chr6	+	30294256	30314661	9	NM_001199120	main	-303815521560034	0.0757858	-0.191617	537502102455568	17006233	7.01868e+08	0.99488	0.954786
17027415	17027415	chr6_cox_hap2	+	1806262	1826671	9	NM_001199120	main	-303815521560034	0.0757858	-0.191617	537502102455568	17027415	7.01868e+08	0.99488	0.954786
17040460	17040460	chr6_ssto_hap7	+	1624231	1644639	9	NM_001199120	main	-303815521560034	0.0757858	-0.191617	537502102455568	17040460	7.01868e+08	0.99488	0.954786
16861118	16861118	chr19	+	36139125	36149686	17	ENST00000392201	main	-26163217709742	-0.169407	0.418049	58758796175964	16861118	7.13612e+07	0.972571	0.875544
16835672	16835672	chr17	+	48133332	48167849	32	NM_002204	main	-327077605493694	0.0487508	0.440069	469045346787951	16835672	7.14264e+08	0.995933	0.896723
16760329	16760329	chr12	-	6437923	6451283	31	NM_001065	main	-295511407066031	-0.44108	0.668234	497715664011569	16760329	7.18127e+07	0.957911	0.861685
16824470	16824470	chr16	-	18802991	18812917	24	NM_015161	main	-221898992522484	-0.222858	-0.400141	663440154115093	16824470	7.18127e+07	0.959953	0.869567
17085901	17085901	chr9	+	75766673	75785309	31	NM_000700	main	-278010919166061	-0.352851	0.0546831	621963268759712	17085901	7.18127e+07	0.957911	0.988057
17093722	17093722	chr9	-	35657748	35658015	17	NR_003051	main	-288441319967595	-0.0303723	0.566953	875238799155367	17093722	7.18127e+07	0.99758	0.865038
17100173	17100173	chr9	-	139756571	139760738	20	NM_001281297	main	-309139135833538	-0.251398	0.0949874	486139534595032	17100173	7.18127e+07	0.964739	0.980323
17107907	17107907	chrX	+	151999511	152038273	29	NM_001129765	main	-251927109483887	-0.41894	0.578315	386086359289793	17107907	7.18127e+07	0.957911	0.861685
16921511	16921511	chr21	+	14993898	14994004	25	ENST00000384745	main	265746669552806	0.459203	-0.534336	730756143032843	16921511	7.18951e+08	0.957911	0.864435
17100764	17100764	chrUn	-	127840	127946	25	ENST00000384745	main	265746669552806	0.459203	-0.534336	730756143032843	17100764	7.18951e+08	0.957911	0.864435
17109042	17109042	chrX	-	10413350	10851809	26	NM_000381	main	-26347278574944	-0.523154	0.49336	577168277836639	17109042	7.25174e+08	0.957911	0.868317
16726891	16726891	chr11	+	65265233	65273940	23	NR_002819	main	-235753585766496	-0.0173243	-0.135768	526926735638516	16726891	7.26678e+08	0.998496	0.960167
16819469	16819469	chr16	+	57279010	57287547	22	NM_012106	main	-27814648912268	-0.537052	108598469964298	450507843943534	16819469	7.26678e+08	0.957911	0.85797
16833345	16833345	chr17	+	33914282	34053436	22	NM_001030006	main	-231643163702413	-0.533793	0.64659	594387892121073	16833345	7.26678e+08	0.957911	0.85797
16842587	16842587	chr17	-	26673659	26684603	26	NM_001290145	main	-289237228526867	-0.211789	0.0854726	521223609429196	16842587	7.26678e+08	0.970848	0.981319
16913378	16913378	chr20	+	35806813	35870026	41	NM_001135771	main	-263950609824106	-0.382146	0.0364204	543420857795544	16913378	7.26678e+08	0.957911	0.993049
16919158	16919158	chr20	-	36756863	36794980	32	ENST00000361475	main	-285747184404088	0.0149541	0.488884	437706515609133	16919158	7.26678e+08	0.998496	0.870604
17028909	17028909	chr6_cox_hap2	-	2223045	2224400	30	NM_003897	main	-327323684624286	-0.448831	0.0606276	501043507276309	17028909	7.26678e+08	0.957911	0.9885
17031687	17031687	chr6_dbb_hap3	-	2004635	2005990	30	NM_003897	main	-327323684624286	-0.448831	0.0606276	501043507276309	17031687	7.26678e+08	0.957911	0.9885
17034143	17034143	chr6_mann_hap4	-	2059070	2060425	30	NM_003897	main	-327323684624286	-0.448831	0.0606276	501043507276309	17034143	7.26678e+08	0.957911	0.9885
17038309	17038309	chr6_qbl_hap6	+	3089163	3091687	25	NM_005346	main	-23333783815578	-0.503145	0.211575	44152692644142	17038309	7.26678e+08	0.957911	0.935067
17041752	17041752	chr6_ssto_hap7	-	2043293	2044648	30	NM_003897	main	-327323684624286	-0.448831	0.0606276	501043507276309	17041752	7.26678e+08	0.957911	0.9885
17094893	17094893	chr9	-	75515578	75695358	35	NM_000689	main	-307315612311051	-0.174686	0.420386	795154553826184	17094893	7.26678e+08	0.975124	0.896723
16775719	16775719	chr13	+	87564173	87589062	15	ENST00000457672	main	274051002852168	0.407327	-0.623757	552799798083865	16775719	7.26975e+08	0.957911	0.861685
17114799	17114799	chrX	-	146341170	146341244	10	NR_030629	main	25089710071895	0.821614	-0.810502	64686298303186	17114799	7.38376e+08	0.957911	0.85797
16899619	16899619	chr2	-	85545141	85555548	29	NM_001206840	main	-222786950868104	-0.291151	0.83802	536814707050988	16899619	7.46282e+08	0.957911	0.85797
16747501	16747501	chr12	+	6961285	6975796	17	NM_001098536	main	-275954420624084	-0.810435	126678712934443	406057866922903	16747501	7.56517e+08	0.957911	0.85797
17049676	17049676	chr7	+	100770370	100782547	22	NM_000602	main	-246410330812883	-0.0282586	-0.00605862	462081026800149	17049676	7.56517e+08	0.997277	0.998552
17059828	17059828	chr7	-	93514709	93520303	28	NM_001271003	main	-280096899874337	-0.311759	0.689122	471727109538925	17059828	7.56517e+08	0.957911	0.861685
16724471	16724471	chr11	+	47236493	47260769	29	NM_000107	main	-265104021412246	0.125009	0.280421	496818894049638	16724471	7.58124e+08	0.982715	0.925954
16752715	16752715	chr12	+	57522276	57607142	87	NM_002332	main	-241388930861116	-0.22915	0.489158	37391258472859	16752715	7.58124e+08	0.96157	0.865012
16835272	16835272	chr17	+	45726842	45761004	24	NM_001276453	main	-229001489210262	-0.333152	0.559014	599455282652969	16835272	7.58124e+08	0.957911	0.861685
16750154	16750154	chr12	+	41086244	41466217	23	NM_001256064	main	-243710429662202	-0.280791	0.196488	554069424293686	16750154	7.59279e+08	0.957911	0.942918
16849970	16849970	chr17	-	79825597	79829282	22	NM_001185077	main	-293954165459782	-0.424921	0.150696	355620369129715	16849970	7.59279e+08	0.957911	0.965706
16878137	16878137	chr2	+	27440258	27466660	38	NM_004341	main	-245691472078912	-0.43733	0.544174	439833810462102	16878137	7.59279e+08	0.957911	0.861685
17051159	17051159	chr7	+	128095884	128098472	22	NM_013332	main	-327329681352591	-0.426435	0.445162	45711089248432	17051159	7.59279e+08	0.957911	0.896723
17059932	17059932	chr7	-	95034174	95064510	31	NM_000305	main	-252768413564686	-0.572842	0.586798	606612825543339	17059932	7.59279e+08	0.957911	0.861685
17025297	17025297	chr6	-	160199530	160210781	33	NM_001008897	main	-227563122964463	-0.531003	0.756833	503917827040977	17025297	7.64732e+07	0.957911	0.85797
16863074	16863074	chr19	+	45312338	45324678	25	NM_001013257	main	-276440476621688	-0.110736	-0.161763	457114671484004	16863074	7.73998e+08	0.987421	0.959969
16914671	16914671	chr20	+	47662838	47713489	22	NM_001256135	main	-297925215448854	-0.734873	0.857485	603632960476611	16914671	7.73998e+08	0.957911	0.85797
16937563	16937563	chr3	+	10157276	10168874	27	NM_018462	main	-283444477194949	-0.224551	0.361415	518477732733845	16937563	7.73998e+08	0.964962	0.903018
16862596	16862596	chr19	+	42363988	42375484	21	NM_001022	main	-352538419983284	0.0978637	0.443464	72814010793016	16862596	7.77123e+08	0.993812	0.904455
16831562	16831562	chr17	+	16946074	17095962	29	NM_015134	main	-229873759150429	-0.336317	0.581547	45432266278498	16831562	7.77447e+07	0.957911	0.861685
16821614	16821614	chr16	+	85833173	85840608	28	NM_001861	main	-282629376058404	-0.230109	0.470006	580303900742003	16821614	7.98361e+08	0.964739	0.874743
16873949	16873949	chr19	-	48885827	48894810	19	NM_006801	main	-389005603599192	-0.242359	0.537572	524989740075557	16873949	7.98361e+08	0.972957	0.896723
16990083	16990083	chr5	+	139944041	139948688	24	NM_080670	main	-308787919662866	-0.219554	0.378437	508221473399958	16990083	7.98361e+08	0.971319	0.910001
17051827	17051827	chr7	+	134212344	134226166	16	NM_020299	main	-288325811442652	-0.13245	0.0347155	811952970774498	17051827	7.98361e+08	0.984289	0.99349
16693898	16693898	chr1	-	154934774	154946959	17	XM_005245451	main	-265865565992853	-0.00956751	-0.334448	48798342235966	16693898	8.00266e+08	0.998599	0.905366
16822809	16822809	chr16	-	1821891	1823156	18	NM_023936	main	-248923075586939	0.0261279	0.103483	367441712129139	16822809	8.00266e+08	0.997638	0.973291
16832768	16832768	chr17	+	28705942	28796730	35	NM_001199775	main	-275351064496922	-0.592544	0.888154	537302510443737	16832768	8.00266e+08	0.957911	0.85797
16982269	16982269	chr4	-	187508937	187647876	30	NM_005245	main	-258498947065179	-0.823926	0.799743	529144583230419	16982269	8.00266e+08	0.957911	0.85797
16921258	16921258	chr20	-	62119366	62130505	14	NM_001958	main	-284713021341274	-0.186477	0.0942302	407566887641476	16921258	8.0243e+08	0.972599	0.979892
16675903	16675903	chr1	+	201951500	201975702	29	NM_020216	main	-263140366689521	-0.226271	-0.0252452	485017292136949	16675903	8.08922e+08	0.964491	0.994232
16832429	16832429	chr17	+	26646121	26655711	25	ENST00000336687	main	-22686623701872	-0.108071	0.88915	580484615770906	16832429	8.13235e+08	0.982715	0.85797
16873659	16873659	chr19	-	47567444	47617009	16	NM_015168	main	-241817026649771	-0.566483	0.833345	360749435256766	16873659	8.13235e+08	0.957911	0.85797
16954055	16954055	chr3	-	49396574	49450431	16	ENST00000418115	main	-326238432111871	-0.476153	0.988283	478991760486921	16954055	8.13235e+08	0.957911	0.85797
16926772	16926772	chr22	+	16417269	16420386	9	OTTHUMT00000074929	main	238197936791571	0.52577	-0.416955	820356720605132	16926772	8.13992e+08	0.957911	0.870604
16672097	16672097	chr1	+	156561542	156564091	20	NM_144772	main	-330215969634216	-0.0923875	0.668866	521345114831439	16672097	8.18769e+08	0.993812	0.865038
16861380	16861380	chr19	+	36630918	36641255	24	NM_001003962	main	-380498528581969	-0.441449	0.0904964	566890797630739	16861380	8.26522e+08	0.957911	0.984919
16869372	16869372	chr19	-	13033284	13044558	23	NM_004461	main	-232617117579224	-0.35139	0.415458	420212447101034	16869372	8.26522e+08	0.957911	0.869567
16993458	16993458	chr5	+	179233388	179265078	23	NM_001142298	main	-253989770103143	-0.209843	0.523098	438213581606198	16993458	8.26522e+08	0.964739	0.864435
16833605	16833605	chr17	+	36452989	36479101	18	NM_032351	main	-280700922084931	-0.23018	0.257567	483209429462573	16833605	8.2954e+08	0.964739	0.935572
16805915	16805915	chr15	-	22133181	22145802	8	NR_028506	main	250682236543405	0.399867	-0.425638	707513217034163	16805915	8.58835e+08	0.957911	0.87461
16942103	16942103	chr3	+	57994127	58157982	32	NM_001164317	main	-236361907266192	-0.233113	-0.0157289	566774367365715	16942103	8.65295e+08	0.96157	0.995321
16962185	16962185	chr3	-	183960089	183967336	33	NM_001006941	main	-247421887893692	-0.458162	0.659207	392384234066925	16962185	8.65457e+08	0.957911	0.861685
16718252	16718252	chr10	-	107249354	107262113	19	XR_424175	main	273828334229443	0.660778	-119536780301373	397556293511917	16718252	8.6597e+08	0.957911	0.85797
16864159	16864159	chr19	+	49999634	50002944	23	NM_001015	main	-321173794606834	-0.192295	0.415604	869058503525171	16864159	8.6597e+08	0.972957	0.903018
16721773	16721773	chr11	+	9406169	9469674	24	NM_006391	main	-328821891339611	-0.820251	132118689893352	537690469787943	16721773	8.69987e+08	0.957911	0.85797
16811717	16811717	chr15	-	75136071	75165719	25	XM_006720369	main	-250688358938081	-0.351659	0.00352202	461922110255254	16811717	8.77149e+08	0.957911	0.99926
16958864	16958864	chr3	-	128338813	128399918	33	NM_002950	main	-220125053428337	-0.648398	0.416227	494376009803577	16958864	8.78386e+08	0.957911	0.868425
16811372	16811372	chr15	-	72491370	72524163	27	NM_001206796	main	-252701272838033	-0.172796	-0.0381761	69728609108004	16811372	8.95022e+08	0.97133	0.992582
16902865	16902865	chr2	-	131805449	131851033	24	NM_001009993	main	-250061564625105	-0.42656	-0.0402423	507662385752327	16902865	9.01774e+08	0.957911	0.991703
16840262	16840262	chr17	-	5289346	5323059	31	NM_002532	main	-221853024632063	-0.459451	0.394068	474392443812282	16840262	9.13881e+08	0.957911	0.870604
16872052	16872052	chr19	-	39327028	39342987	26	NM_001005335	main	-271188627853985	-0.403005	0.319298	590869853570925	16872052	9.13881e+08	0.957911	0.917979
16882291	16882291	chr2	+	85822837	85824831	24	NM_016494	main	-212575123547677	-0.487261	0.923351	400987021570165	16882291	9.13881e+08	0.957911	0.85797
16726188	16726188	chr11	+	63753325	63769283	19	NM_017670	main	-236893745967674	-0.222269	0.435117	375543440869423	16726188	9.14563e+08	0.96157	0.869567
16828622	16828622	chr16	-	81009699	81040719	18	NM_020188	main	-251643335603442	-0.435088	0.551571	536894775113731	16828622	9.14563e+08	0.957911	0.862262
16914240	16914240	chr20	+	44044707	44054884	20	NM_001184728	main	-296148830518208	-0.333419	0.0237766	553845204517407	16914240	9.14563e+08	0.957955	0.995208
17104186	17104186	chrX	+	56755677	56844813	26	NR_015367	main	-276964446747491	-0.12261	0.302152	432675892872741	17104186	9.14563e+08	0.985333	0.925954
16819509	16819509	chr16	+	57496299	57505922	29	NM_032940	main	-234442926754096	-0.329733	0.0782946	473919862951803	16819509	9.1512e+08	0.957911	0.979959
17035453	17035453	chr6_mcf_hap5	+	2968140	2985236	49	NM_004638	main	-230184505216398	-0.330141	0.357852	474056134103933	17035453	9.1512e+08	0.957911	0.884629
16817839	16817839	chr16	+	30205164	30215650	41	NR_037608	main	-222534037942033	-0.302153	0.375436	44799804718838	16817839	9.31048e+07	0.957911	0.874838
16840759	16840759	chr17	-	7760003	7761172	26	NM_032356	main	-268269447407919	-0.154347	0.232606	404498245115949	16840759	9.32862e+08	0.975263	0.941011
17065899	17065899	chr8	+	12384248	12384350	25	NA	main	219583665653831	0.370304	-0.425265	754183863870831	17065899	9.44396e+08	0.957911	0.868317
17074447	17074447	chr8	-	7996350	7996452	25	NA	main	219583665653831	0.370304	-0.425265	754183863870831	17074447	9.44396e+08	0.957911	0.868317
16870047	16870047	chr19	-	16660648	16683193	27	NM_024881	main	-236886392819404	-0.209579	0.0847487	387957507574291	16870047	9.51332e+08	0.96341	0.978692
16849882	16849882	chr17	-	79523913	79616376	36	NM_017921	main	-261998953120223	-0.533005	0.623502	494032035286979	16849882	9.5369e+08	0.957911	0.861685
17005868	17005868	chr6	+	27791884	27792258	25	NM_003541	main	-280390715786625	-0.940589	0.43144	599340216263278	17005868	9.5423e+08	0.957911	0.886805
16972155	16972155	chr4	+	166248775	166264316	28	ENST00000261507	main	-294468128734982	-0.645356	0.734718	493967394922868	16972155	9.56854e+08	0.957911	0.861685
17082873	17082873	chr8	-	146015150	146017972	24	NM_000973	main	-245104099342571	-0.072957	0.374336	503656502675436	17082873	9.67824e+08	0.993218	0.887776
16858210	16858210	chr19	+	10713121	10755235	34	NM_001145056	main	-254154365522133	-0.302928	0.436158	398819092098132	16858210	9.7722e+08	0.957911	0.87461
17108528	17108528	chrX	+	154114635	154116336	8	NM_012151	main	-385911261750338	-0.265472	104387079238289	654615050740942	17108528	9.7886e+08	0.97133	0.861685
16898478	16898478	chr2	-	67792736	67911209	18	OTTHUMT00000326766	main	232101008784316	0.592728	-0.500252	409367829726537	16898478	9.85274e+07	0.957911	0.86369
16687418	16687418	chr1	-	54231133	54304533	37	NM_001168551	main	-244506603708028	-0.834917	131787497004943	479649459423697	16687418	9.85422e+08	0.957911	0.85797
17058083	17058083	chr7	-	62751665	62764434	8	NR_003952	main	212599200702566	0.609968	-0.365397	664825359023204	17058083	9.85449e+08	0.957911	0.87461
17006881	17006881	chr6	+	31795512	31798031	26	NM_005345	main	-259014334805434	-0.324996	0.0908381	490195189130316	17006881	9.88595e+08	0.957911	0.979334
17026211	17026211	chr6_apd_hap1	+	1999620	2004845	36	NM_001293212	main	-308036203975039	-0.432839	0.564074	738302031182909	17026211	9.8934e+08	0.957911	0.869567
17030404	17030404	chr6_dbb_hap3	+	1981636	1986861	36	NM_001293212	main	-308036203975039	-0.432839	0.564074	738302031182909	17030404	9.8934e+08	0.957911	0.869567
17033109	17033109	chr6_mann_hap4	+	2036072	2041297	36	NM_001293212	main	-308036203975039	-0.432839	0.564074	738302031182909	17033109	9.8934e+08	0.957911	0.869567
17035229	17035229	chr6_mcf_hap5	+	2069861	2075086	36	NM_001293212	main	-308036203975039	-0.432839	0.564074	738302031182909	17035229	9.8934e+08	0.957911	0.869567
17037888	17037888	chr6_qbl_hap6	+	1980909	1986135	36	NM_001293212	main	-308036203975039	-0.432839	0.564074	738302031182909	17037888	9.8934e+08	0.957911	0.869567
17040602	17040602	chr6_ssto_hap7	+	2020285	2025510	36	NM_001293212	main	-308036203975039	-0.432839	0.564074	738302031182909	17040602	9.8934e+08	0.957911	0.869567
17038297	17038297	chr6_qbl_hap6	+	3076888	3079370	33	NM_005345	main	-316555452931092	-0.471344	0.666513	434618943270134	17038297	1.02178e+09	0.957911	0.865038
17102017	17102017	chrX	+	21857656	21903542	25	NM_015884	main	-252416778900143	-0.64408	0.580181	573822637186586	17102017	1.02289e+09	0.957911	0.861685
16829235	16829235	chr16	-	88875877	88878342	20	NM_000485	main	-238251337502241	0.218883	-0.261791	420242065521656	16829235	1.02476e+09	0.963275	0.925954
16858321	16858321	chr19	+	10982253	11033448	26	NM_199141	main	-32182749235726	-0.543754	0.612186	412136765281337	16858321	1.02488e+09	0.957911	0.869567
16840155	16840155	chr17	-	4848947	4852309	13	NM_005022	main	-299098961507528	-0.155507	0.348943	763171618214601	16840155	1.02574e+09	0.979379	0.920081
16736821	16736821	chr11	-	27387508	27494334	23	NM_018490	main	-249522412156829	-0.300947	0.909999	577059164066184	16736821	1.03325e+09	0.957911	0.85797
16734237	16734237	chr11	-	1263526	1269227	16	OTTHUMT00000390839	main	-346527569026168	-0.19171	0.693587	37409238047231	16734237	1.05205e+09	0.977253	0.868317
16876182	16876182	chr19	-	59062933	59066486	23	NM_014453	main	-313297269215903	-0.117026	0.532721	594838452674547	16876182	1.058e+09	0.989895	0.874838
16916546	16916546	chr20	-	2442280	2451499	22	NM_003091	main	-21017325262132	-0.102033	-0.031087	494604506547128	16916546	1.07978e+09	0.983381	0.993049
16953813	16953813	chr3	-	49061672	49066875	14	NM_000884	main	-275521665786134	-0.54141	0.750533	431512366830131	16953813	1.08029e+09	0.957911	0.861685
16747954	16747954	chr12	+	8476927	8477027	25	NA	main	25488237592676	0.38786	-0.589418	787443396004169	16747954	1.08625e+09	0.957911	0.861685
16945472	16945472	chr3	+	129902366	129902466	25	NA	main	25488237592676	0.38786	-0.589418	787443396004169	16945472	1.08625e+09	0.957911	0.861685
16741547	16741547	chr11	-	71417525	71417624	25	NA	main	256498193453102	0.409303	-0.502653	790722115866431	16741547	1.08725e+09	0.957911	0.868317
16811437	16811437	chr15	-	72635775	72668817	27	NM_000520	main	-219758290162052	-0.289135	0.23597	475216937262963	16811437	1.08725e+09	0.957911	0.926665
16929416	16929416	chr22	+	32870663	32894818	30	NM_001033024	main	-263342914876378	-0.570532	0.500897	542273899395464	16929416	1.08725e+09	0.957911	0.869567
17027559	17027559	chr6_cox_hap2	+	2200046	2205271	36	NM_178014	main	-296488269391893	-0.404353	0.481771	705406294526267	17027559	1.09319e+09	0.957911	0.881231
17043157	17043157	chr7	+	4683388	4811074	32	uc003sna.1	main	-206437862168767	-0.357079	0.594185	40618746103924	17043157	1.09618e+09	0.957911	0.85797
16859454	16859454	chr19	+	17378232	17390162	25	NM_001033549	main	-224102187583818	-0.147044	0.470148	358808794397586	16859454	1.11894e+09	0.972957	0.865038
16682499	16682499	chr1	-	19401000	19536770	102	NM_020765	main	-21305141041925	-0.422848	0.465726	519160859599498	16682499	1.12573e+09	0.957911	0.86369
16911151	16911151	chr20	+	5107407	5178533	29	NM_003818	main	-255801351557412	-0.34248	0.434263	55145163512717	16911151	1.12573e+09	0.957911	0.876286
16757427	16757427	chr12	+	113658855	113736390	33	NM_001143819	main	-264536411092582	0.12721	0.4739	420037414705498	16757427	1.14312e+09	0.984289	0.873494
17090526	17090526	chr9	+	134269480	134375584	31	NM_013318	main	-227017288892921	-0.267967	0.169342	465673459936212	17090526	1.15165e+08	0.957911	0.950022
16859486	16859486	chr19	+	17420337	17434107	19	NM_024050	main	-27758390734985	-0.359913	0.316918	478604746088001	16859486	1.15456e+09	0.957911	0.924896
17067031	17067031	chr8	+	25042238	25275598	54	NM_024940	main	-231952606009528	-0.42795	0.184472	547606366280751	17067031	1.15456e+09	0.957911	0.946447
16658005	16658005	chr1	+	2323214	2336883	26	NM_007033	main	-239890715807222	-0.335638	0.510578	361413335025587	16658005	1.16043e+09	0.957911	0.865038
16690294	16690294	chr1	-	104230037	104239302	35	NM_001008218	main	200423726745501	0.57176	-0.309741	596056995440853	16690294	1.17287e+08	0.957911	0.889645
16845742	16845742	chr17	-	42927655	42976993	24	NM_001142605	main	-266946224961319	-0.286615	0.469171	570553071175695	16845742	1.19266e+08	0.960293	0.87461
16669905	16669905	chr1	+	145575233	145586546	33	ENST00000369299	main	-232251544889944	-0.240863	0.459381	433445856554977	16669905	1.20603e+09	0.96157	0.868317
16975345	16975345	chr4	-	39824483	39979576	32	NM_001100399	main	-237587603344189	-0.899631	117363700394635	454813360748526	16975345	1.20627e+09	0.957911	0.85797
16700673	16700673	chr1	-	234740015	234745271	14	NM_001077397	main	-215651873831052	0.106096	0.12023	45660087576737	16700673	1.21583e+09	0.983461	0.964379
16715241	16715241	chr10	-	73576055	73611126	19	NM_001042465	main	-33243747834617	-0.259932	0.341458	620206292350175	16715241	1.21583e+09	0.971319	0.930725
16720077	16720077	chr11	+	307631	309410	12	BT009859	main	-369945849338366	-0.348983	136913275629121	532891724632644	16720077	1.21583e+09	0.962785	0.85797
17100729	17100729	chrUn	+	113982	114087	25	ENST00000390838	main	246944050747305	0.498618	-0.731269	690424624935826	17100729	1.21583e+09	0.957911	0.85797
16716782	16716782	chr10	-	96997329	97050781	24	NM_020992	main	-258332054245554	-0.413091	0.483029	54889132507066	16716782	1.21679e+09	0.957911	0.869567
16918609	16918609	chr20	-	33590207	33680674	36	NM_015638	main	-231622055106643	-0.434076	0.278364	466560112021943	16918609	1.22516e+09	0.957911	0.919854
16667881	16667881	chr1	+	104292279	104301312	26	NM_001008218	main	222769050193671	0.438483	-0.275556	643509449337798	16667881	1.23442e+09	0.957911	0.916362
16834700	16834700	chr17	+	42148098	42153712	22	NM_138387	main	-242108204186905	0.0663417	-0.270707	469298024574187	16834700	1.2395e+09	0.994527	0.925954
16838330	16838330	chr17	+	76164671	76169009	15	NM_004710	main	-346527606904648	0.00178872	0.585521	43471823718817	16838330	1.2395e+09	0.999984	0.878648
17005560	17005560	chr6	+	26104104	26104565	19	ENST00000377803	main	-2430103596404	-0.307739	0.265407	575866018459841	17005560	1.25635e+09	0.957911	0.926665
16859648	16859648	chr19	+	17970730	17974962	19	NM_000980	main	-279956705758351	-0.214803	0.143588	579859146049759	16859648	1.2639e+09	0.971319	0.969092
16935669	16935669	chr22	-	43013846	43045574	20	NM_001129819	main	-263574524924999	-0.220652	0.137921	347795078060053	16935669	1.27073e+09	0.96606	0.968457
16777460	16777460	chr13	-	24995064	25086948	26	NM_006437	main	-246990101601472	-0.492585	0.388391	492468265875787	16777460	1.2742e+08	0.957911	0.888338
16987359	16987359	chr5	+	94857073	94857179	9	ENST00000390957	main	25550355709654	0.523219	-1111473511216	613858854097411	16987359	1.2742e+08	0.957911	0.85797
17092388	17092388	chr9	-	10631750	10632203	19	OTTHUMT00000051723	main	236517658216195	0.426708	-0.371675	497337203386001	17092388	1.2742e+08	0.957911	0.888338
17099980	17099980	chr9	-	139334548	139377507	42	NM_014866	main	-218322130822517	-0.38321	0.497268	376179283951491	17099980	1.27924e+08	0.957911	0.862487
17069440	17069440	chr8	+	64498558	64501966	14	OTTHUMT00000378599	main	202491566567448	0.253054	-0.0449857	442159564692904	17069440	1.27982e+09	0.957911	0.986869
16826879	16826879	chr16	-	58191811	58231782	26	NM_001896	main	-227078972993089	-0.497646	0.138512	545756221440289	16826879	1.30914e+09	0.957911	0.96083
16701841	16701841	chr10	+	3109712	3179904	21	NM_001242339	main	-225679974956898	-0.205555	0.157755	462318094906338	16701841	1.33064e+07	0.964491	0.954434
16670383	16670383	chr1	+	149822628	149823191	27	NM_001040874	main	-236926404437742	-100952932127547	0.210001	466614734652461	16670383	1.33104e+09	0.957911	0.942151
16906921	16906921	chr2	-	198256698	198299815	29	NM_012433	main	-218837152161615	-0.628639	0.744197	588541989950632	16906921	1.33104e+09	0.957911	0.85797
16934558	16934558	chr22	-	36863083	36878077	18	NM_012473	main	-225957726720124	-0.109819	0.525829	388477665366587	16934558	1.33104e+09	0.984354	0.862262
17024187	17024187	chr6	-	138409642	138428660	14	NM_022121	main	-250585291215528	0.0771615	0.148795	603008279158168	17024187	1.33104e+09	0.993218	0.962496
17118250	17118250	chr7	+	5566774	5567353	18	NA	main	-270338494468953	-0.384443	10594026796115	644193718500977	17118250	1.33104e+09	0.957911	0.85797
16869350	16869350	chr19	-	12986023	12992335	23	NM_001375	main	-246083011072381	0.109987	0.0279785	418734641337952	16869350	1.339e+08	0.986756	0.993882
16989406	16989406	chr5	+	134259743	134259812	13	NA	main	245479924701745	0.410794	-0.7568	676566433636091	16989406	1.34472e+09	0.957911	0.85797
16706641	16706641	chr10	+	82213922	82282391	29	NM_001128309	main	-223441212470501	-0.168319	-0.100466	484178573556934	16706641	1.34834e+09	0.971319	0.972875
17016494	17016494	chr6	-	27798952	27799305	25	NM_003541	main	-29160447387616	-0.8821	0.140667	587984230846321	17016494	1.34834e+09	0.957911	0.971072
16802497	16802497	chr15	+	69591286	69700119	22	NM_001104554	main	-291270726708237	-0.382995	0.670913	598216882944107	16802497	1.36514e+09	0.957911	0.862262
17018292	17018292	chr6	-	33665345	33679504	25	NM_032340	main	-284383869367689	-0.109143	0.166847	521908739371969	17018292	1.37129e+09	0.989895	0.962872
16832438	16832438	chr17	+	26662548	26674035	15	NM_021137	main	-29673322002442	-0.235576	0.628801	476970105923846	16832438	1.37181e+09	0.971319	0.865219
16898175	16898175	chr2	-	62095224	62115939	28	NM_001256721	main	-25795399857799	-0.494069	0.811348	513078789049346	16898175	1.37181e+09	0.957911	0.85797
17031799	17031799	chr6_dbb_hap3	-	2783577	2800199	48	NR_037853	main	-216230847123539	-0.199887	0.235797	477515492092938	17031799	1.37181e+09	0.96341	0.927737
17034271	17034271	chr6_mann_hap4	-	2840912	2857517	48	NR_037853	main	-216230847123539	-0.199887	0.235797	477515492092938	17034271	1.37181e+09	0.96341	0.927737
16819961	16819961	chr16	+	67143915	67182442	28	NM_025187	main	-253066220380584	-0.330814	0.796752	457708030309284	16819961	1.37617e+09	0.957911	0.85797
16854928	16854928	chr18	-	43664110	43684300	35	NM_001001935	main	-226943900631673	-0.453516	0.560439	468646615086971	16854928	1.37617e+09	0.957911	0.861685
16856249	16856249	chr19	+	751146	764318	25	NM_173481	main	-236555812676872	-0.527682	0.871628	40882078303323	16856249	1.37617e+09	0.957911	0.85797
16885596	16885596	chr2	+	131369054	131415664	33	NM_001277083	main	195559312970063	0.490955	-0.807872	670841571476037	16885596	1.38245e+09	0.957911	0.85797
16861987	16861987	chr19	+	39881963	39891203	20	NM_017592	main	-20914588680609	0.0548207	-0.186845	510750209949422	16861987	1.3949e+09	0.995214	0.942072
16849072	16849072	chr17	-	74035187	74068607	22	NM_001260502	main	-214181964131566	-0.806396	0.746631	471669606797122	16849072	1.39872e+09	0.957911	0.85797
17004760	17004760	chr6	+	10723148	10731362	14	NM_001165258	main	-253394074255355	-0.318525	0.569123	451264518413269	17004760	1.39872e+09	0.957911	0.86369
17061759	17061759	chr7	-	107788071	108097161	37	NM_001037132	main	-2523097295853	-0.377836	0.492253	52388206118964	17061759	1.40613e+09	0.957911	0.869567
16857353	16857353	chr19	+	5690272	5691678	17	NM_015414	main	-235060993772001	0.0520446	-0.0974623	373845250469341	16857353	1.41163e+09	0.995933	0.976263
16900225	16900225	chr2	-	95512278	95512384	25	ENST00000390838	main	251957705344126	0.434503	-0.714787	706589281783889	16900225	1.42753e+09	0.957911	0.861685
17085217	17085217	chr9	+	42378941	42379047	25	ENST00000390838	main	251957705344126	0.434503	-0.714787	706589281783889	17085217	1.42753e+09	0.957911	0.861685
17085489	17085489	chr9	+	67937393	67937499	25	ENST00000390838	main	251957705344126	0.434503	-0.714787	706589281783889	17085489	1.42753e+09	0.957911	0.861685
17085543	17085543	chr9	+	69392612	69392718	25	ENST00000390838	main	251957705344126	0.434503	-0.714787	706589281783889	17085543	1.42753e+09	0.957911	0.861685
17094284	17094284	chr9	-	43122799	43122905	25	ENST00000390838	main	251957705344126	0.434503	-0.714787	706589281783889	17094284	1.42753e+09	0.957911	0.861685
16836609	16836609	chr17	+	57784863	57917954	21	NM_030938	main	-223813662514495	-0.481753	0.515906	659199709902962	16836609	1.43209e+09	0.957911	0.86369
17071208	17071208	chr8	+	98787285	98865241	24	NM_018407	main	-243337944419058	-0.239708	0.379677	53403691087574	17071208	1.43209e+09	0.962437	0.893207
16856581	16856581	chr19	+	1438363	1440492	21	NM_001018	main	-222133742064905	0.106123	0.0129158	600761948563671	16856581	1.43954e+09	0.984354	0.995758
17047461	17047461	chr7	+	75677369	75696826	23	NM_001282403	main	-30089978588189	0.105624	0.645	448101035289532	17047461	1.44605e+09	0.99186	0.865215
16990775	16990775	chr5	+	147618133	147622157	17	OTTHUMT00000373331	main	217138024081562	0.224739	-0.626755	371626210867395	16990775	1.45414e+09	0.96157	0.861685
17005569	17005569	chr6	+	26156559	26157343	16	NM_005321	main	-254786189632237	-0.42817	-0.53681	575557842502228	17005569	1.45777e+09	0.957911	0.86799
16791734	16791734	chr14	-	31760994	31889788	34	NM_015473	main	-255399197705094	-0.601999	0.719244	587341327546765	16791734	1.45827e+09	0.957911	0.861685
16893200	16893200	chr2	+	241505221	241518149	28	NM_018226	main	-235797036813498	-0.11052	-0.00277987	432872760811194	16893200	1.46103e+09	0.985524	0.999338
16830302	16830302	chr17	+	7120444	7128587	33	NM_000018	main	-269114541186574	-0.0139146	0.149667	487615934870093	16830302	1.46387e+08	0.998496	0.9661
16759411	16759411	chr12	+	132434465	132565011	43	NM_015409	main	-223958679329777	-0.469215	0.7214	469209872429475	16759411	1.47054e+09	0.957911	0.85797
17076063	17076063	chr8	-	30535578	30585486	26	NM_000637	main	-234727266664728	-0.4949	0.606903	567229380988865	17076063	1.47197e+09	0.957911	0.861685
16917101	16917101	chr20	-	7677533	7677624	14	NA	main	25282414008546	0.389582	-0.340908	744337794789499	16917101	1.4906e+09	0.957911	0.907178
17073565	17073565	chr8	+	145149930	145152428	27	ENST00000318911	main	-232256600979288	0.186362	-0.200347	518437007000738	17073565	1.4906e+09	0.971319	0.944432
17009193	17009193	chr6	+	44187242	44201888	29	NM_001078175	main	-268588307605906	-0.300274	0.335458	400530689586131	17009193	1.50361e+07	0.959953	0.91876
16716590	16716590	chr10	-	95065703	95242074	55	NM_013451	main	-247481865620132	-0.297118	0.295349	631322301882172	16716590	1.50808e+09	0.957955	0.924513
16847485	16847485	chr17	-	60019966	60142643	24	NM_005121	main	-227744897436313	-0.610946	0.723938	519779497815461	16847485	1.52453e+09	0.957911	0.85797
16829835	16829835	chr17	+	4613784	4624795	21	NM_001257328	main	-329464903098528	-0.0433931	0.33621	511100474843115	16829835	1.53176e+09	0.997277	0.933835
16984244	16984244	chr5	+	38845960	38945698	23	NM_003999	main	-201345137326605	-0.434676	0.784979	525246278640975	16984244	1.53176e+09	0.957911	0.85797
16804236	16804236	chr15	+	85291818	85349663	30	NM_014630	main	-215306250276987	-0.433708	0.899884	508361423114436	16804236	1.53268e+09	0.957911	0.85797
16899485	16899485	chr2	-	79102285	79107703	23	NA	main	233237203747685	0.270982	-0.407191	584155447874318	16899485	1.53292e+08	0.959953	0.878648
16809187	16809187	chr15	-	50999506	51058005	36	ENST00000261854	main	-208515452313293	-0.455002	0.801975	528583481337743	16809187	1.54062e+09	0.957911	0.85797
16879067	16879067	chr2	+	36583069	36778278	20	NM_016441	main	-250363121731519	-0.30186	0.16937	607984138435022	16879067	1.54062e+09	0.957955	0.957705
16912625	16912625	chr20	+	31407699	31438211	21	NM_012325	main	-204652537629126	-0.654104	0.686076	476513007576858	16912625	1.5415e+09	0.957911	0.85797
16692656	16692656	chr1	-	149895209	149900236	18	NM_005850	main	-212784846967481	-0.219862	0.202023	470011476047977	16692656	1.57555e+09	0.96157	0.938615
16694409	16694409	chr1	-	155978839	155990758	27	NM_003145	main	-224088458825138	-0.250941	0.194368	499307095290024	16694409	1.58114e+09	0.959953	0.944665
16695490	16695490	chr1	-	160965001	160991133	21	NM_016946	main	-267610737824725	-0.270537	0.133538	458448439098721	16695490	1.58243e+09	0.96157	0.971007
16821519	16821519	chr16	+	84733555	84813528	28	NM_001272075	main	-195987164581945	-0.466363	0.861014	558833469833391	16821519	1.5955e+08	0.957911	0.85797
16916623	16916623	chr20	-	2815960	2821836	22	NM_001271168	main	-272004030181928	-0.083075	0.229169	436495724399119	16916623	1.5955e+08	0.993812	0.945346
16968680	16968680	chr4	+	88896802	88904563	20	NM_001251830	main	-245520278159941	-0.390166	-0.00698236	643477557336743	16968680	1.5955e+08	0.957911	0.998318
17093186	17093186	chr9	-	33104080	33167356	20	NM_001497	main	-230948950377087	-0.467874	0.286364	522739457562559	17093186	1.5955e+08	0.957911	0.919854
16938583	16938583	chr3	+	31574130	31679112	37	NM_178862	main	-207203042795966	-0.448639	0.333934	559480779049765	16938583	1.59562e+09	0.957911	0.889082
17108354	17108354	chrX	+	153656978	153664862	30	ENST00000455205	main	-233611743383786	-0.083105	-0.0294891	434198681489572	17108354	1.59564e+08	0.99186	0.993684
16834302	16834302	chr17	+	40610862	40674597	35	NM_001130020	main	-242061515163686	-0.428869	0.529471	433312289835705	16834302	1.61431e+09	0.957911	0.865038
17039314	17039314	chr6_qbl_hap6	-	2791677	2808296	44	NR_037853	main	-21484803527508	-0.202233	0.307055	471094804890244	17039314	1.61977e+08	0.964491	0.901099
16685144	16685144	chr1	-	36065142	36107445	25	NM_001199779	main	-248257340065709	-0.375032	0.166632	548014177867719	16685144	1.62121e+09	0.957911	0.95846
16948909	16948909	chr3	+	184032283	184053146	46	NM_001194946	main	-21446926081462	-0.344411	0.783034	370558185552676	16948909	1.62363e+09	0.957911	0.85797
17089371	17089371	chr9	+	130374486	130457460	21	NM_001032221	main	-243647504830548	-0.338762	0.348405	48688740563207	17089371	1.62363e+09	0.957911	0.901099
17060448	17060448	chr7	-	99704693	99717481	20	NM_001190415	main	-247864114537167	-0.390169	0.301749	389685996795849	17060448	1.64867e+09	0.957911	0.922989
17117110	17117110	chrY	-	21152513	21154705	19	BC064619	main	-294594542562167	-0.0882885	0.440985	431905281894635	17117110	1.64945e+09	0.993844	0.896723
16717106	16717106	chr10	-	99116115	99161127	34	NM_001145114	main	-263745957630571	-0.38743	0.918793	447192766109612	16717106	1.65941e+09	0.957911	0.85797
16723294	16723294	chr11	+	32605313	32627808	34	NM_006360	main	-251020946509865	-0.215472	0.834683	520862207712088	16723294	1.65941e+09	0.96648	0.85797
16837754	16837754	chr17	+	73257749	73262457	27	NM_015971	main	-224936394976874	-0.387527	0.04155	460887320140703	16837754	1.66375e+09	0.957911	0.990524
16858714	16858714	chr19	+	12917428	12924462	25	NM_006397	main	-230145846493878	-0.413887	103963055334563	344381244610186	16858714	1.66755e+09	0.957911	0.85797
16868743	16868743	chr19	-	10596796	10614054	21	NM_012289	main	-204621380551227	-0.0865077	0.0521396	366310275681457	16868743	1.66755e+09	0.989007	0.985407
16873751	16873751	chr19	-	47990891	48018515	22	NM_003827	main	-22897200993726	-0.137398	0.679972	468322480183519	16873751	1.66755e+09	0.975793	0.861685
17006696	17006696	chr6	+	31588450	31605554	46	NM_004638	main	-214022199682806	-0.366494	0.348496	45352361901083	17006696	1.66755e+09	0.957911	0.888338
17036519	17036519	chr6_mcf_hap5	-	2877747	2906333	48	NR_037853	main	-208239651561755	-0.222057	0.197462	483040333953218	17036519	1.68393e+09	0.96157	0.939121
16726895	16726895	chr11	+	65292548	65306182	21	NM_001048218	main	-254912855319633	-0.485429	0.267589	320753970452884	16726895	1.69664e+09	0.957911	0.931872
16697370	16697370	chr1	-	186640923	186649559	29	NM_000963	main	-276324838135165	-0.706358	0.633985	531267530403753	16697370	1.7097e+09	0.957911	0.863874
16906184	16906184	chr2	-	183789605	183903586	32	NM_013436	main	-217632616217198	-0.528624	0.469122	636002778238951	16906184	1.71191e+09	0.957911	0.86744
16781384	16781384	chr14	+	19564785	19564891	25	ENST00000390914	main	235666834156216	0.45315	-0.489993	822166641442097	16781384	1.71231e+09	0.957911	0.868317
16789883	16789883	chr14	-	20008753	20008859	25	ENST00000390914	main	235666834156216	0.45315	-0.489993	822166641442097	16789883	1.71231e+09	0.957911	0.868317
16873647	16873647	chr19	-	47341423	47354203	20	NM_004069	main	-236762189005431	-0.02896	0.406403	475471309709957	16873647	1.71231e+09	0.997277	0.881999
16931882	16931882	chr22	-	16276398	16276504	25	ENST00000390914	main	235666834156216	0.45315	-0.489993	822166641442097	16931882	1.71231e+09	0.957911	0.868317
17026318	17026318	chr6_apd_hap1	+	3098002	3100484	36	NM_005345	main	-299069051661764	-0.475324	0.632641	472758564920723	17026318	1.71463e+09	0.957911	0.868317
17027994	17027994	chr6_cox_hap2	+	3292821	3295303	36	NM_005345	main	-299069051661764	-0.475324	0.632641	472758564920723	17027994	1.71463e+09	0.957911	0.868317
17030820	17030820	chr6_dbb_hap3	+	3068828	3071310	36	NM_005345	main	-299069051661764	-0.475324	0.632641	472758564920723	17030820	1.71463e+09	0.957911	0.868317
17086496	17086496	chr9	+	90112143	90323549	37	NM_001288729	main	-234751016853651	-0.28245	0.561239	547993958182078	17086496	1.71837e+09	0.959292	0.862262
16682098	16682098	chr1	-	16450832	16482582	26	XM_005245751	main	-274235021990659	-0.501818	0.145849	41640117236495	16682098	1.71925e+09	0.957911	0.969718
17034497	17034497	chr6_mann_hap4	-	3041248	3050430	31	NM_001288	main	-214878977359495	-0.00979863	0.141497	508950214077685	17034497	1.71925e+09	0.998599	0.959169
16826230	16826230	chr16	-	47115431	47177936	21	NM_001201477	main	-215510970138537	-0.775274	0.808954	484493128801505	16826230	1.72095e+09	0.957911	0.85797
17046135	17046135	chr7	+	55086714	55324313	34	NM_005228	main	-229648481885833	-0.143078	0.174364	590427338059633	17046135	1.72095e+09	0.975263	0.952652
16697686	16697686	chr1	-	200375407	200379184	24	NM_001281293	main	-240628931090359	-0.419092	0.457229	39800257609027	16697686	1.73102e+09	0.957911	0.87331
16726936	16726936	chr11	+	65339820	65341669	14	NM_001098784	main	-283041856018448	-0.438375	0.68302	412284709766517	16726936	1.736e+09	0.957911	0.862262
17062679	17062679	chr7	-	128032331	128050306	27	NM_000883	main	-236846334536423	-0.137248	0.610134	443290244563411	17062679	1.736e+09	0.977886	0.861685
17072012	17072012	chr8	+	114963115	114963227	10	NA	main	24699950334746	0.892123	-130884197835351	334530164588222	17072012	1.74234e+09	0.957911	0.85797
16757734	16757734	chr12	+	119267486	119267610	11	ENST00000362939	main	263430480207852	0.790869	-0.838741	508723087137836	16757734	1.74547e+09	0.957911	0.85797
16750325	16750325	chr12	+	45609770	45834187	24	NM_001025356	main	-210319993145475	-0.762813	0.776748	619554399194676	16750325	1.74858e+09	0.957911	0.85797
16662744	16662744	chr1	+	39491967	39500308	26	NM_001184979	main	-208754723563141	-0.359025	0.500546	459864762559489	16662744	1.76421e+09	0.957911	0.862262
16861604	16861604	chr19	+	38397861	38699012	23	NM_015073	main	-264637929487004	-0.0239952	-0.0552152	506203581776246	16861604	1.76421e+09	0.998184	0.9885
16720353	16720353	chr11	+	818901	825573	25	NM_020376	main	-261105640824242	-0.122901	0.416947	359907699429301	16720353	1.79469e+09	0.986756	0.894115
17109716	17109716	chrX	-	20168029	20285523	20	NM_004586	main	-2542662458564	-0.72601	0.9407	426196911903773	17109716	1.818e+08	0.957911	0.85797
17048859	17048859	chr7	+	98923496	98963885	23	NM_001190996	main	-210290699086598	-0.473058	0.521131	453248093890439	17048859	1.82066e+09	0.957911	0.861685
16835374	16835374	chr17	+	46125686	46138907	24	NM_003204	main	-209665768686097	-0.360166	0.638276	44909879015144	16835374	1.82386e+09	0.957911	0.859823
16878226	16878226	chr2	+	27593389	27599995	22	NM_001267059	main	-237146988471241	-0.2627	0.424258	511303542300607	16878226	1.82386e+09	0.96157	0.878648
16834764	16834764	chr17	+	42396996	42397584	17	NA	main	-250902003353964	-0.602862	122349992219285	292363641313333	16834764	1.83385e+09	0.957911	0.85797
17097308	17097308	chr9	-	114979995	115095947	31	NM_001163788	main	-261023602096011	-0.217676	0.289657	583945456510397	17097308	1.84664e+09	0.970234	0.929467
17071994	17071994	chr8	+	112711744	112712497	24	NA	main	207610168510993	-0.0178817	-0.131437	560245948984692	17071994	1.85562e+09	0.998451	0.961844
16666534	16666534	chr1	+	79789454	79790534	17	OTTHUMT00000026864	main	227162960197457	0.0752795	-0.605679	486700959377502	16666534	1.87176e+09	0.993016	0.861685
16823413	16823413	chr16	-	3708038	3767598	24	NM_001272049	main	-30709959659463	-0.367858	0.329261	454479132634842	16823413	1.87715e+08	0.959953	0.931082
16877567	16877567	chr2	+	21059531	21061421	20	ENST00000447260	main	200369661078428	0.245877	-0.626314	406357507483026	16877567	1.87716e+09	0.957955	0.85797
16735801	16735801	chr11	-	10818593	10830657	37	NM_001042559	main	-258202030859993	-0.560696	0.494614	516521672884859	16735801	1.88783e+09	0.957911	0.873494
16940738	16940738	chr3	+	49711435	49721396	22	NM_001640	main	-253433089675265	-0.37977	0.201265	402006431126722	16940738	1.88783e+09	0.957911	0.950252
17048879	17048879	chr7	+	98971872	98992424	18	NM_005720	main	-253160758318349	-0.155889	0.28286	335527147488911	17048879	1.88783e+09	0.975263	0.928619
17070013	17070013	chr8	+	74206837	74237520	20	NM_172037	main	-21074963592137	-0.414286	0.436278	510852864570573	17070013	1.88783e+09	0.957911	0.869567
16689227	16689227	chr1	-	87328128	87380107	25	NM_004261	main	-265657793030835	-0.567893	0.19396	542512740762194	16689227	1.89047e+08	0.957911	0.954631
16863974	16863974	chr19	+	49588465	49611870	25	ENST00000401730	main	-262265955928665	-0.0635621	-0.0479231	426015056365972	16863974	1.89274e+07	0.995933	0.991318
16810341	16810341	chr15	-	63613577	63674360	29	NM_001218	main	-290244341367516	-0.0600562	0.10834	694877395157305	16810341	1.89763e+07	0.995933	0.979892
16858970	16858970	chr19	+	14491956	14519537	18	NM_001025160	main	-2206081606991	-0.425184	0.0510833	400438791994683	16858970	1.90652e+08	0.957911	0.986999
16823928	16823928	chr16	-	11641578	11681322	18	NM_004862	main	-275114221460388	0.134524	-0.26019	561468896384741	16823928	1.91624e+08	0.985192	0.94132
16866548	16866548	chr19	-	1009650	1021141	22	NM_001033026	main	-275151176752839	-0.271145	-0.0147432	461410991320833	16866548	1.91727e+09	0.963275	0.995758
16788616	16788616	chr14	+	101416170	101416241	8	NR_003193	main	224829344333658	1053231628795	-107795758136425	58442292006041	16788616	1.92369e+09	0.957911	0.85797
16850759	16850759	chr18	+	7567314	8406859	24	NM_001105244	main	-220842523802494	-0.380251	0.416874	576018627353749	16850759	1.92369e+09	0.957911	0.87461
17018215	17018215	chr6	-	33267471	33282164	37	uc003ody.3	main	-233910265409142	-0.0717174	0.219433	452192566368051	17018215	1.92369e+09	0.993844	0.9419
17031857	17031857	chr6_dbb_hap3	-	2793677	2794019	26	NM_004640	main	-243121685826946	-0.258022	0.33342	528640320834199	17031857	1.92369e+09	0.96157	0.910494
17034329	17034329	chr6_mann_hap4	-	2851011	2851353	26	NM_004640	main	-243121685826946	-0.258022	0.33342	528640320834199	17034329	1.92369e+09	0.96157	0.910494
17036577	17036577	chr6_mcf_hap5	-	2887847	2888189	26	NM_004640	main	-243121685826946	-0.258022	0.33342	528640320834199	17036577	1.92369e+09	0.96157	0.910494
17039370	17039370	chr6_qbl_hap6	-	2801775	2802117	26	NM_004640	main	-243121685826946	-0.258022	0.33342	528640320834199	17039370	1.92369e+09	0.96157	0.910494
16825410	16825410	chr16	-	28853732	28857729	36	NM_003321	main	-212293521455825	-0.0762076	0.154067	490673109110152	16825410	1.92702e+09	0.992221	0.954667
17028007	17028007	chr6_cox_hap2	+	3305094	3307617	32	NM_005346	main	-239529619788032	-0.286803	-0.0898916	494222825387428	17028007	1.9325e+09	0.959953	0.979892
16880122	16880122	chr2	+	54683422	54898583	33	NM_003128	main	-222833849205507	-0.538282	0.624577	5826598829127	16880122	1.93485e+09	0.957911	0.861685
16907720	16907720	chr2	-	208918885	208918982	9	ENST00000516132	main	239841872966817	112146110043527	-112938938665573	300838933169132	16907720	1.93485e+09	0.957911	0.85797
16996298	16996298	chr5	-	55230923	55290821	34	NM_001190981	main	-24609516007212	-0.623639	0.550482	459566686982223	16996298	1.93485e+09	0.957911	0.865215
17106357	17106357	chrX	+	114795177	114885181	19	NM_001282337	main	-286204325672915	-0.785433	140724715834007	529541348631531	17106357	1.94436e+09	0.957911	0.85797
16788683	16788683	chr14	+	101448312	101448383	24	NR_003214	main	230868731022063	0.279695	0.010182	529113645000818	16788683	1.95886e+09	0.959953	0.996467
16930534	16930534	chr22	+	41487790	41576081	25	NM_001429	main	-215825954360588	-0.678248	0.774474	478844028920705	16930534	1.96216e+09	0.957911	0.85797
17008534	17008534	chr6	+	41755181	41757879	20	ENST00000456057	main	-259762899251029	-0.306487	0.290383	528473654655867	17008534	1.96216e+09	0.959953	0.929573
17060412	17060412	chr7	-	99690351	99699563	25	NM_001278595	main	-209583676862908	-0.457754	0.655606	544561668118222	17060412	1.96233e+07	0.957911	0.85797
16842027	16842027	chr17	-	18148150	18162056	34	NM_001256264	main	-242598606337679	-0.133532	0.181852	441210137705	16842027	1.9723e+09	0.982017	0.953659
16920169	16920169	chr20	-	48249482	48330421	19	NM_004776	main	-213820000591553	-0.321644	-0.0344828	585438137692622	16920169	1.9723e+09	0.957911	0.993049
16797660	16797660	chr15	+	20944008	20944114	25	ENST00000384559	main	208853610898649	0.665304	-0.626243	574224685619446	16797660	1.97638e+09	0.957911	0.861685
16797683	16797683	chr15	+	21950659	21950765	25	ENST00000384559	main	208853610898649	0.665304	-0.626243	574224685619446	16797683	1.97638e+09	0.957911	0.861685
16677863	16677863	chr1	+	223889295	223963720	21	NM_001146068	main	-252993176264899	-0.111525	-0.0124633	524618345476148	16677863	1.97921e+09	0.988102	0.996047
16910501	16910501	chr2	-	242615157	242626406	27	NM_012145	main	-217243142128482	-0.671089	0.796859	331858066902331	16910501	1.98205e+09	0.957911	0.85797
17102668	17102668	chrX	+	40440146	40465889	24	NM_005765	main	-239818469136205	-0.391257	0.410513	445173057981578	17102668	1.98205e+09	0.957911	0.885928
16937943	16937943	chr3	+	14444076	14530857	31	NM_001134367	main	-249788496469594	-0.285953	0.690952	47067051982677	16937943	2.00221e+09	0.960723	0.861685
16872743	16872743	chr19	-	42734338	42746777	23	NM_019884	main	-232327695183391	-0.285851	0.268944	491723435057302	16872743	2.00459e+09	0.959292	0.927102
16907758	16907758	chr2	-	209100951	209130798	34	NM_005896	main	-183807122695931	-0.442021	0.51223	410132523127094	16907758	2.00806e+09	0.957911	0.861685
17009918	17009918	chr6	+	64231666	64293492	27	uc003pek.3	main	-250224715148776	-0.448202	0.682417	448579448886574	17009918	2.00806e+09	0.957911	0.861685
17026002	17026002	chr6	-	170844204	170862429	24	NM_002793	main	-226851560075913	-0.191024	0.501864	420053844137491	17026002	2.00806e+09	0.970674	0.866876
17063681	17063681	chr7	-	141352181	141401953	21	NM_001080392	main	-2174006966464	-0.216514	0.931153	481892392216623	17063681	2.00806e+09	0.963275	0.85797
16720318	16720318	chr11	+	747329	765024	22	NM_006755	main	-209325026156039	-0.208406	0.0556751	307075249737334	16720318	2.02298e+09	0.963275	0.984919
16834196	16834196	chr17	+	39968962	39979569	32	NM_021939	main	-249106664894883	-0.229108	0.200202	408098540562234	16834196	2.03503e+09	0.964769	0.950252
16677913	16677913	chr1	+	224363458	224381143	18	ENST00000391877	main	-226814231249169	-0.223546	0.349843	377613179361367	16677913	2.03687e+09	0.963275	0.896723
16877321	16877321	chr2	+	13677798	13749293	16	OTTHUMT00000323609	main	225263827130928	0.260251	-0.314942	624904406632805	16877321	2.03687e+09	0.960293	0.908487
16928046	16928046	chr22	+	24129150	24176705	25	NM_001007468	main	-199414942918983	-0.195391	0.38565	445721187153479	16928046	2.03687e+09	0.96341	0.874039
16861997	16861997	chr19	+	39897487	39900045	18	NM_003407	main	-301923710678656	-0.304056	0.382813	453884718078583	16861997	2.04426e+09	0.963275	0.920686
16863939	16863939	chr19	+	49468566	49470136	27	NM_000146	main	-269661882079858	0.0548648	0.0279394	989741323745989	16863939	2.04426e+09	0.995933	0.994894
17027830	17027830	chr6_cox_hap2	+	3098067	3115164	49	NM_004638	main	-210946017989496	-0.393757	0.336283	459932427890039	17027830	2.04426e+09	0.957911	0.896723
17038153	17038153	chr6_qbl_hap6	+	2882091	2899185	49	NM_004638	main	-210946017989496	-0.393757	0.336283	459932427890039	17038153	2.04426e+09	0.957911	0.896723
17040748	17040748	chr6_ssto_hap7	+	2919253	2936350	49	NM_004638	main	-210946017989496	-0.393757	0.336283	459932427890039	17040748	2.04426e+09	0.957911	0.896723
17054846	17054846	chr7	-	5643492	5645489	22	NA	main	-290935087668689	-115043130224817	110053376653585	256201119955023	17054846	2.04426e+09	0.957911	0.85797
17063100	17063100	chr7	-	134127107	134144036	32	ENST00000434222	main	-284708197317063	-0.38942	0.385382	660244234204404	17063100	2.05658e+09	0.957911	0.914897
16829922	16829922	chr17	+	4736635	4801356	25	NM_001024937	main	-259799523157797	-0.258093	0.777981	440924024922588	16829922	2.05815e+09	0.963275	0.861685
16818083	16818083	chr16	+	30960387	30966259	20	NM_152288	main	-253111131871446	0.0489073	0.0171554	359165091276319	16818083	2.0621e+07	0.995933	0.995698
16789452	16789452	chr14	+	105155943	105185947	36	NM_001031714	main	-198372237852011	0.0133421	-0.262458	37873495372924	16789452	2.06246e+09	0.998496	0.916942
16780917	16780917	chr13	-	110406184	110438915	20	NM_003749	main	-221353524720053	-0.214492	-0.0550142	497854128425259	16780917	2.06787e+09	0.964507	0.986546
16969658	16969658	chr4	+	110354928	110461615	22	NM_001042734	main	-210039462817598	-0.60422	106584025654961	50676874759936	16969658	2.06787e+09	0.957911	0.85797
16858386	16858386	chr19	+	11200038	11244506	25	NM_000527	main	-243135406245496	-0.486709	0.0846981	396409144414935	16858386	2.07098e+09	0.957911	0.980958
17005593	17005593	chr6	+	26225383	26225844	8	NM_003532	main	-248188477018456	-0.481984	0.446748	513621255199767	17005593	2.07457e+09	0.957911	0.880228
17047397	17047397	chr7	+	75471920	75518244	18	NM_001040456	main	-209379739559329	-0.0941777	0.178651	378024033140231	17047397	2.07457e+09	0.987586	0.946826
16757969	16757969	chr12	+	121124672	121139667	22	NM_014730	main	-184672975143612	-0.148127	0.222493	501180129809159	16757969	2.08112e+09	0.971319	0.925954
16727351	16727351	chr11	+	66036004	66044963	14	NM_030981	main	-242490701247504	-0.164122	0.0818327	519206126628889	16727351	2.11964e+09	0.972957	0.981575
16716547	16716547	chr10	-	94211441	94333852	27	NM_001165946	main	-207910486398467	-0.589213	0.507754	526986480584966	16716547	2.15059e+08	0.957911	0.86369
16856216	16856216	chr19	+	589893	617159	16	NM_001194	main	-292857103878341	-0.373374	0.637685	267506148574913	16856216	2.15059e+08	0.957911	0.868317
16928182	16928182	chr22	+	24577227	24585078	32	NM_019601	main	-23096391793106	-0.147239	0.214821	432829968587342	16928182	2.15059e+08	0.975263	0.942882
17091710	17091710	chr9	+	140149625	140168000	23	NM_015456	main	-190711626485386	-0.559199	0.256846	417569178497603	17091710	2.15059e+08	0.957911	0.916362
17097211	17097211	chr9	-	114312002	114362135	27	NM_001146108	main	-195795843389217	-0.315687	0.234134	519772840176963	17097211	2.15059e+08	0.957911	0.92596
16822438	16822438	chr16	-	420773	437113	28	NM_021259	main	-236820806752634	-0.150195	0.549361	397657347338818	16822438	2.15535e+09	0.975263	0.865038
17094313	17094313	chr9	-	44107813	44107919	25	ENST00000390838	main	24031038362461	0.506199	-0.657489	689694763383156	17094313	2.15535e+09	0.957911	0.861685
16851108	16851108	chr18	+	12658738	12725739	27	NM_020232	main	-226717317247272	-0.469577	0.0659025	468950148819747	16851108	2.15661e+09	0.957911	0.983885
17024977	17024977	chr6	-	153188277	153188667	23	NA	main	209540753314513	0.496771	-0.787106	49527542283228	17024977	2.15661e+09	0.957911	0.85797
17030655	17030655	chr6_dbb_hap3	+	2874022	2891120	49	NM_004638	main	-217373314743254	-0.3538	0.264862	452772549930044	17030655	2.15661e+09	0.957911	0.925954
16660906	16660906	chr1	+	25664408	25688852	22	NM_014313	main	-256283506757251	-0.377867	0.601831	470277531603392	16660906	2.17535e+08	0.957911	0.864435
16837298	16837298	chr17	+	66244145	66253305	13	NM_001033569	main	-2502808230386	-0.338018	0.0846876	489653557502499	16837298	2.17535e+08	0.957911	0.981575
16996050	16996050	chr5	-	50225318	50230355	20	OTTHUMT00000368771	main	207427893495781	0.234465	-0.349114	444893232285533	16996050	2.17535e+08	0.96157	0.890038
17003748	17003748	chr5	-	179224597	179233952	25	NM_014275	main	-199943773303994	-0.336802	0.0639032	436249160768954	17003748	2.17535e+08	0.957911	0.981885
17018693	17018693	chr6	-	36935917	36954074	42	NM_001271641	main	-233342053624027	-0.241652	0.207857	445933504772785	17018693	2.17535e+08	0.962437	0.945122
17114774	17114774	chrX	-	145109312	145109390	10	NR_030581	main	237347914378943	0.600617	-0.38841	520507456768235	17114774	2.17535e+08	0.957911	0.894372
17114829	17114829	chrX	-	148558521	148607803	23	NM_000202	main	-255803743177827	-0.387553	0.279254	434220896908358	17114829	2.17535e+08	0.957911	0.931535
16740977	16740977	chr11	-	67165652	67188654	21	NM_001008709	main	-237411857385808	-0.155503	0.406662	414526251492242	16740977	2.17725e+09	0.975263	0.887776
17040816	17040816	chr6_ssto_hap7	+	2963818	2972128	42	NM_001282385	main	-196091254689029	-0.320822	0.295509	468212510392458	17040816	2.18123e+09	0.957911	0.899981
16756923	16756923	chr12	+	110718561	110788898	23	NM_001681	main	-248758433698169	-0.505233	0.285239	546916991886707	16756923	2.18185e+09	0.957911	0.928539
16927401	16927401	chr22	+	21271714	21308037	21	NM_005207	main	-230617669698722	-0.600387	0.213923	377566852565196	16927401	2.21699e+09	0.957911	0.942998
16813617	16813617	chr15	-	97913601	97971182	22	NR_120324	main	216168349044555	0.684398	-0.720026	496111182377417	16813617	2.23144e+09	0.957911	0.85797
16692580	16692580	chr1	-	149398877	149400542	11	ENST00000392948	main	-307442715351446	-0.67254	0.62219	425929345994496	16692580	2.25359e+09	0.957911	0.869943
16973771	16973771	chr4	-	2932288	2936586	18	NM_001120	main	-270495329109242	-0.222793	0.418545	393782146503141	16973771	2.25359e+09	0.971319	0.897178
16771146	16771146	chr12	-	120565007	120632513	56	NM_006836	main	-246745282167669	-0.357737	0.341379	47766506679858	16771146	2.25921e+09	0.957911	0.912855
16813286	16813286	chr15	-	90773207	90777279	18	NM_001277764	main	-211705252528249	-0.158356	0.299525	37720467531834	16813286	2.25921e+09	0.972957	0.908887
16900096	16900096	chr2	-	89160080	89160117	14	ENST00000390238	main	219476930654388	0.47762	-0.416759	730861207549155	16900096	2.27936e+09	0.957911	0.874838
16878003	16878003	chr2	+	27255774	27264565	25	NM_001083590	main	-246572164976712	-0.304935	0.69741	484065825527161	16878003	2.29246e+09	0.959953	0.861685
16760649	16760649	chr12	-	7074490	7079988	27	NM_001144831	main	-220961223586812	-0.0495708	0.100208	417388375833201	16760649	2.29747e+09	0.995933	0.975704
16764110	16764110	chr12	-	49321722	49321816	8	NA	main	-229781103431485	-0.480107	0.79821	492132030308589	16764110	2.29747e+09	0.957911	0.85797
16838094	16838094	chr17	+	74553846	74561430	23	NR_038108	main	-226541808249001	-0.306376	0.497253	465707291703141	16838094	2.29747e+09	0.957911	0.868317
16854744	16854744	chr18	-	34376034	34409158	20	NM_001271949	main	-269238293717796	-0.433485	0.509681	481028309178695	16854744	2.29747e+09	0.957911	0.874838
16890404	16890404	chr2	+	213660045	213683988	20	OTTHUMT00000336996	main	19956926974992	0.472821	-0.897664	363876045158291	16890404	2.29747e+09	0.957911	0.85797
16991125	16991125	chr5	+	149865381	149937773	32	NM_001543	main	-247042674225626	-0.31746	0.883911	423114959466208	16991125	2.29747e+09	0.957911	0.85797
17032027	17032027	chr6_dbb_hap3	-	2983927	2993114	31	NM_001288	main	-2308872073383	-0.0420873	0.0485302	502536815490634	17032027	2.29747e+09	0.995933	0.989494
17036745	17036745	chr6_mcf_hap5	-	3078041	3087224	31	NM_001288	main	-2308872073383	-0.0417683	0.0482112	502544791019969	17036745	2.29747e+09	0.995933	0.989637
17039540	17039540	chr6_qbl_hap6	-	2991988	3001178	31	NM_001288	main	-2308872073383	-0.0417683	0.0482112	502544791019969	17039540	2.29747e+09	0.995933	0.989637
17042023	17042023	chr6_ssto_hap7	-	3029175	3038358	31	NM_001288	main	-2308872073383	-0.0417683	0.0482112	502544791019969	17042023	2.29747e+09	0.995933	0.989637
16941693	16941693	chr3	+	52738971	52742198	25	NM_014041	main	-227302043718516	-0.0429959	0.296911	479174466256048	16941693	2.30049e+08	0.995933	0.919854
16863652	16863652	chr19	+	48216601	48246391	15	NM_014601	main	-264157342243174	-0.114398	0.208405	512834647469055	16863652	2.30644e+09	0.989295	0.952692
16918683	16918683	chr20	-	33864148	33865735	21	NR_102705	main	-252605676811392	0.361697	-0.458037	455055867777564	16918683	2.30644e+09	0.957911	0.880228
16916958	16916958	chr20	-	5095599	5107272	19	NM_002592	main	-243513359484986	-0.250398	0.361025	57678049098226	16916958	2.30777e+09	0.963275	0.902456
16995845	16995845	chr5	-	42318256	42374527	22	XR_431867	main	198472649160261	0.222676	-0.516367	376175941588246	16995845	2.32087e+09	0.96157	0.861685
16826019	16826019	chr16	-	31500810	31519734	23	NM_022744	main	-209825090144801	-0.323755	0.443871	397042550685983	16826019	2.32098e+09	0.957911	0.869567
16928861	16928861	chr22	+	30163352	30166402	19	NM_001003684	main	-22338774152716	-0.0357163	0.277702	451820335791632	16928861	2.32098e+09	0.996823	0.925954
16958356	16958356	chr3	-	124480795	124606674	16	NM_002213	main	-227283314022286	-0.115996	0.205645	622512265781352	16958356	2.32599e+09	0.984472	0.945122
16869221	16869221	chr19	-	12778881	12780465	28	NM_016145	main	-261536377679673	-0.285393	-0.0943111	419984294912083	16869221	2.32997e+09	0.96157	0.980323
17103327	17103327	chrX	+	48379546	48387104	28	NM_006579	main	-209844735838439	-0.224145	0.350673	423726563215101	17103327	2.33002e+09	0.96157	0.893207
16704464	16704464	chr10	+	47083534	47088320	22	NM_001278794	main	-251760445964426	-0.394315	0.559318	484140273596369	16704464	2.33945e+08	0.957911	0.868317
16899553	16899553	chr2	-	81152586	81155939	17	NA	main	201712200626558	0.368021	-0.283572	530327738178584	16899553	2.33945e+08	0.957911	0.911079
16863922	16863922	chr19	+	49458072	49465055	24	NM_001291428	main	-298647683978198	0.104018	0.206253	479312832176717	16863922	2.34185e+09	0.993016	0.959169
16869960	16869960	chr19	-	16023180	16045676	14	NM_001128932	main	-189060194517282	-0.0599152	0.198005	427141904401461	16869960	2.34185e+09	0.993844	0.935572
16839086	16839086	chr17	+	80477589	80562483	28	NM_004514	main	-201642256707012	-0.388441	0.368581	425102658686945	16839086	2.34322e+09	0.957911	0.880228
16819539	16819539	chr16	+	57653910	57698944	29	NM_001145770	main	-215919631073358	-0.125892	-0.0252083	398527782010994	16819539	2.34534e+09	0.979379	0.99418
16892869	16892869	chr2	+	238394071	238463961	26	NM_001042467	main	-197081701706148	-0.0681938	0.141703	459562668211246	16892869	2.34534e+09	0.993016	0.957705
16874012	16874012	chr19	-	49141272	49149451	14	NM_001217	main	-229197557171639	-0.30706	-0.0238231	42235963860719	16874012	2.34868e+09	0.957911	0.994894
17075731	17075731	chr8	-	27454434	27472548	18	NM_001831	main	-280802816134652	-0.377954	0.127068	496353657717874	17075731	2.34868e+09	0.957911	0.97613
16882740	16882740	chr2	+	89998789	89999564	27	ENST00000453166	main	203155984722241	0.287526	-0.303014	790282399863947	16882740	2.35281e+09	0.957911	0.901797
17060237	17060237	chr7	-	99014362	99063954	30	NM_001003713	main	-226284737089327	-0.222603	0.166367	455545347343886	17060237	2.36135e+09	0.964709	0.957052
16863768	16863768	chr19	+	48898132	48948188	15	NM_000836	main	-183006125410365	-0.523719	0.192079	398536205769245	16863768	2.36224e+09	0.957911	0.935572
16763512	16763512	chr12	-	46576838	46663800	19	NM_001077484	main	-236764697671759	-0.869578	0.939132	520713818617007	16763512	2.36925e+09	0.957911	0.85797
16980836	16980836	chr4	-	155504278	155511918	30	NM_000508	main	-228426439941514	-0.757788	0.766997	52382357741681	16980836	2.37904e+09	0.957911	0.85797
16678114	16678114	chr1	+	225997794	226033264	21	NM_000120	main	-349626890956042	-0.0173224	-0.211602	640088604910092	16678114	2.38324e+09	0.998496	0.965065
16826864	16826864	chr16	-	58028573	58033762	22	NM_020807	main	-207812867488094	-0.298861	0.525675	377307142942116	16826864	2.38324e+09	0.957911	0.862262
17093083	17093083	chr9	-	30771095	30771197	7	NA	main	26930916056447	0.458215	-0.628873	381530329902656	17093083	2.38324e+09	0.957911	0.865038
16822913	16822913	chr16	-	2012498	2012910	27	NM_002952	main	-304797998096146	-0.0682514	0.301194	934648750941464	16822913	2.38465e+09	0.995933	0.940506
16804942	16804942	chr15	+	91411822	91426688	35	NM_001289823	main	-191020832730215	-0.197669	0.608488	391529026410648	16804942	2.40571e+09	0.963275	0.85797
16890574	16890574	chr2	+	216972187	217071026	21	NM_021141	main	-201824806263479	-0.47706	0.58849	646645465100998	16890574	2.40571e+09	0.957911	0.861685
16794966	16794966	chr14	-	76116134	76127538	23	NM_007176	main	-218608017043271	-0.0768372	0.000729893	710681499825734	16794966	2.41e+09	0.993016	0.999638
16895622	16895622	chr2	-	27293340	27294641	15	NM_001134693	main	-326975466430295	-0.538334	0.492045	46402833972952	16895622	2.42417e+09	0.957911	0.901582
16826779	16826779	chr16	-	57505834	57520402	24	NM_018110	main	-272507392040131	-0.349254	0.240597	456260988889104	16826779	2.44433e+09	0.957955	0.946447
16833876	16833876	chr17	+	37894162	37903545	39	NM_001030002	main	-213462049192954	-0.259431	0.512496	380591058353781	16833876	2.46867e+09	0.959953	0.864435
16817408	16817408	chr16	+	28834320	28848558	20	NM_007245	main	-243860660328077	-0.350745	0.274146	45193908378216	16817408	2.51353e+09	0.957911	0.930797
17078102	17078102	chr8	-	71485453	71520694	20	NM_014294	main	-271139272581356	-0.277883	0.658323	473889888302363	17078102	2.51353e+09	0.963275	0.86369
16825210	16825210	chr16	-	27471934	27561251	30	NM_001286242	main	-223407385678501	-0.265284	0.643472	451087512671771	16825210	2.53628e+09	0.960513	0.861685
16993027	16993027	chr5	+	176730775	176733960	23	NM_013237	main	-227545928120133	-0.155787	0.198293	368933045514708	16993027	2.53628e+09	0.974325	0.946826
16820486	16820486	chr16	+	68771128	68869444	36	NM_004360	main	-225323880551604	-0.389051	0.510418	544241767407454	16820486	2.54669e+09	0.957911	0.868317
16838207	16838207	chr17	+	75277492	75497079	18	NM_001113491	main	-216908082277054	-0.0914313	0.405404	461264827024684	16838207	2.54669e+09	0.989895	0.878648
16840579	16840579	chr17	-	7143333	7145772	23	ENST00000302386	main	-275882888528105	-0.0486329	0.138082	634404197152068	16840579	2.562e+09	0.995933	0.972315
17112187	17112187	chrX	-	73438212	73438296	11	NR_030398	main	-296155394638827	-0.259124	0.50648	521813285150285	17112187	2.56229e+09	0.970234	0.891654
17102689	17102689	chrX	+	40944888	41095832	26	NM_001039590	main	-229091588567181	-0.708381	0.658187	479797218262432	17102689	2.56253e+09	0.957911	0.861685
16895073	16895073	chr2	-	22167481	22188423	24	OTTHUMT00000324013	main	236818596561966	0.321467	-0.352975	451864923937883	16895073	2.56698e+09	0.957911	0.903583
16747287	16747287	chr12	+	6602522	6641132	37	NM_014865	main	-253208759743438	-0.730332	104331112564973	529318079662992	16747287	2.5698e+09	0.957911	0.85797
16839254	16839254	chr17	-	647661	655501	26	NM_015721	main	-231600691735542	-0.63135	0.995097	384303586905355	16839254	2.5698e+09	0.957911	0.85797
16918011	16918011	chr20	-	24943561	24973615	28	NM_020531	main	-197285088354811	-0.356157	0.0607961	460865335653159	16918011	2.5698e+09	0.957911	0.983209
16670492	16670492	chr1	+	150266269	150281414	23	NM_018997	main	-210369468139967	-0.285504	0.388991	61508953983311	16670492	2.57271e+09	0.957911	0.880228
16899488	16899488	chr2	-	79107908	79108749	14	NA	main	239595302425829	0.399922	-0.419208	566086519091765	16899488	2.58132e+09	0.957911	0.887776
16821076	16821076	chr16	+	75600249	75611779	18	NM_007285	main	-269330831786386	-0.254368	0.543009	464719954663841	16821076	2.58779e+09	0.96493	0.872092
16823750	16823750	chr16	-	8946799	8962863	18	NM_001042476	main	-208622293715706	-0.158111	-0.363373	404917071655426	16823750	2.58874e+09	0.972957	0.887776
17098411	17098411	chr9	-	127997127	128003666	20	NM_005347	main	-272331901972117	-0.420154	-0.0624844	51661460881199	17098411	2.59285e+09	0.957911	0.988436
16815001	16815001	chr16	+	2205766	2228130	34	NM_032271	main	-276016037922637	-0.354937	0.203193	401580365583172	16815001	2.64115e+09	0.958255	0.957267
16711442	16711442	chr10	-	5807186	5884095	32	NM_001115156	main	-215701527562661	-0.316032	0.348121	487155112304371	16711442	2.64155e+09	0.957911	0.896723
16716098	16716098	chr10	-	83552592	83577279	12	NA	main	242607060349739	0.592393	-0.675169	317828974252524	16716098	2.6437e+09	0.957911	0.861685
16739276	16739276	chr11	-	62327073	62342401	17	ENST00000496634	main	-232662856869463	0.117108	0.120885	525516075224145	16739276	2.6437e+09	0.98623	0.971072
16829170	16829170	chr16	-	88781746	88851372	46	NM_001142864	main	-214952816819656	-0.240021	0.148137	390416801332159	16829170	2.6437e+09	0.96157	0.960121
17042735	17042735	chr7	+	766338	829190	35	NM_017802	main	-236023019954245	-0.347409	0.783218	462425358793033	17042735	2.69088e+09	0.957911	0.85797
17097000	17097000	chr9	-	112137746	112260593	27	NM_001145368	main	-199484942729491	-0.668348	122537006216353	429380790456163	17097000	2.69088e+09	0.957911	0.85797
16935042	16935042	chr22	-	38879443	38903665	21	NM_001098504	main	-208693148923608	-0.208264	0.532987	474912562916827	16935042	2.69278e+09	0.964739	0.862262
16659140	16659140	chr1	+	11994262	12035599	19	AK294688	main	-218796914969107	-0.553665	0.471861	387998423960616	16659140	2.7097e+09	0.957911	0.869567
17093646	17093646	chr9	-	35099888	35103154	27	NM_013442	main	-2231789397319	-0.0473325	0.146841	478885312021135	17093646	2.71971e+09	0.995933	0.962215
16814872	16814872	chr16	+	2022038	2028751	35	NM_006453	main	-217391519079554	-0.116061	0.134476	342595257188135	16814872	2.74108e+09	0.984354	0.964816
16877946	16877946	chr2	+	26987142	27004099	22	NM_017877	main	-257495586790801	-0.0463014	0.114585	497163748783677	16877946	2.74108e+09	0.995933	0.976944
16837979	16837979	chr17	+	73780681	73821886	37	NM_001080419	main	-181343831103297	-0.237491	0.588593	369045061220679	16837979	2.74319e+09	0.957911	0.85797
17016025	17016025	chr6	-	19642656	19642760	11	ENST00000364087	main	210371561342408	0.467843	-0.472994	689136489327576	17016025	2.74319e+09	0.957911	0.868317
16663155	16663155	chr1	+	41445007	41478235	25	NM_001905	main	-194762118003902	-0.461767	0.556789	487428200730587	16663155	2.77465e+09	0.957911	0.861685
16916352	16916352	chr20	-	627259	634014	21	NM_080725	main	-240255672790065	-0.245303	0.119109	402259615611929	16916352	2.77465e+09	0.96341	0.972875
16932831	16932831	chr22	-	22108789	22221970	23	NM_138957	main	-216687596124518	-0.295387	-0.173704	500332488006195	16932831	2.77465e+09	0.957911	0.952764
17084669	17084669	chr9	+	35490007	35561895	20	NM_001135999	main	-248483066258992	-0.129168	0.512494	367723183050676	17084669	2.77465e+09	0.9845	0.870604
17093260	17093260	chr9	-	33461351	33473941	31	NM_022917	main	-2449050960436	-0.12513	0.559389	389268858798722	17093260	2.77465e+09	0.985545	0.868317
16899570	16899570	chr2	-	82534191	82534292	10	NA	main	222453548661996	0.456586	-0.643804	356184522644854	16899570	2.77892e+09	0.957911	0.861685
16827366	16827366	chr16	-	67471917	67515140	22	ENST00000290949	main	-292715693029334	-0.144265	0.354466	419748225580751	16827366	2.78519e+09	0.987044	0.927102
16996234	16996234	chr5	-	54720682	54830878	27	NM_003711	main	-264967710158132	-0.539422	0.647584	510413095124636	16996234	2.78649e+09	0.957911	0.86403
16817811	16817811	chr16	+	30087311	30096698	15	NM_002720	main	-295072179527051	-0.156461	0.148836	422093849279416	16817811	2.79535e+09	0.984354	0.972328
16947974	16947974	chr3	+	171757418	172119455	22	NM_001135095	main	-22173219902989	-0.601218	0.730519	54676972434583	16947974	2.8039e+09	0.957911	0.85797
16992957	16992957	chr5	+	176513887	176525145	20	AB209631	main	-228488275728809	-0.256426	0.445942	360025053806081	16992957	2.8039e+09	0.96157	0.874838
16659395	16659395	chr1	+	13035543	13038381	9	NM_001099850	main	232293846158446	0.519862	-107992615897379	593208932646771	16659395	2.82381e+08	0.957911	0.85797
16848739	16848739	chr17	-	73131343	73150778	22	NM_001288609	main	-227885911315285	-0.323797	0.756142	357601292728176	16848739	2.82757e+09	0.957911	0.85797
16870432	16870432	chr19	-	18642568	18654383	15	NM_012181	main	-224532150063115	-0.358426	0.46888	376894583092664	16870432	2.82757e+09	0.957911	0.869943
16875776	16875776	chr19	-	55964345	55973049	22	NM_001136201	main	-19148958810321	0.0649254	-0.143253	499569509245894	16875776	2.82757e+09	0.993218	0.957267
16974226	16974226	chr4	-	9070611	9070713	25	NA	main	224837237530205	0.452626	-0.521557	769351036704766	16974226	2.82757e+09	0.957911	0.866876
16994618	16994618	chr5	-	16662016	16936385	40	NM_012334	main	-200149914980882	-0.266824	0.439497	540683764134796	16994618	2.82757e+09	0.957911	0.869567
17006863	17006863	chr6	+	31783291	31785723	28	NM_005345	main	-273789209885435	-0.38811	0.484763	486965145238755	17006863	2.82757e+09	0.957911	0.887776
16844000	16844000	chr17	-	36921942	36956158	28	NM_003559	main	-213625061394395	-0.350784	0.935401	459373735872004	16844000	2.8414e+09	0.957911	0.85797
16790614	16790614	chr14	-	23440383	23451851	26	NM_032876	main	-236362056375751	-0.188902	0.586031	366532226306203	16790614	2.84329e+09	0.97133	0.86369
16715200	16715200	chr10	-	72642037	72648541	21	NM_001289797	main	-194884338975446	-0.263571	0.516725	430551626757333	16715200	2.84733e+09	0.957911	0.861685
16757474	16757474	chr12	+	113796371	113827458	22	NM_001159727	main	-225057195354344	-0.230916	0.124138	40285209345221	16757474	2.86184e+09	0.96341	0.970949
16924143	16924143	chr21	-	10998207	10998335	25	NM_170606	main	212647327519626	0.199973	-0.101394	440236487713139	16924143	2.87175e+09	0.965455	0.97475
16899519	16899519	chr2	-	79720842	79727970	21	NR_110289	main	21485080960526	0.14798	-0.521486	472008929603863	16899519	2.87527e+09	0.974713	0.865012
16832350	16832350	chr17	+	25783670	25953461	22	NM_014238	main	-196727429577269	-0.259561	0.481305	428876990444943	16832350	2.89013e+08	0.957911	0.864435
16693109	16693109	chr1	-	151375200	151431941	26	NM_001194937	main	-174220528564748	-0.481178	0.647033	530022044942857	16693109	2.89256e+09	0.957911	0.85797
16826985	16826985	chr16	-	58741035	58768246	26	NM_001286220	main	-234396305118064	-0.315622	0.354219	574041688723911	16826985	2.89256e+09	0.957911	0.90372
16861841	16861841	chr19	+	39109722	39127595	20	NM_013234	main	-307584050992613	-0.305624	-0.0285691	567841344862306	16861841	2.89256e+09	0.964739	0.995208
16811583	16811583	chr15	-	74471807	74502046	28	NM_001142617	main	-242706081194767	0.0890992	0.171234	395806026445653	16811583	2.9223e+09	0.993016	0.959763
16871202	16871202	chr19	-	33469498	33555824	27	NM_033103	main	-208130198920186	-0.244656	0.464896	565537343276582	16871202	2.94489e+09	0.96157	0.868317
16675844	16675844	chr1	+	201798269	201853422	26	NM_018085	main	-213021577956936	-0.538426	112597045647048	506604978479584	16675844	2.96269e+09	0.957911	0.85797
16737759	16737759	chr11	-	46698630	46722165	37	NM_004308	main	-260113100106021	-0.57823	0.833496	417318197386021	16737759	2.96269e+09	0.957911	0.861685
16800962	16800962	chr15	+	50474393	50528592	25	NM_001159629	main	-206277405678367	-0.649405	0.788627	529571106179722	16800962	2.96269e+09	0.957911	0.85797
16767052	16767052	chr12	-	65107222	65153227	37	NM_002076	main	-188190136054206	-0.283334	0.5181	562676079721808	16767052	2.96311e+09	0.957911	0.861685
17098900	17098900	chr9	-	131483148	131486408	19	NM_032799	main	-194620757296674	-0.295039	0.511247	446504223838839	17098900	2.96311e+09	0.957911	0.861984
16710540	16710540	chr10	+	129347613	129350935	22	NM_001030013	main	191142559667595	0.694161	-0.753759	579892934797739	16710540	2.98516e+09	0.957911	0.85797
16929562	16929562	chr22	+	35776354	35790207	20	ENST00000216117	main	-201255963271946	0.045892	0.524953	458080476320532	16929562	2.99702e+09	0.995933	0.862262
16840587	16840587	chr17	-	7146906	7155280	24	NM_001143775	main	-282069335514988	-0.319869	0.1807	539755269460607	16840587	3.00243e+09	0.96157	0.963999
16827850	16827850	chr16	-	70721342	70835071	32	NM_018052	main	-229636813702489	-0.24534	0.372019	450186234782011	16827850	3.007e+08	0.962785	0.896723
16929855	16929855	chr22	+	38071613	38075813	18	NM_002305	main	-227051714750327	-0.108194	-0.386337	424198208623917	16929855	3.04351e+09	0.987421	0.895156
16845126	16845126	chr17	-	40465342	40540513	25	NM_003150	main	-197885735269808	-0.455303	0.738767	572446741883261	16845126	3.07564e+09	0.957911	0.85797
16835483	16835483	chr17	+	46970127	46973233	16	ENST00000513347	main	-230624496393365	-0.412379	0.521152	421096884781052	16835483	3.08385e+09	0.957911	0.868317
16858235	16858235	chr19	+	10764937	10803095	17	NM_001137673	main	-243257156700153	-0.305221	0.384549	442242748739478	16858235	3.08385e+09	0.959953	0.899981
16859481	16859481	chr19	+	17416477	17417652	23	NM_023937	main	-203112987929151	-0.0747328	0.0611004	406590290733613	16859481	3.08385e+09	0.993016	0.98422
16872203	16872203	chr19	-	39876269	39881757	28	NM_001256826	main	-21674470568732	-0.365866	0.873957	498391284625844	16872203	3.08385e+09	0.957911	0.85797
16675924	16675924	chr1	+	201977073	201986316	28	XM_005244942	main	-262023076278833	-0.608447	0.483937	419097016621866	16675924	3.08447e+07	0.957911	0.882729
17114970	17114970	chrX	-	151121596	151143152	22	ENST00000441219	main	-221028763024033	-0.304031	0.703648	44743898047051	17114970	3.08561e+09	0.957911	0.861685
17042650	17042650	chr6_ssto_hap7	-	4864465	4866340	32	ENST00000486590	main	-228992354417633	-0.307442	0.110689	421847356555316	17042650	3.09308e+09	0.957911	0.974571
16892555	16892555	chr2	+	234263153	234380750	38	NM_003648	main	-229419294238617	-0.142292	0.243635	491630470576128	16892555	3.09543e+09	0.978231	0.936799
17071976	17071976	chr8	+	111621470	111644623	12	OTTHUMT00000380899	main	221682220724013	0.100596	-0.107061	545652851870728	17071976	3.10437e+08	0.989275	0.974665
16837418	16837418	chr17	+	70117161	70122561	23	NM_000346	main	-197673179943335	-0.171355	0.17726	528885929759341	16837418	3.10961e+09	0.971319	0.946826
17112060	17112060	chrX	-	71798664	71934167	27	NM_001122670	main	-182261044010093	-0.58573	0.300352	562783055782581	17112060	3.11572e+09	0.957911	0.896723
16700489	16700489	chr1	-	231499497	231560790	24	NM_022051	main	-193193588913544	-0.537787	0.765269	476975011076063	16700489	3.12026e+09	0.957911	0.85797
16673525	16673525	chr1	+	169074935	169101960	23	ENST00000494797	main	-196489720217634	-0.33759	0.476277	605456756964861	16673525	3.12047e+09	0.957911	0.865038
16756163	16756163	chr12	+	104609557	104744062	28	NM_001093771	main	-225288546869318	-0.272755	0.276475	514624021184534	16756163	3.12047e+09	0.960723	0.927102
16819430	16819430	chr16	+	57126455	57181878	18	NM_152727	main	-253599815947195	-0.0585069	-0.043553	3754898208697	16819430	3.12515e+09	0.995933	0.993049
16860746	16860746	chr19	+	34919264	34961014	29	NM_005499	main	-22728003913603	-0.512064	0.728683	53656610429252	16860746	3.14392e+09	0.957911	0.861685
16866565	16866565	chr19	-	1086578	1095391	23	NM_002695	main	-272647357001162	-0.469135	0.341224	362476836992288	16866565	3.15939e+09	0.957911	0.92596
16676643	16676643	chr1	+	206858289	206907630	18	NM_004759	main	-243938689883053	-0.352195	0.1447	38799020862212	16676643	3.16441e+09	0.957911	0.968457
16859018	16859018	chr19	+	14640355	14676792	38	NM_138501	main	-229254290549104	-0.322806	0.115522	449922377158895	16859018	3.1772e+09	0.957911	0.972875
17061112	17061112	chr7	-	102134985	102135315	25	NM_001079877	main	-203478325459269	0.0320663	0.52076	584154313092063	17061112	3.20411e+09	0.997248	0.86369
16782080	16782080	chr14	+	22991016	22991078	21	ENST00000390515	main	209309113823938	0.258501	-0.51037	514363801331022	16782080	3.20912e+08	0.959953	0.865038
16936137	16936137	chr22	-	47080307	47134158	29	NM_022766	main	-216364445810987	-0.348878	101680474937935	364212303073626	16936137	3.21988e+08	0.957911	0.85797
17065811	17065811	chr8	+	11653082	11697004	22	NM_001287742	main	-196395360161367	0.118296	0.289198	480060205557264	17065811	3.23013e+09	0.980157	0.910494
16788667	16788667	chr14	+	101439932	101440001	12	NR_003209	main	242259409574174	0.616459	-0.728466	407100578893835	16788667	3.23279e+09	0.957911	0.861685
16840732	16840732	chr17	-	7565097	7590863	23	NM_000546	main	-204127611532193	-0.293669	0.316638	458369295837696	16840732	3.23279e+09	0.957911	0.901797
16842237	16842237	chr17	-	19093342	19093558	16	NR_006881	main	-33611897320954	0.0632587	10288897735666	59169461225366	16842237	3.2444e+09	0.995933	0.861685
16832147	16832147	chr17	+	19551459	19580909	25	NM_000382	main	-24156515735856	-0.419222	0.326219	470679822997089	16832147	3.25111e+09	0.957911	0.920686
16834179	16834179	chr17	+	39845127	39848920	24	ENST00000462917	main	-218859984532055	-0.197109	0.545138	531477020381309	16834179	3.25111e+09	0.970234	0.86403
16794256	16794256	chr14	-	69846840	69865344	25	ENST00000557016	main	-217741662792107	-0.290098	0.14713	568294106764684	16794256	3.25604e+09	0.957955	0.961983
16960109	16960109	chr3	-	143905747	143905862	18	ENST00000410846	main	205266697888201	-0.0150536	-0.138517	552496255604081	16960109	3.25604e+09	0.998496	0.961983
17043527	17043527	chr7	+	7034847	7034949	9	NA	main	238432032924618	0.262505	-0.814053	551725737464415	17043527	3.25604e+09	0.962437	0.85797
16708340	16708340	chr10	+	102729275	102745628	21	NM_001203244	main	-191224413670112	-0.0690171	0.0851639	497164169790554	16708340	3.25736e+09	0.993016	0.977658
16788677	16788677	chr14	+	101445339	101445427	13	NA	main	236679514627718	0.364548	-0.65884	476430372163621	16788677	3.25736e+09	0.957911	0.861685
16916682	16916682	chr20	-	3208063	3219887	22	NM_001174089	main	-235311226437241	-0.108802	0.629905	368370618193873	16916682	3.28203e+09	0.989073	0.861685
16833708	16833708	chr17	+	37026112	37078023	16	NM_001271608	main	-308368801816931	-0.2071	0.555399	453392685285631	16833708	3.286e+09	0.975263	0.887776
16830543	16830543	chr17	+	7465272	7482324	23	NR_037926	main	-181943310685074	-0.157024	0.394506	512168213444565	16830543	3.29233e+09	0.971319	0.869567
16916166	16916166	chr20	+	62612431	62664453	38	NM_012469	main	-180080154614928	-0.591641	0.522241	402007453030183	16916166	3.32328e+09	0.957911	0.861685
16897026	16897026	chr2	-	43449541	43453748	23	NM_006887	main	-26004122271917	-0.312482	0.0029629	467640155906644	16897026	3.34377e+09	0.96157	0.99939
16868920	16868920	chr19	-	11453452	11456981	27	NM_033408	main	-23159019196381	-0.0564328	0.191136	460029687349065	16868920	3.34686e+08	0.995933	0.952692
16708579	16708579	chr10	+	104005255	104142656	34	NM_001199378	main	-208892915698569	-0.265254	0.281159	483524829935056	16708579	3.35053e+09	0.959953	0.922189
16848902	16848902	chr17	-	73823306	73840798	21	NM_199242	main	-192919039460796	-0.368455	0.0106634	380321246219856	16848902	3.35758e+08	0.957911	0.995844
16695205	16695205	chr1	-	159887897	159895522	25	NM_001277223	main	-184329642756692	-0.562746	0.260013	357851322810112	16695205	3.35889e+09	0.957911	0.916989
16719515	16719515	chr10	-	129894923	129924649	32	NM_001145966	main	-183284813282189	-0.874825	102919063350951	563558638791373	16719515	3.35889e+09	0.957911	0.85797
16844155	16844155	chr17	-	37560538	37607527	33	NM_004774	main	-222847644349522	-0.721743	0.821275	467020611803472	16844155	3.35897e+09	0.957911	0.85797
16859270	16859270	chr19	+	16222490	16244445	17	NM_005370	main	-209467546432904	-0.76481	0.813702	403114668071586	16859270	3.35897e+09	0.957911	0.85797
16974280	16974280	chr4	-	10075963	10118573	25	NM_005112	main	-213189630552641	0.0388324	0.0162473	397396345974772	16974280	3.3701e+09	0.995933	0.995321
16723393	16723393	chr11	+	33097696	33101000	24	NR_015451	main	-208812497961329	-0.263719	0.341505	555722061997324	16723393	3.37017e+09	0.959953	0.897178
16821124	16821124	chr16	+	76321527	76321636	9	ENST00000517005	main	235978862473224	0.489762	-0.808876	58241575178232	16821124	3.37325e+09	0.957911	0.85797
16855578	16855578	chr18	-	56995055	57026508	22	NM_005570	main	-230201674135008	-0.60045	0.562347	402059106751446	16855578	3.38234e+09	0.957911	0.865038
16875683	16875683	chr19	-	55741147	55770363	20	NM_014931	main	-24930325663002	-0.11661	0.0966981	446661064850338	16875683	3.38234e+09	0.988797	0.979959
16817603	16817603	chr16	+	29465822	29476301	40	uc002dsw.3	main	-188202545581317	-0.218549	0.25093	47795064922255	16817603	3.38325e+09	0.96157	0.924513
17094814	17094814	chr9	-	74298282	74431606	30	NM_001135820	main	-205039094846265	-0.504107	0.575423	545224936575635	17094814	3.40466e+09	0.957911	0.861685
16869596	16869596	chr19	-	14258547	14316997	35	NM_001008701	main	-235753569774629	-0.467359	0.70793	364844158639701	16869596	3.40935e+09	0.957911	0.861685
16836824	16836824	chr17	+	60704762	60770956	20	NM_006039	main	-25849940672311	-0.446982	109821382768908	307988754309719	16836824	3.4132e+09	0.957911	0.85797
16870144	16870144	chr19	-	17342694	17356151	17	NM_005234	main	-287932497288738	-0.253355	0.106246	379538404199481	16870144	3.4132e+09	0.971319	0.980958
16714269	16714269	chr10	-	51592080	51623365	9	NR_073029	main	-311323797077188	-0.713071	0.838959	551695146809952	16714269	3.44309e+09	0.957911	0.861685
16985599	16985599	chr5	+	68462837	68474072	20	NM_031966	main	-208473939653552	-0.850246	0.524599	439454975059836	16985599	3.46123e+09	0.957911	0.86403
17055039	17055039	chr7	-	6500712	6523873	27	NM_001100603	main	-214694648825345	-0.482884	0.629051	503556515747046	17055039	3.47724e+09	0.957911	0.861685
17061839	17061839	chr7	-	108524032	108524644	18	NM_001024607	main	202499601448333	0.268935	-0.0716848	446878286923521	17061839	3.47724e+09	0.958855	0.981885
17104662	17104662	chrX	+	70503042	70521018	18	NM_001145408	main	-202843569349676	-0.148598	0.857649	484197665396051	17104662	3.47724e+09	0.972957	0.85797
17103104	17103104	chrX	+	47092089	47107727	25	NM_004651	main	-230786836965012	-0.348396	0.268551	438265240120585	17103104	3.47843e+09	0.957911	0.931375
16667863	16667863	chr1	+	104197912	104207173	33	NM_001008218	main	186659784297741	0.408113	-0.154132	591574784733788	16667863	3.48474e+09	0.957911	0.952764
16833698	16833698	chr17	+	36909002	36920483	21	NM_002795	main	-244004917218491	-0.296798	0.164687	568558118405026	16833698	3.48861e+08	0.96157	0.962595
17023646	17023646	chr6	-	132269316	132272518	22	NM_001901	main	-189068235344064	-0.620494	0.178238	491345658764098	17023646	3.49321e+09	0.957911	0.945135
17099825	17099825	chr9	-	138999331	138999842	21	OTTHUMT00000431112	main	-198959895799044	-0.0892519	0.131158	399338390080088	17099825	3.49321e+09	0.989455	0.963999
17087498	17087498	chr9	+	101984346	101992901	23	NM_006808	main	-224424207874705	-0.317491	0.721334	518656195047547	17087498	3.52139e+09	0.957911	0.861685
16664765	16664765	chr1	+	53192126	53293014	27	NM_024646	main	-201417509312117	-0.688105	0.848806	41584452574433	16664765	3.52176e+09	0.957911	0.85797
16739396	16739396	chr11	-	62392298	62414104	26	NM_001278192	main	-26730720117479	-0.287437	0.408506	509083336270327	16739396	3.5454e+09	0.963275	0.90571
16838855	16838855	chr17	+	79650962	79669151	29	NM_004712	main	-261171271941086	-0.440573	0.321876	429007472962138	16838855	3.5454e+09	0.957911	0.928082
16772074	16772074	chr12	-	124808957	125052135	50	NM_001077261	main	-199341607299891	-0.116181	-0.0416817	406529041984221	16772074	3.56043e+09	0.982691	0.990141
16724744	16724744	chr11	+	55578854	55579952	13	BC136939	main	229649547741719	0.717268	-109941109700156	358419486846906	16724744	3.56241e+09	0.957911	0.85797
17015889	17015889	chr6	-	17615269	17706818	18	NM_001278209	main	-263077820575403	-0.644798	109274500381708	529407315924525	17015889	3.56241e+09	0.957911	0.85797
16797196	16797196	chr14	-	105403581	105444694	25	NM_138420	main	-20879804836171	0.00563945	0.0398446	411323622928686	16797196	3.5879e+09	0.998874	0.991991
16850264	16850264	chr17	-	80572438	80606411	25	NM_019613	main	-239998677630013	-0.329167	0.492049	46422011551955	16850264	3.58806e+07	0.957911	0.87461
16667608	16667608	chr1	+	100503653	100548933	25	NM_033055	main	-210801767613143	-0.318709	0.346938	51798838591144	16667608	3.62839e+09	0.957911	0.897221
17117843	17117843	chr2	+	132481093	132482073	8	BC016035	main	-296192393728717	-0.233964	0.388902	554109308163932	17117843	3.65867e+09	0.972957	0.925954
16863307	16863307	chr19	+	46010688	46030241	21	NM_003370	main	-215069915394505	-0.367912	0.240891	460757091078644	16863307	3.67076e+09	0.957911	0.935067
16914812	16914812	chr20	+	48807120	48809227	23	NM_001285878	main	-206416320617705	0.110103	0.0754092	390103020752773	16914812	3.67076e+09	0.985333	0.981465
17044046	17044046	chr7	+	20866917	20867439	13	NR_026673	main	177158862094446	0.536604	-0.807348	484120539125596	17044046	3.68059e+09	0.957911	0.85797
16835398	16835398	chr17	+	46371707	46385191	19	OTTHUMT00000255118	main	206133444828105	0.372229	-0.762193	55553063632244	16835398	3.68223e+09	0.957911	0.85797
16907843	16907843	chr2	-	211295973	211342376	23	NM_001136574	main	-196238149745861	-0.344666	0.439505	490448399267696	16907843	3.7044e+09	0.957911	0.869567
17111219	17111219	chrX	-	53401070	53449677	24	NM_001281463	main	-181786182223561	-0.373494	0.599333	378755910083458	17111219	3.70557e+09	0.957911	0.861685
16752223	16752223	chr12	+	56211703	56215663	17	AB064961	main	-235461794376614	-0.306633	0.542582	504986622628821	16752223	3.71068e+09	0.959953	0.868317
16901161	16901161	chr2	-	101623690	101869328	28	XM_005263862	main	-218294470697394	-0.293617	0.345366	484078171049626	16901161	3.75072e+09	0.95826	0.901797
16674805	16674805	chr1	+	182992595	183114727	29	NM_002293	main	-17583542718552	-0.572309	0.733408	598848712573958	16674805	3.75539e+09	0.957911	0.85797
16935553	16935553	chr22	-	42481529	42486959	25	ENST00000498737	main	-21143061937436	-0.109679	0.132798	401430752781632	16935553	3.75928e+09	0.986756	0.966257
16815316	16815316	chr16	+	3074032	3077756	19	NM_001142350	main	-237438413137647	-0.351347	0.735717	422657206816882	16815316	3.76201e+09	0.957911	0.861685
17018256	17018256	chr6	-	33384219	33386094	33	ENST00000486590	main	-224763477037433	-0.287676	0.217814	399840984735035	17018256	3.78807e+09	0.959953	0.944923
17016457	17016457	chr6	-	27106072	27114637	17	NM_080593	main	-26787580039954	-0.965051	0.533961	442128726374319	17016457	3.80529e+09	0.957911	0.877069
16816249	16816249	chr16	+	16326389	16388668	33	NM_001004060	main	-190398342309548	-0.32478	0.291852	7400724429173	16816249	3.8108e+09	0.957911	0.906959
16861641	16861641	chr19	+	38794804	38795646	20	NM_033520	main	-259987896623527	-0.0592291	0.180084	493122376426552	16861641	3.81316e+09	0.995933	0.961983
16800680	16800680	chr15	+	45927001	45983492	29	NM_001271213	main	-197308687474933	-0.573692	0.690106	448593187170102	16800680	3.82819e+09	0.957911	0.85797
16924153	16924153	chr21	-	11015348	11015544	8	NA	main	188412123672344	0.649774	-0.495665	648645969300383	16924153	3.82819e+09	0.957911	0.86369
16758163	16758163	chr12	+	122242086	122270562	24	NM_015048	main	-217150312111311	-0.379375	0.736789	386264516290284	16758163	3.83558e+09	0.957911	0.85797
17042759	17042759	chr7	+	855194	914557	46	NM_001130965	main	-189434867564384	-0.290679	0.679081	41626674242871	17042759	3.85028e+09	0.957911	0.85797
16833742	16833742	chr17	+	37356536	37360980	8	NM_000981	main	-314247174009722	-0.167858	0.232646	688757268682823	16833742	3.88846e+09	0.985533	0.959169
16861367	16861367	chr19	+	36605888	36616849	31	NM_001281	main	-246198550730872	-0.218075	0.211736	42212355909169	16861367	3.88846e+09	0.971319	0.951831
16910655	16910655	chr20	+	1093906	1160596	25	NM_006814	main	-225673066098596	-0.387724	0.662691	500816409952864	16910655	3.88846e+09	0.957911	0.861685
17104176	17104176	chrX	+	56590026	56593443	18	NM_013444	main	-229255509228159	-0.0105809	0.0996539	453122271487716	17104176	3.88846e+09	0.998599	0.978444
16849238	16849238	chr17	-	74466975	74497509	19	NM_001005498	main	-250287992009982	-0.40092	0.714179	401796903315296	16849238	3.96432e+09	0.957911	0.861685
17043856	17043856	chr7	+	17338246	17385776	26	NM_001621	main	-183011872085365	-0.61115	0.979605	516586762317299	17043856	3.96432e+09	0.957911	0.85797
16908415	16908415	chr2	-	219502639	219524378	30	NM_001105537	main	-212418611298064	-0.384192	0.730091	438315526773763	16908415	3.99812e+09	0.957911	0.85797
16806230	16806230	chr15	-	26902177	26903910	22	OTTHUMT00000126737	main	18002414914006	0.276083	-0.605858	437963119811125	16806230	3.99905e+09	0.957911	0.861685
16903872	16903872	chr2	-	155328062	155345430	18	NA	main	167614907357423	0.174756	-0.924169	361426487587911	16903872	4.00206e+09	0.964739	0.85797
16973315	16973315	chr4	-	461317	461425	9	NA	main	-236182969186891	-0.366007	0.468881	465701265665354	16973315	4.00482e+09	0.957911	0.878648
16803212	16803212	chr15	+	75940247	75954642	22	ENST00000308527	main	-182942918098831	-0.369203	0.369169	402775050944862	16803212	4.00584e+09	0.957911	0.875861
16832031	16832031	chr17	+	19091329	19091545	25	NR_003271	main	-190712847378376	0.203217	0.240611	821419719217913	16832031	4.00802e+09	0.964305	0.927737
16834578	16834578	chr17	+	41322498	41363707	37	NM_001291571	main	-20183212513387	-0.324187	0.733379	471843917033737	16834578	4.00802e+09	0.957911	0.85797
17087107	17087107	chr9	+	97847490	97847586	21	NR_029664	main	-212419814482738	-0.148926	0.38199	420762347858683	17087107	4.00802e+09	0.975263	0.892757
16963241	16963241	chr3	-	195754054	195809060	30	NM_001128148	main	-183837546686486	-0.620592	0.566676	419467999775437	16963241	4.01142e+09	0.957911	0.861685
16916920	16916920	chr20	-	4833002	4990939	31	NM_005116	main	-190102470442366	-0.121589	0.0510782	574676309375917	16916920	4.01493e+09	0.978703	0.986826
16720165	16720165	chr11	+	448268	491393	23	NM_030783	main	-205336819533139	-0.396139	0.51725	332160006338576	16720165	4.01539e+09	0.957911	0.865038
16862333	16862333	chr19	+	41256759	41271297	22	NM_004596	main	-265801409730582	0.046815	0.180625	599411818727653	16862333	4.01707e+08	0.99654	0.962872
17033360	17033360	chr6_mann_hap4	+	2931334	2948432	49	NM_004638	main	-20458345403053	-0.344964	0.0889803	478789315120927	17033360	4.0206e+09	0.957911	0.978444
16788661	16788661	chr14	+	101436216	101436289	9	NR_003206	main	242302360034753	0.808502	-0.320926	283591149447027	16788661	4.03844e+09	0.957911	0.925954
16751251	16751251	chr12	+	51632076	51640501	26	NM_001136264	main	-25445982994318	-0.453848	0.492944	490337022658529	16751251	4.04828e+09	0.957911	0.881231
16797694	16797694	chr15	+	22278010	22413497	18	NM_001004719	main	174481009881389	0.0414377	-0.268719	527335695590583	16797694	4.05391e+09	0.995933	0.90811
16876177	16876177	chr19	-	59024897	59030921	23	NM_032792	main	-189072591292162	-0.0285921	0.338137	335807886511668	16876177	4.05391e+09	0.997277	0.89339
17110745	17110745	chrX	-	48886242	48901012	26	NM_001282142	main	-220726266433358	-0.417586	-0.129685	45069542844431	17110745	4.05391e+09	0.957911	0.970929
17110681	17110681	chrX	-	48779301	48815648	25	NM_001136157	main	-243775235158517	-0.622656	107879391718563	417612078577588	17110681	4.07989e+09	0.957911	0.85797
16882955	16882955	chr2	+	96931870	96939917	29	NM_004804	main	-204432088462309	-0.195157	0.393715	429543103527851	16882955	4.11692e+09	0.96739	0.88221
16674521	16674521	chr1	+	180123968	180173165	38	NM_001004128	main	-192843130061094	-0.230945	0.704177	328052436403108	16674521	4.13236e+09	0.96157	0.85797
16790943	16790943	chr14	-	24028774	24037279	41	NM_001282474	main	-177295041605666	-0.231572	0.251449	423620844513131	16790943	4.13236e+09	0.959953	0.919854
16659171	16659171	chr1	+	12040238	12073572	23	NM_001127660	main	-217965953165379	-0.361189	0.583363	390532373420385	16659171	4.13363e+09	0.957911	0.862262
17115207	17115207	chrX	-	152965947	152990201	27	NM_001139441	main	-299617828255843	-0.456556	0.704943	388484505179026	17115207	4.13363e+09	0.957911	0.868317
16818165	16818165	chr16	+	31117428	31124112	27	NM_001122957	main	-199678324232564	-0.234342	0.354308	409031206405556	16818165	4.13981e+09	0.96157	0.894708
17052548	17052548	chr7	+	141864656	141864823	19	NM_001293626	main	21382393621135	0.213638	-0.691929	467683729594645	17052548	4.13981e+09	0.964962	0.861685
17060143	17060143	chr7	-	97920962	98030427	33	NM_018842	main	-181417860845449	-0.211085	0.321889	505635645204628	17060143	4.13981e+09	0.96157	0.894708
16934970	16934970	chr22	-	38615298	38669040	24	NM_001195071	main	-195601497808073	-0.40437	0.494835	422152937936112	16934970	4.16535e+09	0.957911	0.865038
17046702	17046702	chr7	+	66386203	66423538	31	NM_017994	main	-232148071242102	-0.372172	0.780109	531068111259449	17046702	4.16535e+09	0.957911	0.861685
16745236	16745236	chr11	-	118964564	118966177	18	NM_002105	main	-262271296715582	-0.170478	0.319061	303640422947211	16745236	4.16585e+09	0.978231	0.930725
17049366	17049366	chr7	+	100136834	100165843	24	NM_006076	main	-268781785712129	-0.214586	0.386952	475248238042342	17049366	4.16585e+09	0.972957	0.918199
17113725	17113725	chrX	-	119560003	119603220	31	NM_002294	main	-257986612391729	-0.49168	0.659729	417117375799565	17113725	4.16585e+09	0.957911	0.864435
16793877	16793877	chr14	-	65405870	65409531	21	NR_046320	main	-22381738321982	0.00380168	0.0327698	547234161086421	16793877	4.1805e+09	0.999788	0.993499
16868576	16868576	chr19	-	10244022	10305755	31	NM_001130823	main	-200041859042802	-0.509784	0.572376	426205273197058	16868576	4.1805e+09	0.957911	0.861685
17103160	17103160	chrX	+	47420516	47431320	34	NM_001256196	main	-186629846499805	-0.45798	0.315383	419104173371043	17103160	4.1805e+09	0.957911	0.896723
16693813	16693813	chr1	-	154554533	154600475	27	NM_001025107	main	-184793268758222	-0.442368	0.00990351	545292902466147	16693813	4.19465e+09	0.957911	0.996129
16662031	16662031	chr1	+	32687529	32697205	20	NM_003757	main	-235678143535136	-0.351395	0.506196	317339940440553	16662031	4.19712e+09	0.957911	0.872089
16766215	16766215	chr12	-	56989380	57030600	33	NM_013449	main	-178265593945703	-0.339617	0.577782	465283185499244	16766215	4.19712e+09	0.957911	0.861685
17035519	17035519	chr6_mcf_hap5	+	3010410	3041801	44	NM_001282385	main	-199073450300383	-0.224565	0.374237	471059620505089	17035519	4.20419e+09	0.962437	0.88602
16663014	16663014	chr1	+	40723733	40759856	24	NM_005857	main	-200657774486649	-0.235921	0.677091	431252794991861	16663014	4.22706e+09	0.96157	0.861685
16661956	16661956	chr1	+	32573639	32642169	32	NM_012316	main	-224964397859968	-0.58724	0.636103	513053543344238	16661956	4.23282e+09	0.957911	0.861685
16733070	16733070	chr11	+	125461607	125495110	30	NM_001278503	main	-216820657911612	-0.284615	0.255632	506302980253225	16733070	4.23282e+09	0.959953	0.932963
16840006	16840006	chr17	-	4172512	4269969	27	NM_003342	main	-206051208983685	-0.390134	0.529268	460413002239125	16840006	4.23638e+09	0.957911	0.864435
17114934	17114934	chrX	-	149934809	150067289	22	NM_001242614	main	-199817913948652	-0.324544	-0.026422	469275125196648	17114934	4.24168e+09	0.957911	0.993882
17019254	17019254	chr6	-	42858003	42858554	21	NM_001008739	main	-207199610848444	-0.63601	0.876769	308167204208408	17019254	4.24236e+09	0.957911	0.85797
16813038	16813038	chr15	-	89441914	89456663	32	NM_005928	main	-172429759227664	-0.265688	0.616193	401548787678192	16813038	4.24852e+08	0.957911	0.85797
16840945	16840945	chr17	-	8191082	8198661	24	NM_201520	main	-204156151751119	-0.556087	0.788549	401060791062863	16840945	4.26504e+09	0.957911	0.85797
16922147	16922147	chr21	+	33784314	33887707	31	NM_001286556	main	-195005169024762	-0.24006	0.662912	45487295426074	16922147	4.28099e+09	0.96157	0.861685
16822939	16822939	chr16	-	2047768	2059763	14	NM_178167	main	-228870613126729	-0.693249	0.793619	30668112587045	16822939	4.33977e+09	0.957911	0.85797
17109396	17109396	chrX	-	16857406	16888537	18	NM_001198719	main	-220868881179737	-0.368608	0.551678	505983255011356	17109396	4.34706e+09	0.957911	0.865038
16864201	16864201	chr19	+	50094912	50129696	27	NM_020719	main	-220975782197596	-0.356824	0.255376	421071906589613	16864201	4.35896e+09	0.957911	0.935067
16820398	16820398	chr16	+	68298419	68335726	22	NM_001076785	main	-205589156202672	-0.354639	0.174347	451815657110745	16820398	4.40713e+09	0.957911	0.953024
16805324	16805324	chr15	+	94133096	94136588	21	OTTHUMT00000415162	main	208819123917387	0.211811	-0.281729	34782418108451	16805324	4.41635e+09	0.96493	0.925954
16931278	16931278	chr22	+	46067678	46241187	22	NM_001167621	main	-186569888282679	-0.11189	-0.109049	48994173564348	16931278	4.44984e+09	0.982691	0.970949
16683925	16683925	chr1	-	27425300	27493472	17	NM_003047	main	-19564929031537	-0.615344	0.518494	285534283345624	16683925	4.46446e+09	0.957911	0.86369
16848761	16848761	chr17	-	73232694	73258444	33	NM_001172703	main	-179086250782441	-0.462506	0.515767	358834078543399	16848761	4.5005e+09	0.957911	0.861685
16872452	16872452	chr19	-	40953691	40971725	23	NM_000713	main	-239270481629383	0.0495194	-0.032238	486979883438317	16872452	4.50243e+09	0.995933	0.993882
16715426	16715426	chr10	-	75008601	75012451	20	NM_016065	main	-222224408851631	-0.500119	0.42866	474198004652328	16715426	4.56231e+09	0.957911	0.883781
16837768	16837768	chr17	+	73452664	73496533	27	NM_014738	main	-223551892767733	-0.027254	-0.0722125	407743891313072	16837768	4.56231e+09	0.998035	0.983834
16811500	16811500	chr15	-	73852344	73925756	23	NM_001161363	main	-231563364701704	-0.487076	-0.0217165	622633533652523	16811500	4.58523e+09	0.957911	0.995208
16857429	16857429	chr19	+	6361463	6368915	28	NM_006012	main	-196739106703594	-0.0689119	-0.247683	408798818786554	16857429	4.5874e+08	0.993812	0.928539
16885614	16885614	chr2	+	131380411	131380517	25	ENST00000390914	main	210830653297607	0.487268	-0.501826	787881232985183	16885614	4.5874e+08	0.957911	0.868317
16885793	16885793	chr2	+	132360363	132360469	25	ENST00000390914	main	210830653297607	0.487268	-0.501826	787881232985183	16885793	4.5874e+08	0.957911	0.868317
16902831	16902831	chr2	-	131255316	131255422	25	ENST00000390914	main	210830653297607	0.487268	-0.501826	787881232985183	16902831	4.5874e+08	0.957911	0.868317
16810612	16810612	chr15	-	65255362	65282648	35	NM_001127889	main	-174351413919286	-0.330709	0.561106	483179427129257	16810612	4.59791e+09	0.957911	0.861685
16821256	16821256	chr16	+	81069458	81080951	26	NM_015251	main	-193733647119282	-0.169084	-0.106137	522576995301835	16821256	4.59791e+09	0.971319	0.971692
16883498	16883498	chr2	+	101436613	101613291	19	NM_002518	main	-227616479230011	0.0364703	-0.107185	4812133676131	16883498	4.61395e+09	0.997277	0.977364
16693642	16693642	chr1	-	153946745	153950451	26	NM_006694	main	-168203623566751	-0.00240756	0.302868	483851591495186	16693642	4.64369e+09	0.999914	0.894708
16705026	16705026	chr10	+	56245990	56415811	24	OTTHUMT00000104671	main	172495165797635	0.34792	-0.655513	365421388519221	16705026	4.64771e+08	0.957911	0.85797
16789681	16789681	chr14	+	105886157	105937066	27	NM_001203258	main	-188185524751392	-0.436366	0.294679	340526563812526	16789681	4.66589e+09	0.957911	0.90811
16911077	16911077	chr20	+	3827446	3856770	21	NM_001206491	main	-25171399722633	-0.386544	0.508269	446101319347805	16911077	4.66625e+09	0.957911	0.878648
16987780	16987780	chr5	+	104079736	104099084	24	NA	main	18787850949388	0.490224	-0.317987	399073683469677	16987780	4.67622e+09	0.957911	0.897347
16814927	16814927	chr16	+	2097466	2138721	47	NM_000548	main	-253481016919079	-0.229416	0.473851	396815006680732	16814927	4.68794e+09	0.971319	0.888338
16720392	16720392	chr11	+	832843	839831	24	NM_001039490	main	-222390093507089	0.0154976	-0.357949	464976099835689	16720392	4.70951e+09	0.998496	0.903583
16857630	16857630	chr19	+	7599038	7626653	26	NM_001166111	main	-222856213295942	-0.19069	-0.221903	421174946643057	16857630	4.72365e+09	0.97133	0.944923
16991385	16991385	chr5	+	154092462	154197167	24	NM_015315	main	-196671509882004	-0.195628	-0.253694	519471469487931	16991385	4.7337e+09	0.96606	0.927316
17116530	17116530	chrY	+	24997731	24998862	26	NR_001526	main	168614323685364	0.219216	-0.301371	391255750669096	17116530	4.73831e+09	0.959953	0.895895
17116580	17116580	chrY	+	26631479	26632610	26	NR_001526	main	168614323685364	0.219216	-0.301371	391255750669096	17116580	4.73831e+09	0.959953	0.895895
17117388	17117388	chrY	-	27329790	27330920	26	NR_001526	main	168614323685364	0.219216	-0.301371	391255750669096	17117388	4.73831e+09	0.959953	0.895895
16795047	16795047	chr14	-	77490886	77495034	22	NM_024496	main	-186959170339842	-0.143152	0.24611	394187372695341	16795047	4.75646e+09	0.972957	0.92596
16762286	16762286	chr12	-	23334268	23404433	20	OTTHUMT00000402056	main	208417527853776	0.257715	-0.678383	3527121313211	16762286	4.76541e+09	0.96157	0.861685
16701998	16701998	chr10	+	5033750	5034174	25	NA	main	-214005610918678	-0.189477	0.612428	49489504435242	16701998	4.76572e+09	0.971319	0.861685
16711340	16711340	chr10	-	5017974	5018398	25	NA	main	-214005610918678	-0.189477	0.612428	49489504435242	16711340	4.76572e+09	0.971319	0.861685
16817692	16817692	chr16	+	29831715	29859360	27	NM_001293204	main	-227645400570165	-0.473183	0.87148	411243743598268	16817692	4.769e+09	0.957911	0.85797
16929056	16929056	chr22	+	31365262	31375381	23	NR_002323	main	-221473589287515	-0.41037	0.748084	562726748846479	16929056	4.769e+09	0.957911	0.861685
17106587	17106587	chrX	+	118708499	118718381	17	NM_003336	main	-224705330984518	-0.278843	0.560069	444391578881379	17106587	4.769e+09	0.96157	0.866876
16922036	16922036	chr21	+	30954632	30954671	12	ENST00000422809	main	194787086213796	-0.0209905	-0.574616	303995322406725	16922036	4.77555e+09	0.998035	0.861685
16678501	16678501	chr1	+	228674762	228683889	19	NM_001010858	main	-209280291571271	-0.354733	0.694757	407806220809985	16678501	4.79201e+09	0.957911	0.861685
16780271	16780271	chr13	-	95672083	95953687	32	ENST00000536256	main	-22478149667083	-0.60614	0.380053	499760379536919	16780271	4.80735e+09	0.957911	0.897503
16832005	16832005	chr17	+	18965225	18965441	25	NR_003271	main	-185948726204111	0.212915	0.124774	811592189283207	16832005	4.80969e+08	0.962437	0.964379
16834370	16834370	chr17	+	40719078	40725221	16	NM_170607	main	-21595643376813	-0.417934	0.395861	4966568848441	16834370	4.80969e+08	0.957911	0.893301
16842215	16842215	chr17	-	18967233	18967449	25	NR_003271	main	-185948726204111	0.212915	0.124774	811592189283207	16842215	4.80969e+08	0.962437	0.964379
17111918	17111918	chrX	-	70459474	70475047	23	NM_001171162	main	-201411894261258	-0.173912	0.57039	436450483520488	17111918	4.82103e+09	0.97133	0.861685
16993127	16993127	chr5	+	177019159	177023125	24	NM_017510	main	-208182077280087	-0.361122	0.380229	481110389277148	16993127	4.82278e+09	0.957911	0.89381
16727045	16727045	chr11	+	65479467	65487077	18	NM_001206833	main	-189620182686002	-0.19158	0.605229	366929376373943	16727045	4.86538e+09	0.964962	0.861685
16697119	16697119	chr1	-	183592401	183604985	26	NM_001270439	main	-158440675595121	-0.26412	0.0178911	504997130037534	16697119	4.86629e+09	0.957911	0.994894
17073759	17073759	chr8	+	145515270	145538385	16	ENST00000400780	main	-221169211558768	0.0686839	0.226527	394387161123538	17073759	4.87261e+09	0.995214	0.943108
16873015	16873015	chr19	-	44047464	44079730	30	NM_006297	main	-206307385777038	-0.476294	0.358645	367955665681965	16873015	4.91978e+09	0.957911	0.896723
16741501	16741501	chr11	-	71139239	71163914	35	NM_001163817	main	-246166386597348	-0.334371	0.120482	441447395623581	16741501	4.92183e+09	0.959953	0.976263
16825266	16825266	chr16	-	28109316	28223190	20	NM_001270940	main	-185979712071633	-0.311202	0.631295	594488214216589	16825266	4.94744e+09	0.957911	0.861685
16688323	16688323	chr1	-	68167149	68299155	21	ENST00000494936	main	-216250299278728	-0.317872	-0.084392	40676418784555	16688323	4.9531e+09	0.957911	0.980958
16953944	16953944	chr3	-	49158547	49170599	32	NM_002292	main	-252550152099105	0.0204672	0.102735	454670322105561	16953944	4.9773e+09	0.998496	0.979969
17057329	17057329	chr7	-	44605016	44614650	35	NM_001257189	main	-243662740294038	-0.402798	0.875167	417070968423779	17057329	4.9773e+09	0.957911	0.85797
16850477	16850477	chr18	+	657604	673578	21	NM_001071	main	-225816838433866	-0.304718	0.8582	454997386136312	16850477	4.98538e+09	0.959953	0.85797
16944724	16944724	chr3	+	122513642	122599986	28	NM_032839	main	-189994837575903	-0.232168	0.463488	514528671761447	16944724	4.99322e+09	0.96157	0.868317
17104021	17104021	chrX	+	54834032	54842445	15	NM_014599	main	-268555500291794	-0.0213442	0.540035	410047400602818	17104021	4.99322e+09	0.998496	0.880228
16741969	16741969	chr11	-	73685712	73694352	25	NM_003355	main	-173309566535954	-0.166715	0.534924	407972762687461	16741969	4.99408e+09	0.969516	0.861685
16978774	16978774	chr4	-	107279340	107288592	16	NM_001195138	main	20130290927377	104947774525177	-122220600036741	314454096756727	16978774	5.00033e+09	0.957911	0.85797
16918664	16918664	chr20	-	33855688	33872788	21	NM_001267810	main	-204454511399499	-0.273399	0.428623	370441664662754	16918664	5.03153e+09	0.959953	0.874838
16796060	16796060	chr14	-	93170152	93215047	21	NM_001008530	main	-225425275895639	-0.186184	0.458484	446106440143097	16796060	5.05854e+09	0.972957	0.879145
17115925	17115925	chrY	+	2559228	2609350	32	NM_001122898	main	-219854076019136	-0.193031	0.510685	541301514304498	17115925	5.05854e+09	0.971319	0.869567
17034947	17034947	chr6_mann_hap4	-	4675353	4677052	28	NM_001289174	main	-198981127828583	-0.402185	0.207291	541497732620257	17034947	5.06081e+09	0.957911	0.942882
16885028	16885028	chr2	+	120436743	120444083	24	NM_001105198	main	-200159278764343	-0.085762	0.416613	412798221008156	16885028	5.06545e+09	0.991341	0.875845
16719217	16719217	chr10	-	125767182	125853206	24	NM_001270764	main	-182216805569085	-0.243287	0.489591	469667027663789	16719217	5.06738e+09	0.959953	0.86369
16868053	16868053	chr19	-	8023457	8070529	22	NM_001419	main	-222071333257577	-0.695914	0.742658	438770325293908	16868053	5.06738e+09	0.957911	0.861685
16941344	16941344	chr3	+	52232099	52248538	24	NM_000688	main	-175990821232339	-0.31939	0.294161	425079463692526	16941344	5.06738e+09	0.957911	0.901099
17067190	17067190	chr8	+	26371547	26515694	21	NM_001197293	main	-197541877610563	-0.180331	0.00975172	512119082107071	17067190	5.06738e+09	0.971319	0.996467
16870070	16870070	chr19	-	16741575	16770968	24	XM_005260074	main	-189817446068601	-0.711077	107351271610372	313634993304802	16870070	5.11556e+09	0.957911	0.85797
16694593	16694593	chr1	-	156433519	156470620	23	NM_001271629	main	-273146785701369	-0.264076	0.305739	480978161339663	16694593	5.11646e+09	0.969314	0.93759
16858823	16858823	chr19	+	13229109	13251959	23	NM_052876	main	-248386860328415	-0.272663	0.168125	404322215279207	16858823	5.14364e+09	0.964491	0.964379
16909700	16909700	chr2	-	234742062	234763212	21	NM_018410	main	-175280246667551	-0.432291	0.927615	455958487158322	16909700	5.18307e+09	0.957911	0.85797
16977411	16977411	chr4	-	83739814	83812419	37	NM_001077206	main	-182033609914869	-0.197738	-0.0449565	482949021442858	16977411	5.18943e+09	0.964739	0.988436
16733920	16733920	chr11	-	494512	507300	24	NM_002939	main	-212962817021275	-0.182422	0.354012	386989418423718	16733920	5.22484e+09	0.971774	0.901099
16802152	16802152	chr15	+	66161796	66184329	17	NM_001206836	main	-232641344080635	-0.100437	0.368424	619182096475664	16802152	5.22484e+09	0.991341	0.908487
16823153	16823153	chr16	-	2666122	2693297	33	NM_001261816	main	-206746772990364	-0.187912	0.694784	518454986509031	16823153	5.22484e+09	0.971319	0.861685
16890457	16890457	chr2	+	215275789	215443683	27	ENST00000312504	main	198193210774716	0.59876	-0.778736	382821483036919	16890457	5.22484e+09	0.957911	0.85797
16894361	16894361	chr2	-	9724101	9771143	24	NM_006826	main	-205194459892067	-0.312713	0.291512	60135223714885	16894361	5.22484e+09	0.957911	0.922989
16976827	16976827	chr4	-	74861359	74864496	14	NM_002994	main	-22421695901031	-0.7908	0.805591	525340366530307	16976827	5.22484e+09	0.957911	0.85797
17002846	17002846	chr5	-	172195093	172198203	20	NM_004417	main	-227618865302086	-0.225738	-0.521632	387072944204202	17002846	5.22484e+09	0.966705	0.869567
17014114	17014114	chr6	+	158402888	158520208	32	NM_001178088	main	-195277033855859	-0.380449	0.399009	432596877529042	17014114	5.22484e+09	0.957911	0.879145
17082604	17082604	chr8	-	145618444	145634753	32	NM_013291	main	-20681615225072	-0.275907	-0.115727	404960184209548	17082604	5.22484e+09	0.959953	0.971501
17115597	17115597	chrX	-	153712056	153715009	20	NM_014235	main	-196499233752473	-0.40904	0.501579	377686816523937	17115597	5.22484e+09	0.957911	0.865215
16721479	16721479	chr11	+	6624961	6632102	21	NM_001014794	main	-204526630433426	-0.27476	0.569854	491484295639391	16721479	5.22657e+09	0.959953	0.862262
16766683	16766683	chr12	-	58141510	58149796	26	NM_000075	main	-195612581827097	-0.448218	0.252891	510784460011436	16766683	5.22657e+09	0.957911	0.928198
17104587	17104587	chrX	+	70338406	70362304	43	NM_005120	main	-215929324401022	-0.333507	0.462004	455167272563726	17104587	5.28146e+09	0.957911	0.87461
16931015	16931015	chr22	+	44351261	44406411	39	NM_015380	main	-203746483235338	-0.165165	0.222001	374839537843694	16931015	5.28949e+09	0.972957	0.941111
16856567	16856567	chr19	+	1407584	1435683	28	NM_018959	main	-20259657231026	-0.475545	0.42689	373354507888424	16856567	5.3318e+09	0.957911	0.874838
16866993	16866993	chr19	-	2754712	2783354	23	NM_003021	main	-246893931374467	-0.457906	0.601506	385050841666543	16866993	5.3318e+09	0.957911	0.868317
16677616	16677616	chr1	+	220267444	220321383	23	NM_018060	main	-179378417805539	-0.664464	0.7312	542742013190689	16677616	5.34724e+09	0.957911	0.85797
17042681	17042681	chr7	+	192969	300740	29	NM_020223	main	-189085039929249	-0.461468	0.814256	337579959501288	17042681	5.34724e+09	0.957911	0.85797
16787049	16787049	chr14	+	79666325	79667975	17	OTTHUMT00000413797	main	182877500564355	0.183924	-0.477596	400730700627365	16787049	5.35003e+09	0.96648	0.865038
16999974	16999974	chr5	-	133291198	133304478	23	NM_020199	main	-223743212445792	-0.292643	0.628594	473374872230658	16999974	5.35003e+09	0.960513	0.862262
16717359	16717359	chr10	-	101156627	101190530	28	NM_002079	main	-192620330949387	-0.198191	0.377943	494245652253443	16717359	5.35882e+09	0.964962	0.884694
16820601	16820601	chr16	+	69598997	69739018	29	NM_001113178	main	-214013067699216	-0.275561	0.306583	466634873845022	16820601	5.3808e+09	0.96157	0.922004
16720440	16720440	chr11	+	924894	1012245	37	NM_001242837	main	-192361761608928	-0.0717426	-0.0572902	305947958920174	16720440	5.38617e+09	0.993218	0.985407
16913065	16913065	chr20	+	33758727	33765165	20	NM_006404	main	-272843005375345	-0.25129	0.0444111	463980146229199	16913065	5.38847e+09	0.971319	0.993318
17099703	17099703	chr9	-	137742416	137742487	10	NR_039695	main	-226457372505541	-0.241203	0.46107	373222903116884	17099703	5.38847e+09	0.964739	0.880228
16740914	16740914	chr11	-	66615704	66725847	26	NM_000920	main	-219338253883538	0.159805	0.0358545	431530738005141	16740914	5.41102e+09	0.975263	0.993306
16740495	16740495	chr11	-	65421067	65430565	25	NM_001145138	main	-194599664898563	-0.250301	0.138214	378928495474944	16740495	5.46114e+08	0.96157	0.962595
16900156	16900156	chr2	-	89521179	89521942	25	ENST00000453166	main	18525557008002	0.232722	-0.138415	714459080158212	16900156	5.46744e+09	0.96157	0.960656
17100697	17100697	chrM	-	14149	14673	21	ENST00000361681	main	22184024192586	0.500971	-0.520922	734496619262182	17100697	5.49015e+09	0.957911	0.869567
16672279	16672279	chr1	+	157963063	158070052	26	NM_001286349	main	-200322050057664	-0.501927	0.705423	398841924371321	16672279	5.49815e+09	0.957911	0.859823
16880362	16880362	chr2	+	59662348	59669396	23	OTTHUMT00000327021	main	194204514131431	0.93977	-125417533908938	369711553793102	16880362	5.50222e+08	0.957911	0.85797
16874273	16874273	chr19	-	49843852	49865714	16	NM_001256658	main	-219764990941771	-0.3737	0.786078	466169134393663	16874273	5.51769e+09	0.957911	0.85797
17100701	17100701	chrM	-	15956	16023	14	ENST00000387461	main	189797575745778	0.582583	-0.550333	930232856834809	17100701	5.51769e+09	0.957911	0.861685
16867047	16867047	chr19	-	3052515	3062964	13	NM_001130	main	-253101935757215	0.0408717	-0.294322	5053153261015	16867047	5.53041e+08	0.997277	0.935572
16916130	16916130	chr20	+	62496581	62522898	17	NM_001243894	main	-232994412930978	-0.259473	0.905549	442587804817156	16916130	5.53041e+08	0.96341	0.85797
16825800	16825800	chr16	-	30454952	30457224	24	NM_012248	main	-199346756189916	-0.507789	0.47282	419741966335849	16825800	5.53288e+09	0.957911	0.869567
17106031	17106031	chrX	+	106871654	106894256	12	NM_001204402	main	-259791820758734	-0.256781	0.300791	500232051431782	17106031	5.53535e+09	0.968118	0.935738
16824429	16824429	chr16	-	18511182	18573533	33	NM_001004060	main	-192776243535949	-0.311304	0.340614	756206450873593	16824429	5.54005e+09	0.957911	0.896723
16837803	16837803	chr17	+	73511788	73520820	26	NM_207346	main	-173444683138656	-0.343644	0.619725	412422993004076	16837803	5.5452e+09	0.957911	0.85797
16976201	16976201	chr4	-	57829516	57844989	20	NM_032313	main	-230483976082407	-0.643913	0.7228	422799226019909	16976201	5.55043e+09	0.957911	0.861685
16984186	16984186	chr5	+	38148582	38153817	22	ENST00000508853	main	186354239066182	0.720921	-0.55551	477874443412651	16984186	5.55043e+09	0.957911	0.861685
17014186	17014186	chr6	+	158957466	159056467	34	NM_020823	main	-242366532369095	-0.685376	0.492061	405561855669833	17014186	5.55198e+09	0.957911	0.880228
16693559	16693559	chr1	-	153901977	153919172	36	NM_014856	main	-20164732261311	-0.423076	0.200679	377028621734583	16693559	5.60767e+09	0.957911	0.945467
16873453	16873453	chr19	-	46318693	46366548	25	NM_004819	main	-233499004611931	-0.191877	-0.0505627	464572992008534	16873453	5.60767e+09	0.972957	0.990622
16934583	16934583	chr22	-	36906897	36925483	24	NM_003753	main	-177813973533426	-0.0648047	-0.0223088	462193386089964	16934583	5.6131e+09	0.993753	0.994232
16705295	16705295	chr10	+	68685764	68860867	20	NM_178011	main	191550702963476	0.574771	-107280316056029	389418407742375	16705295	5.65383e+09	0.957911	0.85797
16868564	16868564	chr19	-	10225690	10230599	24	NM_003755	main	-220359761938221	-0.304179	0.200253	374518103355204	16868564	5.66268e+09	0.959953	0.951202
16873608	16873608	chr19	-	47222768	47250251	34	NM_001039877	main	-218554970023901	-0.0742993	0.331547	399647603446624	16873608	5.67289e+09	0.994527	0.916362
16760465	16760465	chr12	-	6679248	6716642	33	NM_001273	main	-188639115316702	-0.519445	0.740186	459088050118787	16760465	5.67888e+09	0.957911	0.85797
17082366	17082366	chr8	-	144989321	145050913	33	NM_000445	main	-24543672680503	-0.0855647	0.406391	418462794066757	17082366	5.67888e+09	0.993844	0.90314
17089735	17089735	chr9	+	131314837	131395944	51	NM_001130438	main	-197067476293286	-0.463652	0.374418	463351754954923	17089735	5.67888e+09	0.957911	0.890955
16994424	16994424	chr5	-	12297511	12297616	10	ENST00000391003	main	228794678934	125095915807751	-205878252933879	373127842890865	16994424	5.68596e+09	0.957911	0.797581
17103804	17103804	chrX	+	51546103	51645453	16	ENST00000494718	main	-264518182879023	-0.277867	0.362665	468795780065765	17103804	5.68596e+09	0.96493	0.925954
16671217	16671217	chr1	+	153700543	153746555	34	NM_023015	main	-192286041596678	-0.236964	0.575205	517644525963631	16671217	5.68961e+09	0.96157	0.861685
16703034	16703034	chr10	+	19887176	19887391	16	NA	main	181643437527089	0.768603	-0.62303	436425074468663	16703034	5.68961e+09	0.957911	0.861685
16899086	16899086	chr2	-	74362525	74375121	23	NM_212552	main	-21002535276964	-0.245119	0.583909	465012080754724	16899086	5.68961e+09	0.962437	0.863039
16958923	16958923	chr3	-	128679210	128684200	9	NA	main	199750834325762	0.185287	-0.507992	722276412867986	16958923	5.68961e+09	0.971319	0.866876
17077522	17077522	chr8	-	60473886	60506377	22	OTTHUMT00000378206	main	183028169645781	0.52737	-0.534101	459535148525212	17077522	5.73214e+09	0.957911	0.861685
16723326	16723326	chr11	+	32914724	33014862	21	NM_001076786	main	-193744325681801	-0.472003	0.59353	398669333434906	16723326	5.74492e+09	0.957911	0.861685
16663812	16663812	chr1	+	44444615	44456843	22	NM_003780	main	-214069402072533	-0.338754	103424349790461	395764065715985	16663812	5.74561e+09	0.957911	0.85797
17115428	17115428	chrX	-	153275951	153285431	32	NM_001025242	main	-245065786567296	-0.0981395	-0.0536183	361832209807861	17115428	5.75227e+09	0.993016	0.990497
17063066	17063066	chr7	-	132719291	132720699	14	NM_001404	main	-19564458872441	-0.231059	0.299751	575783690287729	17063066	5.79178e+09	0.962437	0.916362
16897448	16897448	chr2	-	50116006	50116124	11	NA	main	257859955045267	0.249972	-0.858853	480701467762317	16897448	5.81236e+09	0.970277	0.861685
17109503	17109503	chrX	-	18910416	19002716	28	NM_000292	main	-199018902466678	-0.201192	0.578295	403028071761214	17109503	5.83084e+09	0.96648	0.861685
17117752	17117752	chr17	-	38613163	38613977	17	XR_429970	main	-209325825890856	-0.224273	0.367722	389520279685951	17117752	5.83084e+09	0.964739	0.897111
16810019	16810019	chr15	-	59640847	59652088	23	OTTHUMT00000416035	main	-224714396570871	-0.147824	0.341915	466231834899211	16810019	5.85581e+09	0.979379	0.916362
16898481	16898481	chr2	-	68023186	68052694	19	NR_110271	main	175061377687433	0.314665	-0.754681	41117372563234	16898481	5.8563e+09	0.957911	0.85797
16859643	16859643	chr19	+	17905919	17924385	25	NM_014256	main	-207544919619735	-0.282492	0.307987	395512137418681	16859643	5.86331e+09	0.959953	0.919854
16697985	16697985	chr1	-	202101977	202113869	20	NM_138795	main	-25042312555396	1.94701e+08	0.345197	446930487386284	16697985	5.86423e+09	0.999995	0.925954
16729896	16729896	chr11	+	89657232	89666231	30	NM_001105522	main	181680395488802	0.288916	-0.236825	667339183851896	16729896	5.86545e+08	0.957911	0.928539
16743200	16743200	chr11	-	89644577	89653576	30	NM_001105522	main	181680395488802	0.288916	-0.236825	667339183851896	16743200	5.86545e+08	0.957911	0.928539
16878583	16878583	chr2	+	29136528	29136616	25	NR_003074	main	194605152081165	0.521165	-0.127787	5002637862609	16878583	5.87772e+09	0.957911	0.967686
17048563	17048563	chr7	+	94285637	94299007	27	NM_001040152	main	-230304677767558	-0.485212	0.622664	480580797558126	17048563	5.87772e+09	0.957911	0.863874
16693474	16693474	chr1	-	153579362	153585644	16	NM_080388	main	-230131770505784	-0.432633	0.0353261	434434673756306	16693474	5.91063e+09	0.957911	0.993499
16731822	16731822	chr11	+	118230296	118269926	38	NM_001204077	main	-204285478155299	-0.381764	0.619456	49111792060369	16731822	5.93478e+09	0.957911	0.861685
16838879	16838879	chr17	+	79670400	79674556	20	NM_002949	main	-210598438664121	-0.464865	0.134947	458614238020137	16838879	5.99323e+09	0.957911	0.96855
16722189	16722189	chr11	+	12695969	12966298	30	NM_021961	main	-180362898971462	-0.469653	0.528078	482821640546381	16722189	5.99469e+09	0.957911	0.861685
16798248	16798248	chr15	+	25354702	25354862	25	ENST00000546682	main	-220067690493957	-0.284929	0.104167	48832744458724	16798248	5.99469e+09	0.96157	0.977991
16985075	16985075	chr5	+	60213317	60215400	24	OTTHUMT00000332613	main	18460444815537	0.332219	-0.828208	391256868731264	16985075	5.99469e+09	0.957911	0.85797
16995409	16995409	chr5	-	37288239	37371283	36	NM_001278312	main	-21292912627073	-0.942591	0.862262	510894285563912	16995409	5.99469e+09	0.957911	0.85797
17018812	17018812	chr6	-	38643701	38670952	22	NM_006708	main	-224952139373777	-0.274755	0.523096	501065036299199	17018812	5.99469e+09	0.96157	0.869567
17106389	17106389	chrX	+	114999954	115005243	25	NA	main	-212536164423849	-0.0856267	0.639034	598331610887521	17106389	5.99469e+09	0.993016	0.861685
16673682	16673682	chr1	+	171060018	171086959	25	NM_001002294	main	181245960499176	0.543306	-113331747841158	371615636831109	16673682	6.00381e+09	0.957911	0.85797
16911754	16911754	chr20	+	18488137	18542059	18	NM_001172745	main	-198855798663274	-0.540125	0.596995	581292682682676	16911754	6.01115e+09	0.957911	0.861685
17099512	17099512	chr9	-	136228325	136242970	26	XM_006717257	main	-184520639347264	-0.276747	-0.276842	444774928398453	17099512	6.02692e+09	0.957911	0.91876
16862439	16862439	chr19	+	41725108	41767749	28	NM_001278599	main	-211465101213824	0.0318142	0.550246	479159452514625	16862439	6.05778e+09	0.997277	0.865215
16849788	16849788	chr17	-	79218799	79269347	20	NM_001037984	main	-230927950145485	-0.0233445	0.595375	38505522170529	16849788	6.12491e+09	0.998451	0.866876
16822125	16822125	chr16	+	89939970	89977792	40	NM_014972	main	-248079026787655	-0.37096	0.584137	451546628625466	16822125	6.18752e+09	0.957911	0.869567
16766767	16766767	chr12	-	58213710	58240747	26	NM_005730	main	-169828226196865	-0.280599	0.596027	32662559704259	16766767	6.19786e+09	0.957911	0.861685
16827645	16827645	chr16	-	69360816	69373526	28	NM_032382	main	-169121196272449	-0.255062	0.559554	414069530667392	16827645	6.19997e+09	0.957911	0.861685
16931333	16931333	chr22	+	46501289	46501903	24	ENST00000381051	main	-174722682053398	-0.268442	-0.039019	367982853469021	16931333	6.27868e+09	0.957911	0.990386
16915364	16915364	chr20	+	57556296	57570188	23	NM_198976	main	-18097375259465	-0.300413	0.420869	497112113124121	16915364	6.29528e+09	0.957911	0.869567
17000485	17000485	chr5	-	137890571	137911318	24	NM_004134	main	-20772731601716	-0.432903	0.547597	631625319726754	17000485	6.30162e+09	0.957911	0.865038
17076861	17076861	chr8	-	48649471	48651648	17	NM_005195	main	-201708936793508	-0.513649	0.558567	403761489140788	17076861	6.30575e+09	0.957911	0.86369
16870401	16870401	chr19	-	18545198	18549111	25	NM_001170938	main	-224252988643645	0.488399	-0.447667	40088727387218	16870401	6.3257e+09	0.957911	0.885195
16663621	16663621	chr1	+	43990858	44089343	30	NM_002840	main	-217240501735158	-0.120473	0.140072	407859693070821	16663621	6.34521e+09	0.986756	0.96855
16985992	16985992	chr5	+	72112139	72212560	27	NM_002270	main	-169092461622231	-0.150593	0.257071	5997480321002	16985992	6.38589e+09	0.97133	0.918121
17074673	17074673	chr8	-	11700033	11726957	29	BX648239	main	-198632884371949	-0.313934	0.358005	363521739646422	17074673	6.38589e+09	0.957911	0.896723
17090109	17090109	chr9	+	132565432	132573560	28	NM_014506	main	-179060116963878	-0.420738	0.716821	391025687854244	17090109	6.39882e+09	0.957911	0.85797
16914509	16914509	chr20	+	46130601	46285621	20	NM_001174087	main	-211111118712352	-0.513241	0.556019	634841433189722	16914509	6.41393e+09	0.957911	0.865038
16938562	16938562	chr3	+	30647994	30735634	24	NM_001024847	main	-161224975914788	-0.0326833	0.305684	529266713271092	16938562	6.42727e+09	0.995933	0.89339
16868138	16868138	chr19	-	8376184	8386280	20	NM_005001	main	-195883003550304	0.0630591	-0.146145	385032827692656	16868138	6.45384e+09	0.995214	0.961844
16682904	16682904	chr1	-	21069154	21113816	21	XR_426610	main	-191188032246832	-0.170924	0.326364	405285194127752	16682904	6.45499e+09	0.97133	0.901099
16788626	16788626	chr14	+	101422577	101422649	15	NA	main	244004652311983	0.514139	-104573837847268	392746551292757	16788626	6.48956e+09	0.957911	0.85797
16968312	16968312	chr4	+	80764256	80764382	16	NA	main	159620625265494	0.17975	0.0301508	44741515782422	16968312	6.51065e+08	0.964491	0.993049
16783532	16783532	chr14	+	37869005	37871105	22	NA	main	174383800188454	0.452966	-117610250002001	343122657685007	16783532	6.55375e+09	0.957911	0.85797
16693515	16693515	chr1	-	153634512	153643524	28	NM_001267809	main	-21024481603808	-0.423332	0.392034	547783528000233	16693515	6.56589e+09	0.957911	0.895895
16933535	16933535	chr22	-	29190543	29196585	29	NM_001079539	main	-176021037331912	-0.234121	-0.235238	441755312041702	16933535	6.56589e+09	0.960723	0.927737
16864373	16864373	chr19	+	50380682	50392007	27	NM_001168222	main	-202173088835667	-0.308513	0.385383	478988106466281	16864373	6.56908e+09	0.957911	0.893301
17013126	17013126	chr6	+	142622991	142767403	32	NM_001032394	main	-200740794853788	-0.595439	0.591319	565400685772576	17013126	6.58561e+09	0.957911	0.861685
16915881	16915881	chr20	+	61904137	61921142	26	NM_001281482	main	-175380178530036	-0.0450382	0.030727	348462856315784	16915881	6.58805e+09	0.995933	0.993049
17100820	17100820	chrUn	+	112025	112180	25	NR_003285	main	-198973246897782	-0.0578216	0.390551	109137745606792	17100820	6.58805e+09	0.995933	0.887776
17100824	17100824	chrUn	+	155997	156152	25	NR_003285	main	-198973246897782	-0.0578216	0.390551	109137745606792	17100824	6.58805e+09	0.995933	0.887776
16989293	16989293	chr5	+	133984475	134064057	25	NM_021982	main	-208673541082279	-0.371714	0.269588	480216015181894	16989293	6.60734e+09	0.957911	0.930705
16720268	16720268	chr11	+	694438	727727	27	NM_022772	main	-17735995460163	0.0805968	-0.0848094	348831296324754	16720268	6.61667e+09	0.991206	0.977991
16759202	16759202	chr12	+	131356424	131362223	32	NM_006325	main	-199646936044395	-0.403842	0.719982	464014912301035	16759202	6.65039e+09	0.957911	0.859823
16815310	16815310	chr16	+	3070313	3072384	22	NM_016639	main	-233957733881625	-0.235552	-0.407515	428534984484592	16815310	6.65326e+09	0.968949	0.899981
16944241	16944241	chr3	+	114970043	115004194	15	OTTHUMT00000354479	main	172250128237981	0.251363	-0.870974	433693341954682	16944241	6.697e+09	0.957955	0.85797
16780893	16780893	chr13	-	108440690	108487799	19	NR_046848	main	224166062641137	0.602393	-131717303479502	330461845687162	16780893	6.70757e+09	0.957911	0.85797
17081829	17081829	chr8	-	142217265	142318404	27	NM_001286646	main	-219206966818696	-0.425806	0.169766	420059905410063	17081829	6.70757e+09	0.957911	0.960167
17048754	17048754	chr7	+	98475556	98645863	68	NM_001244580	main	-184721803686121	-0.457963	0.585557	454515189240886	17048754	6.71729e+09	0.957911	0.861685
16845567	16845567	chr17	-	42253345	42264082	21	NR_049729	main	-188418919131684	-0.125614	0.738783	414838057885844	16845567	6.72743e+09	0.979379	0.85797
16659704	16659704	chr1	+	16010827	16061264	30	NM_015164	main	-227325332352403	-0.416611	0.518235	398041576031855	16659704	6.79137e+09	0.957911	0.872092
16909239	16909239	chr2	-	228226872	228246711	19	NM_024795	main	-246531964198558	-0.142148	0.725397	586357822041224	16909239	6.82496e+09	0.985333	0.861685
16668439	16668439	chr1	+	110527308	110566364	33	NM_001242673	main	-168195501849296	-0.310083	0.501108	483290031420431	16668439	6.86501e+09	0.957911	0.861685
16772144	16772144	chr12	-	125261606	125367214	34	ENST00000535005	main	-198377215944969	-0.139522	-0.00447966	418630102665208	16772144	6.86501e+09	0.977277	0.999205
17115825	17115825	chrY	+	142991	170468	33	NM_018390	main	-200484830251315	-0.386378	0.518752	388900949551678	17115825	6.88317e+09	0.957911	0.867617
16803540	16803540	chr15	+	78832747	78841604	34	ENST00000559934	main	-195065296544372	-0.380505	0.466142	451737091144503	16803540	6.92114e+09	0.957911	0.869567
16826708	16826708	chr16	-	56463045	56485287	18	NM_007006	main	-221902320104263	-0.673889	0.54674	602248019889156	16826708	6.93656e+09	0.957911	0.869567
16873007	16873007	chr19	-	44010871	44031396	18	NM_014297	main	-192450374904951	-0.0641015	0.416104	415309438380156	16873007	6.98445e+09	0.995103	0.875861
16935195	16935195	chr22	-	39257455	39268319	21	NM_014292	main	-224786245950321	-0.389745	0.0955639	337357559465092	16935195	6.98744e+09	0.957911	0.979959
17038221	17038221	chr6_qbl_hap6	+	2926656	2934966	42	NM_001282385	main	-184700385482472	-0.201054	0.213255	467733830533073	17038221	7.00373e+08	0.964739	0.938615
17005072	17005072	chr6	+	15315151	15315257	8	ENST00000364497	main	180336911044368	-0.40913	0.0849252	452811622518811	17005072	7.0438e+09	0.957911	0.978444
16897560	16897560	chr2	-	54091204	54197977	45	NM_014614	main	-188286994918331	-0.625992	0.819155	535775095048946	16897560	7.04969e+09	0.957911	0.85797
16841913	16841913	chr17	-	17408877	17495022	24	NM_001267551	main	-202889237857155	-0.224304	0.0265821	372384935238558	16841913	7.10077e+09	0.964739	0.99418
16822661	16822661	chr16	-	1413206	1464705	27	NM_001193388	main	-18360212961794	-0.29741	0.746072	315266092211228	16822661	7.10474e+09	0.957911	0.85797
16869293	16869293	chr19	-	12841454	12845529	24	ENST00000242784	main	-208605476245323	-0.382434	0.706695	436766284468279	16869293	7.10474e+09	0.957911	0.861685
16687352	16687352	chr1	-	53708036	53793821	23	NM_001018054	main	-184913022307943	-0.362553	0.624244	38212871773902	16687352	7.1265e+08	0.957911	0.861685
17110495	17110495	chrX	-	47511191	47518579	25	NM_004182	main	-234061500678502	-0.367543	0.302824	378592079813865	17110495	7.1265e+08	0.957911	0.930794
16748527	16748527	chr12	+	13028411	13029070	10	NR_003932	main	-21815638278963	-0.0161144	-0.344891	579847486115247	16748527	7.13313e+09	0.998496	0.915976
16690704	16690704	chr1	-	110905470	110933704	21	NM_001201548	main	-223231550535524	-0.43618	0.519668	482577686780268	16690704	7.13318e+09	0.957911	0.870604
16844200	16844200	chr17	-	37885409	37887040	26	ENST00000394231	main	-184452897778328	0.0912506	-0.101984	508417681320335	16844200	7.13318e+09	0.989295	0.973291
16935961	16935961	chr22	-	45588114	45636650	16	NM_001009880	main	-200309802804556	-0.171806	0.123941	383605089291378	16935961	7.13434e+09	0.972957	0.970949
16878122	16878122	chr2	+	27434895	27440046	21	NM_001170795	main	-187860615501688	0.0280031	-0.121425	585635381988	16878122	7.1488e+09	0.997277	0.96905
16758264	16758264	chr12	+	122516628	122629443	26	XM_006719293	main	-19413365509861	-0.423889	0.013546	463883513295225	16758264	7.14894e+09	0.957911	0.995758
16866718	16866718	chr19	-	1597154	1605483	20	NM_006830	main	-191324489573862	0.241792	-0.261351	375531568941429	16866718	7.14894e+09	0.96157	0.927102
16669544	16669544	chr1	+	143498344	143517299	16	NA	main	173451322756415	0.601317	-0.370899	617047414545643	16669544	7.1956e+09	0.957911	0.878648
16702311	16702311	chr10	+	7830092	7849778	25	NM_001001973	main	-21919150146042	-0.404187	0.0631153	502684689830419	16702311	7.1956e+09	0.957911	0.98685
16933667	16933667	chr22	-	29950797	29977326	22	NM_001202502	main	-204565832443706	0.0539523	0.00658071	396948935081334	16933667	7.1956e+09	0.995933	0.998557
17012388	17012388	chr6	+	127195166	127198827	12	NA	main	195462138879341	0.634153	-0.910059	57029321885988	17012388	7.1956e+09	0.957911	0.85797
16943313	16943313	chr3	+	100053545	100074478	21	NM_020202	main	-210999025525619	-0.335008	0.29692	482914799676489	16943313	7.20628e+09	0.957911	0.925954
17064135	17064135	chr7	-	148700154	148725782	23	NM_004911	main	-224366623649278	-0.377946	0.158543	464706720789378	17064135	7.20628e+09	0.957911	0.964379
17016506	17016506	chr6	-	27840926	27841289	11	NM_003546	main	-227830773659329	-101608514407326	0.847134	322630500261901	17016506	7.21522e+09	0.957911	0.85797
17085500	17085500	chr9	+	68726425	68748373	8	NR_034006	main	197851969793217	0.649806	-121929780589584	467832911147654	17085500	7.24452e+09	0.957911	0.85797
16874156	16874156	chr19	-	49471382	49496610	21	NM_001161587	main	-18782162320144	-0.0423626	0.223601	324239088349833	16874156	7.25008e+09	0.995933	0.935972
17002529	17002529	chr5	-	163546104	163661103	22	OTTHUMT00000370923	main	197116716851175	-0.108317	-0.325908	237263036132709	17002529	7.25008e+09	0.987421	0.908317
16823477	16823477	chr16	-	4012650	4166186	26	NM_001116	main	-193027780631062	-0.35034	0.31682	4936818420765	16823477	7.3453e+09	0.957911	0.910001
16728017	16728017	chr11	+	67806462	67821229	23	NM_006019	main	-195553460713336	0.129146	-0.0263267	42769183257675	16728017	7.34933e+09	0.981441	0.99418
17113340	17113340	chrX	-	109589700	109590201	8	ENST00000372054	main	-276878660293067	-0.36847	0.900652	603290312322119	17113340	7.37061e+09	0.96157	0.861685
16760668	16760668	chr12	-	7085347	7125842	35	NM_005768	main	-206343138732984	-0.281311	0.586108	500284492635683	16760668	7.38572e+09	0.960294	0.86369
17057174	17057174	chr7	-	44154286	44163957	18	NM_001127218	main	-173789026264507	-0.0311553	0.0517369	440463265666051	17057174	7.40315e+09	0.996968	0.986253
16661141	16661141	chr1	+	26605667	26608013	25	NM_031286	main	-238097660698949	0.00615509	-0.236648	423778658836692	16661141	7.42946e+09	0.999405	0.947153
16858788	16858788	chr19	+	13056654	13064455	21	NM_001270362	main	-256119584278982	-0.474831	0.697862	375253084504857	16858788	7.44037e+09	0.957911	0.865038
16923417	16923417	chr21	+	45285067	45407475	24	NM_001037553	main	-175511746716515	-0.0756138	0.491226	366092227039278	16923417	7.46795e+09	0.992178	0.86369
16688164	16688164	chr1	-	65298906	65432187	24	AB219242	main	-214903807815789	-0.15647	-0.0567996	551835005320932	16688164	7.46975e+09	0.975949	0.988273
16698348	16698348	chr1	-	204372492	204380945	24	NM_032833	main	-195917332684335	-0.444624	0.565285	411347823938133	16698348	7.49754e+09	0.957911	0.862262
16890490	16890490	chr2	+	216176540	216214496	24	ENST00000435675	main	-209458895538997	-0.605065	0.580733	620866406080249	16890490	7.49754e+09	0.957911	0.86403
17111251	17111251	chrX	-	53458206	53461323	25	NM_001037811	main	-208413928133082	-0.247198	0.84427	412224643955974	17111251	7.51923e+09	0.963275	0.85797
17014442	17014442	chr6	+	160769300	160876014	29	NM_021977	main	-211138601020923	-0.279987	0.59151	46409623304085	17014442	7.52966e+09	0.96157	0.86369
16738963	16738963	chr11	-	61066919	61110068	55	NM_001923	main	-174565132695432	-0.0826705	0.1022	482493852181647	16738963	7.55827e+09	0.990467	0.971501
16884280	16884280	chr2	+	110744640	110753717	8	NR_046110	main	-208400661349407	-0.151927	0.298289	44398687375385	16884280	7.56702e+08	0.975949	0.925954
16840902	16840902	chr17	-	8108049	8113936	19	NM_001256834	main	-214976591821337	-0.773405	102181864719536	488526869531113	16840902	7.59621e+09	0.957911	0.85797
17069235	17069235	chr8	+	60513937	60526334	23	OTTHUMT00000378207	main	182611200348429	0.110401	-0.237528	313498555748374	17069235	7.6332e+09	0.984354	0.930797
17026737	17026737	chr6_apd_hap1	-	2007128	2009922	25	NM_005803	main	-268245448187378	-0.267991	0.269954	49795486880527	17026737	7.66296e+09	0.971083	0.946826
16694529	16694529	chr1	-	156278752	156337664	21	NM_001008800	main	-231928745575811	-0.271145	0.876975	601515203548606	16694529	7.67978e+09	0.963275	0.85797
16929920	16929920	chr22	+	38201114	38203443	21	NM_005318	main	-163785897678	-0.00869327	-0.266867	463153954954341	16929920	7.69021e+09	0.998599	0.911652
17059119	17059119	chr7	-	80371854	80551675	19	NM_006379	main	-20699937474369	-0.481654	0.733009	570519986131151	17059119	7.69114e+09	0.957911	0.861685
16752908	16752908	chr12	+	57869228	57911352	43	NM_004990	main	-182853821470678	-0.239124	0.178535	496162274373794	16752908	7.69789e+09	0.96157	0.949283
16740006	16740006	chr11	-	64532076	64546316	21	NM_001178031	main	-2393748444375	-0.529746	142753253657301	475520226743088	16740006	7.71326e+09	0.957911	0.85797
16775383	16775383	chr13	+	74734586	74735847	19	NA	main	180648304500994	0.41812	-0.942506	438152578080339	16775383	7.71326e+09	0.957911	0.85797
16660976	16660976	chr1	+	26126667	26149799	24	NM_020451	main	-188924887154791	-0.266901	0.0659656	511346635489292	16660976	7.72459e+09	0.959953	0.983478
16876139	16876139	chr19	-	58915605	58919843	21	ENST00000597980	main	-195607278354353	-0.228695	0.447592	384716346010286	16876139	7.77406e+09	0.963275	0.874346
16743569	16743569	chr11	-	98360474	98365880	19	NA	main	1871736759263	0.256844	-0.548572	314159119219126	16743569	7.79504e+09	0.960294	0.862262
16896279	16896279	chr2	-	32236955	32264881	19	NM_032574	main	-233233290618525	-0.286693	0.298404	514273314635237	16896279	7.8289e+09	0.962437	0.931872
16979820	16979820	chr4	-	134792401	134931845	24	OTTHUMT00000364397	main	185431421089763	0.390415	-0.831603	242979039835875	16979820	7.8289e+09	0.957911	0.85797
17050578	17050578	chr7	+	116164839	116201239	28	NM_001172895	main	-217478952814371	-0.409211	0.523063	475008529520503	17050578	7.85162e+09	0.957911	0.869567
16849982	16849982	chr17	-	79845711	79849462	20	NM_005782	main	-194095293163541	-0.655853	0.653579	319881621560746	16849982	7.86958e+09	0.957911	0.861685
16945320	16945320	chr3	+	128968449	128996616	23	ENST00000515725	main	-214046607842343	-0.106249	-0.0558321	483639917302027	16945320	7.87439e+09	0.989455	0.988436
17092208	17092208	chr9	-	5765076	5833117	39	NM_024896	main	-18174784616129	-0.538056	0.593006	535627942615391	17092208	7.90225e+09	0.957911	0.861685
17046103	17046103	chr7	+	54427585	54427688	10	NA	main	198906985585696	0.133045	-0.0891574	254347537297477	17046103	7.93828e+09	0.980993	0.979892
17108181	17108181	chrX	+	153058971	153063967	33	ENST00000460616	main	-206073529104517	-0.13237	0.249945	353369615413746	17108181	7.94958e+08	0.982715	0.935738
17019912	17019912	chr6	-	49927962	49931818	11	NM_001037499	main	245316029097521	12630269020756	-110960008454599	386222861629375	17019912	7.95266e+09	0.957911	0.85797
16823043	16823043	chr16	-	2204803	2205359	19	XR_111621	main	-230277908452566	-0.707249	0.773516	371844208536204	16823043	7.96797e+09	0.957911	0.861685
16891990	16891990	chr2	+	231729354	231743963	20	NM_001012514	main	-209272633970746	-0.0445552	-0.139015	377943862098717	16891990	7.97102e+08	0.995933	0.96855
16673767	16673767	chr1	+	171454651	171562650	36	NM_015172	main	-230143480506866	-0.285126	0.537493	597145810773487	16673767	8.00738e+09	0.962099	0.871115
16710271	16710271	chr10	+	124913760	124924886	29	NM_001007793	main	-169765558588853	-0.607905	0.846852	53334644271186	16710271	8.07107e+09	0.957911	0.85797
17066381	17066381	chr8	+	21777180	21864096	33	NM_015024	main	-183329086500351	-0.450664	0.401299	52249911427292	17066381	8.11719e+09	0.957911	0.877165
16694716	16694716	chr1	-	156691683	156698591	28	NM_030980	main	-196852032886864	-0.560447	0.569694	44200418509428	16694716	8.1287e+09	0.957911	0.86369
16824555	16824555	chr16	-	19512623	19533450	26	NM_016641	main	-200700966187898	-0.479247	0.615396	475807364981034	16824555	8.1287e+09	0.957911	0.861685
16791849	16791849	chr14	-	34901995	34931562	22	NM_138288	main	-206655992729737	-0.274253	0.284953	3499802591609	16791849	8.1618e+09	0.96157	0.927737
16896339	16896339	chr2	-	35223345	35225227	19	OTTHUMT00000325416	main	163109387072607	0.405618	-0.645979	35359878550087	16896339	8.17787e+09	0.957911	0.85797
16855454	16855454	chr18	-	54264439	54318505	30	ENST00000587807	main	-19631297179957	-0.313197	0.62025	380711390772218	16855454	8.22205e+09	0.957911	0.861685
16864357	16864357	chr19	+	50354138	50363999	23	NM_017432	main	-189102614906456	-0.0573957	-0.0561864	350547893894	16864357	8.22205e+09	0.995933	0.986419
17050903	17050903	chr7	+	121968523	122019000	24	OTTHUMT00000351249	main	178535890161268	0.325356	-0.301558	475376821982934	17050903	8.22205e+09	0.957911	0.906959
17061662	17061662	chr7	-	107564244	107643804	38	NM_002291	main	-174872648325724	-0.284903	0.386073	519057452830424	17061662	8.22205e+09	0.957911	0.875861
16921134	16921134	chr20	-	61509090	61569304	41	NM_033081	main	-168057851674732	-0.40148	0.752211	45379192280635	16921134	8.245e+09	0.957911	0.85797
16835781	16835781	chr17	+	48423393	48440499	20	NM_022167	main	-194981123727631	-0.0421586	0.83307	311428053836777	16835781	8.27842e+09	0.995933	0.85797
16947776	16947776	chr3	+	168006341	168009016	20	OTTHUMT00000351306	main	240552706678108	0.423445	-0.347572	356483888976944	16947776	8.27842e+09	0.957911	0.925954
16985950	16985950	chr5	+	71403061	71505851	22	NM_005909	main	-18715200409378	-0.392626	0.546378	560894646567712	16985950	8.27906e+09	0.957911	0.862262
17019169	17019169	chr6	-	41902671	42018095	30	NM_001136017	main	-175564142121939	-0.0957079	0.123893	280237167678508	17019169	8.32539e+09	0.987421	0.965519
16845817	16845817	chr17	-	43100706	43138473	26	NM_001288654	main	-198586164257524	-0.347124	0.502395	371517552988433	16845817	8.33156e+09	0.957911	0.868847
17057035	17057035	chr7	-	42956460	42971822	21	NM_002787	main	-254981713219547	-0.59767	-0.12178	429889516665204	17057035	8.33156e+09	0.957911	0.978444
16951594	16951594	chr3	-	25393775	25393883	9	ENST00000365092	main	312801973900891	0.862734	-134534986130355	431862360777015	16951594	8.38668e+09	0.957911	0.85797
17056137	17056137	chr7	-	27180671	27183287	19	NM_019102	main	-161042506236482	-0.272225	0.987929	412175737547642	17056137	8.38668e+09	0.957911	0.85797
16958786	16958786	chr3	-	127407909	127558019	34	ENST00000434178	main	-162401725484399	-0.190825	-0.245917	380679237492358	16958786	8.40034e+09	0.96341	0.921928
16681477	16681477	chr1	-	9789079	9884584	32	NM_001009566	main	-193981683755077	-0.278988	0.495001	409837192496209	16681477	8.44877e+09	0.959953	0.868317
16968213	16968213	chr4	+	79472673	79531605	34	NM_005139	main	-194385796881903	-0.567248	0.701245	40904505737659	16968213	8.48408e+09	0.957911	0.861685
16725806	16725806	chr11	+	61891445	61920635	30	NM_020238	main	-200719187046318	-0.771149	118349451766235	360079665574544	16725806	8.50042e+09	0.957911	0.85797
16760603	16760603	chr12	-	6857158	6876641	27	NM_005439	main	-164419305044932	0.192687	0.0770679	440531492071582	16760603	8.51719e+09	0.964305	0.979175
16823097	16823097	chr16	-	2303100	2318413	24	NM_001286625	main	-199633545985412	-0.296567	0.453026	50300544920339	16823097	8.51719e+09	0.958855	0.87461
16946833	16946833	chr3	+	149243418	149243513	12	ENST00000516772	main	176589687979833	0.149072	-0.59652	394131827858658	16946833	8.53293e+09	0.972957	0.861685
16736226	16736226	chr11	-	17099277	17229530	30	NM_002645	main	-20507439541586	-0.741609	0.632879	505847805987193	16736226	8.55204e+09	0.957911	0.861685
16957906	16957906	chr3	-	120347015	120401418	30	NM_000187	main	-150671522219269	-0.336118	0.0957763	525442182968035	16957906	8.55547e+09	0.957911	0.970949
17082676	17082676	chr8	-	145649000	145653931	30	ENST00000526204	main	-180804231506858	-0.0455712	0.576118	373720101954549	17082676	8.55547e+09	0.995933	0.861685
17057703	17057703	chr7	-	50181136	50182419	20	OTTHUMT00000342116	main	170496241909009	0.33673	-0.339863	43670114570793	17057703	8.56329e+09	0.957911	0.891931
16993635	16993635	chr5	+	180668961	180670914	22	NA	main	-178118850417807	-0.41612	0.888512	463376693736819	16993635	8.57621e+09	0.957911	0.85797
16662359	16662359	chr1	+	35734568	35887659	26	NM_005095	main	-16362245807886	-0.672604	102243233560271	544016906913082	16662359	8.6499e+09	0.957911	0.85797
16725969	16725969	chr11	+	62554874	62557872	21	NM_199337	main	-211971602126907	-0.276622	0.187054	414250315534282	16725969	8.6499e+09	0.96157	0.954667
16833119	16833119	chr17	+	30677128	30714780	28	NM_001032293	main	-218199082349101	-0.668473	0.414948	388202466694354	16833119	8.6499e+09	0.957911	0.896723
17098848	17098848	chr9	-	131071382	131085021	22	NM_015679	main	-227728362946074	-0.104006	0.531068	37086277247341	17098848	8.6499e+09	0.99158	0.874039
16682487	16682487	chr1	-	19230774	19283180	20	NM_001136265	main	-180167503401093	-0.130839	0.315585	381197890774295	16682487	8.65286e+09	0.977255	0.902861
16846993	16846993	chr17	-	56078280	56084707	23	NM_001078166	main	-161711051794687	-0.228992	0.386364	495187532552879	16846993	8.7344e+09	0.959953	0.870604
16741442	16741442	chr11	-	70313961	70963623	30	NM_012309	main	-162926277566673	-0.413869	0.404095	347934303251763	16741442	8.73824e+09	0.957911	0.869567
16813270	16813270	chr15	-	90626277	90645736	22	NM_001289910	main	-179946384700157	-0.276215	-0.149981	472576711675643	16813270	8.73824e+09	0.957911	0.958537
16778715	16778715	chr13	-	45911008	45915505	16	NA	main	-17661273851429	-0.0778163	0.997434	456703797620694	16778715	8.74801e+09	0.992166	0.85797
17104332	17104332	chrX	+	67718165	67757127	28	NM_173834	main	-174065177834461	-0.612472	0.52574	433125072501622	17104332	8.81533e+09	0.957911	0.861685
16740778	16740778	chr11	-	66129992	66139685	16	NM_001532	main	-261320954357925	-0.598168	0.467838	396347853618721	16740778	8.83445e+09	0.957911	0.901099
16891042	16891042	chr2	+	219575568	219620139	33	NM_014640	main	-179580332708638	-0.3223	0.875113	465776514729429	16891042	8.85634e+09	0.957911	0.85797
16902623	16902623	chr2	-	128698791	128785694	36	NM_001145928	main	-183605749837718	-0.376327	0.493752	522046844286627	16902623	8.88797e+09	0.957911	0.866876
16805899	16805899	chr15	-	22014403	22016878	13	NR_024387	main	169831920267254	0.363188	-0.222313	676835464457304	16805899	8.89993e+09	0.957911	0.931382
16671653	16671653	chr1	+	155107820	155111334	24	NM_001122837	main	-206916672847886	-0.0543865	-0.226906	417871011861806	16671653	8.91009e+09	0.995933	0.94375
16676893	16676893	chr1	+	207925383	207968861	16	NM_002389	main	-212988329962226	-0.147845	0.405083	659235284647306	16676893	8.92054e+09	0.979379	0.896723
16725393	16725393	chr11	+	60681346	60690915	25	NM_024092	main	-155049088961483	-0.153579	-0.00974538	481833080648198	16725393	8.97239e+09	0.971319	0.995844
16763984	16763984	chr12	-	49159975	49182820	21	ENST00000547260	main	-210529542602305	-0.174517	0.449495	36811924244857	16763984	8.99389e+09	0.972957	0.881583
16863946	16863946	chr19	+	49497156	49519182	24	NM_006666	main	-178865277439447	-0.192282	-0.122949	47241683726168	16863946	8.99545e+09	0.966442	0.967686
16815447	16815447	chr16	+	3493668	3536963	20	NM_001083600	main	-308642070688735	-0.266917	0.879508	461582517788185	16815447	9.0114e+09	0.972957	0.863874
16724633	16724633	chr11	+	48002110	48192486	24	NM_002843	main	-16815991023711	-0.376424	0.0562985	540893490284375	16724633	9.04171e+09	0.957911	0.984454
16847820	16847820	chr17	-	62494374	62502484	35	ENST00000581230	main	-191356725000776	-0.212674	0.193644	589468077904542	16847820	9.04171e+09	0.96493	0.947836
16919804	16919804	chr20	-	44978167	44993064	24	NM_001281460	main	-177111015102185	-0.247566	0.214153	429331226142521	16919804	9.04449e+09	0.960294	0.937345
16713470	16713470	chr10	-	43881065	43904696	19	NM_001098208	main	-205901356342412	-0.583413	0.663757	404251439303836	16713470	9.04895e+09	0.957911	0.861685
16816386	16816386	chr16	+	18995256	19075264	27	NM_001160364	main	-16576277206541	-0.209084	0.130032	494446114752906	16816386	9.04895e+09	0.961977	0.96136
16739887	16739887	chr11	-	64083932	64085556	25	NM_001286082	main	-186768155660618	-0.0885805	-0.00487735	392450129053677	16739887	9.15178e+09	0.991206	0.999047
17045674	17045674	chr7	+	44646121	44748669	19	NM_002541	main	-188113405094827	-0.694373	0.763824	414587935501044	17045674	9.17118e+09	0.957911	0.85797
17009217	17009217	chr6	+	44214824	44221620	9	NA	main	-215924757241405	-0.276785	0.695545	595077897708514	17009217	9.18253e+09	0.96157	0.861685
16687071	16687071	chr1	-	52254863	52344609	33	NM_001101662	main	-185800903078935	-0.4535	0.382502	507473456719632	16687071	9.22822e+09	0.957911	0.887776
16786243	16786243	chr14	+	73957644	73960105	23	NM_024644	main	-1716337289504	-0.37583	0.466328	418816945652418	16786243	9.22822e+09	0.957911	0.866496
16990119	16990119	chr5	+	140026643	140042065	29	NM_006083	main	-18924712849419	-0.258594	0.49499	565888355896437	16990119	9.24381e+09	0.96157	0.868317
17010005	17010005	chr6	+	69345259	70099403	29	NM_001704	main	193580196304889	0.519532	-0.530085	323762270693249	17010005	9.26939e+09	0.957911	0.865215
16734313	16734313	chr11	-	1773982	1785222	22	NM_001909	main	-250779267919775	0.0551446	-0.796602	552678974268075	16734313	9.28787e+09	0.995933	0.861685
16814779	16814779	chr16	+	1728257	1752087	24	NM_144570	main	-195453123932635	-0.214884	0.128322	493432554065085	16814779	9.28787e+09	0.964962	0.970485
16856803	16856803	chr19	+	2476123	2478257	22	NM_015675	main	-177929785659308	-0.0375162	0.0680821	362206689542704	16856803	9.28787e+09	0.995933	0.98199
16895054	16895054	chr2	-	21853420	21859181	21	OTTHUMT00000324014	main	20629619651344	0.00602694	-0.0460572	375854526487878	16895054	9.28787e+09	0.999038	0.991395
16771242	16771242	chr12	-	120648242	120703574	24	NM_001080855	main	-205338010380961	-0.363447	0.668809	39431608684611	16771242	9.32804e+09	0.957911	0.861685
17113488	17113488	chrX	-	114360879	114361007	22	NA	main	251893093590913	0.146437	-0.381268	325791081948208	17113488	9.33551e+09	0.986756	0.924513
16827234	16827234	chr16	-	66965958	66968320	28	NM_016062	main	-204954182883236	0.08659	-0.102879	367900437407977	16827234	9.4227e+09	0.993016	0.977991
16811762	16811762	chr15	-	75648133	75660946	25	NM_001256494	main	-187888585511323	-0.103723	-0.130322	434256435942039	16811762	9.45265e+09	0.987421	0.967686
16918797	16918797	chr20	-	34213953	34252878	33	NM_006047	main	-168516029006743	-0.25369	0.251564	490958731662046	16918797	9.45265e+09	0.958855	0.925839
16797784	16797784	chr15	+	22892005	23006016	37	NM_001287810	main	-175520647772283	-0.117453	0.324079	419735250300757	16797784	9.47034e+09	0.982129	0.897347
16702501	16702501	chr10	+	12187662	12187765	12	NA	main	181462680293687	0.423096	-0.900096	504832296795886	16702501	9.49641e+09	0.957911	0.85797
16814693	16814693	chr16	+	1401900	1413352	25	NM_032520	main	-212110085543411	-0.419949	0.954255	379172639597935	16814693	9.56648e+09	0.957911	0.85797
16681611	16681611	chr1	-	11114641	11120091	15	NM_003132	main	-323962491180203	-0.321321	0.229289	507522602944895	16681611	9.6321e+09	0.971319	0.966257
16913413	16913413	chr20	+	35973088	36034453	14	NM_005417	main	-20133182978951	-0.375042	0.259926	491438926949284	16913413	9.63328e+07	0.957911	0.934683
16747338	16747338	chr12	+	6643093	6647537	22	NM_001256799	main	-214183165840867	0.0535369	-0.292566	390697413846279	16747338	9.65204e+09	0.995933	0.929847
16841941	16841941	chr17	-	17714653	17740325	29	NM_001005291	main	-214568859562597	-0.440062	0.128852	363962796015278	16841941	9.68089e+09	0.957911	0.97177
16916289	16916289	chr20	-	251504	271419	21	NM_080571	main	-174636862730143	-0.388163	0.171806	390576115817978	16916289	9.70502e+09	0.957911	0.950252
17004903	17004903	chr6	+	12290529	12297427	23	NM_001168319	main	-16077143658936	-0.609252	0.39561	539232208786686	17004903	9.70502e+09	0.957911	0.869567
16660360	16660360	chr1	+	20915441	20945401	25	NM_001785	main	-184401438933918	-0.473728	0.640565	431801412469658	16660360	9.71227e+09	0.957911	0.861685
17063233	17063233	chr7	-	135611503	135662204	18	NM_001128619	main	-196057017933174	-0.3471	0.190774	568264195600733	17063233	9.7436e+09	0.957911	0.951096
16665960	16665960	chr1	+	68944812	68949222	23	OTTHUMT00000025505	main	177663184022185	0.0185667	-0.482918	47411378410919	16665960	9.78152e+08	0.998496	0.866876
16950912	16950912	chr3	-	12938719	13114617	25	NM_001134382	main	-188541636533728	-0.215654	0.520045	380202977954199	16950912	9.78842e+09	0.964739	0.865215
16821882	16821882	chr16	+	88923494	88929094	22	NM_016209	main	-182628394496821	0.149481	0.507895	470104312536184	16821882	9.80807e+09	0.973165	0.865038
16986417	16986417	chr5	+	76114758	76131140	24	NM_005242	main	-191079194760401	-0.573291	0.117399	396875515215106	16986417	9.80934e+09	0.957911	0.971072
16685359	16685359	chr1	-	37920480	37940044	24	NR_038842	main	-227616686197579	-0.152766	0.562703	385391710417324	16685359	9.88419e+09	0.982129	0.869567
16965162	16965162	chr4	+	15004298	15071777	21	NM_001177381	main	-192645943724034	-0.202283	0.585073	454158832389385	16965162	9.917e+09	0.969314	0.862262
16723823	16723823	chr11	+	41898184	41898628	18	OTTHUMT00000389470	main	179458257526138	0.287101	-0.885759	340080700688069	16723823	9.93288e+08	0.957911	0.85797
16942983	16942983	chr3	+	90233784	90233883	8	ENST00000410558	main	194327785431311	0.49102	-178287773293047	233209479438092	16942983	9.93934e+09	0.957911	0.797581
16712370	16712370	chr10	-	20359734	20380713	20	OTTHUMT00000047100	main	183754203902918	0.425407	-0.222655	440964525102711	16712370	9.94239e+09	0.957911	0.938304
16935648	16935648	chr22	-	42979727	43010968	29	NM_001278657	main	-203866077203968	-0.345175	0.28969	454867243193032	16935648	9.94239e+09	0.957911	0.927102
16916574	16916574	chr20	-	2639041	2644865	21	NM_006899	main	-189492920353822	-0.37498	0.445638	448927501573149	16916574	9.94962e+09	0.957911	0.874346
16819689	16819689	chr16	+	58497549	58547523	25	ENST00000421602	main	-180085229484801	0.119985	0.376397	379601056797651	16819689	9.9896e+09	0.982659	0.886383
16953906	16953906	chr3	-	49145479	49158371	27	NM_001199160	main	-16798681403586	-0.781211	0.332167	34991042586212	16953906	0.000100136	0.957911	0.895304
17046418	17046418	chr7	+	63600873	63610436	8	OTTHUMT00000344318	main	196082520847477	-0.0569367	-0.199536	495965862109032	17046418	0.000100405	0.995933	0.948168
17106546	17106546	chrX	+	118370211	118378429	20	NM_001282621	main	-249518557243923	-0.193397	0.134773	442157096260159	17106546	0.000100427	0.975263	0.976134
16945051	16945051	chr3	+	126707437	126756235	18	NM_032242	main	-201721787453929	-0.365981	0.48285	286134934111707	16945051	0.000100735	0.957911	0.872092
17094358	17094358	chr9	-	46141564	46141675	4	NA	main	17160514083217	0.340773	-0.252308	871309996810601	17094358	0.000100891	0.957911	0.925954
16667155	16667155	chr1	+	93297594	93307481	24	ENST00000315741	main	-175549670052035	-0.0668994	0.459701	567991934062917	16667155	0.000101123	0.993844	0.868317
16872551	16872551	chr19	-	41836812	41859831	23	NM_000660	main	-274820639669279	-0.167676	-0.0392473	419843165078044	16872551	0.000101123	0.984631	0.994138
17046284	17046284	chr7	+	56131695	56148365	32	NM_001042469	main	-165201120545488	-0.0358302	0.0802261	476629495467733	17046284	0.000101123	0.995933	0.978731
16771570	16771570	chr12	-	122215660	122232261	26	ENST00000535560	main	-196110473964005	-0.33911	0.458333	393369688481189	16771570	0.000101546	0.957911	0.87461
16831464	16831464	chr17	+	16342289	16373962	31	ENST00000497774	main	-163479588887109	-0.494491	107485737385137	424229166572138	16831464	0.000101546	0.957911	0.85797
16921589	16921589	chr21	+	17080978	17081077	9	NA	main	182031086315196	0.223362	-0.697049	212606482967477	16921589	0.000101546	0.963275	0.85797
16977970	16977970	chr4	-	90165429	90229161	23	NM_198281	main	-208142256697014	-0.487219	0.116258	396700946582525	16977970	0.000101546	0.957911	0.97475
17007377	17007377	chr6	+	33168222	33172216	29	NM_001077516	main	-162103676483176	-0.323645	0.620929	403796270519398	17007377	0.000101546	0.957911	0.85797
17028426	17028426	chr6_cox_hap2	+	4612056	4616050	29	NM_001077516	main	-162103676483176	-0.323645	0.620929	403796270519398	17028426	0.000101546	0.957911	0.85797
17031238	17031238	chr6_dbb_hap3	+	4449529	4453523	29	NM_001077516	main	-162103676483176	-0.323645	0.620929	403796270519398	17031238	0.000101546	0.957911	0.85797
17033723	17033723	chr6_mann_hap4	+	4625538	4629532	29	NM_001077516	main	-162103676483176	-0.323645	0.620929	403796270519398	17033723	0.000101546	0.957911	0.85797
17035987	17035987	chr6_mcf_hap5	+	4641983	4645977	29	NM_001077516	main	-162103676483176	-0.323645	0.620929	403796270519398	17035987	0.000101546	0.957911	0.85797
17038706	17038706	chr6_qbl_hap6	+	4400445	4404439	29	NM_001077516	main	-162103676483176	-0.323645	0.620929	403796270519398	17038706	0.000101546	0.957911	0.85797
16714433	16714433	chr10	-	55562531	57387702	46	NM_001142763	main	147544161116877	0.229842	-0.183336	403148787769808	16714433	0.000102134	0.957911	0.935972
16845185	16845185	chr17	-	40731526	40761445	26	NM_178126	main	-170226065003828	-0.365403	0.431919	418157199940328	16845185	0.000102134	0.957911	0.869567
16704094	16704094	chr10	+	38989727	38991372	10	NR_045000	main	242921627006742	0.484426	-0.953129	355095009608479	16704094	0.000102185	0.957911	0.85797
16911257	16911257	chr20	+	6427370	6509106	18	NR_109953	main	194591038686518	0.661025	-122688225725518	36539604907505	16911257	0.000102185	0.957911	0.85797
17026808	17026808	chr6_apd_hap1	-	3060045	3078480	46	NM_006295	main	-172992052037738	-0.248283	-0.0149495	350622877941277	17026808	0.000102185	0.959953	0.995321
17032067	17032067	chr6_dbb_hap3	-	3030877	3049312	46	NM_006295	main	-172992052037738	-0.248283	-0.0149495	350622877941277	17032067	0.000102185	0.959953	0.995321
17036785	17036785	chr6_mcf_hap5	-	3124992	3143427	46	NM_006295	main	-172992052037738	-0.248283	-0.0149495	350622877941277	17036785	0.000102185	0.959953	0.995321
16886476	16886476	chr2	+	151468895	151492179	24	NR_110244	main	172331075062656	0.672029	-0.751676	400385537650326	16886476	0.000102527	0.957911	0.85797
16900183	16900183	chr2	-	91824709	91847975	9	NR_027238	main	-16448350025243	-0.0552665	0.729689	565749631693683	16900183	0.000102527	0.995453	0.85797
16888512	16888512	chr2	+	187454790	187545628	33	NM_001144999	main	-166637199930057	-0.600562	0.318369	612211533755504	16888512	0.000102591	0.957911	0.896723
16734686	16734686	chr11	-	3692313	3819022	37	NM_005387	main	-169060142596716	-0.336693	0.499785	499128689076136	16734686	0.000102767	0.957911	0.86369
16899263	16899263	chr2	-	74699085	74700449	26	NM_053050	main	-208599680090876	-0.0198211	0.474607	469359151298672	16899263	0.000103153	0.998496	0.875861
16895647	16895647	chr2	-	27353624	27357543	23	NM_013388	main	-182395453956576	0.0911942	-0.0877061	496303874301809	16895647	0.00010325	0.989939	0.979175
16891349	16891349	chr2	+	220363587	220371718	38	ENST00000481170	main	-199922997081977	-0.28615	0.432991	387609749504421	16891349	0.000103462	0.959953	0.881999
16828734	16828734	chr16	-	84087366	84150548	22	NM_003791	main	-169071094772399	-0.552114	0.69413	406842231163013	16828734	0.000103467	0.957911	0.85797
16988801	16988801	chr5	+	127419458	127525380	30	NM_001046	main	-173022207027424	-0.451012	-0.11369	57936634820151	16988801	0.00010377	0.957911	0.970929
17043294	17043294	chr7	+	5632436	5646287	21	NM_003088	main	-233453361394016	-0.137838	-0.157369	415919073643339	17043294	0.000104284	0.986756	0.969357
16829242	16829242	chr16	-	88880142	88923374	27	NM_000512	main	-208812428887168	-0.0973293	0.313951	442208684210596	16829242	0.000104438	0.991583	0.925954
17074231	17074231	chr8	-	5715806	5757253	17	NA	main	172252821093433	0.337231	-0.520719	43467328767789	17074231	0.000104996	0.957911	0.862262
16871411	16871411	chr19	-	36031640	36036931	23	NR_038396	main	-218543352117791	-0.135496	-0.0702503	411069339866273	16871411	0.000105101	0.984354	0.985836
16858120	16858120	chr19	+	10220425	10220516	18	NR_003688	main	172964337559896	0.0298869	0.0933041	108165565032603	16858120	0.000105298	0.997277	0.976263
16729850	16729850	chr11	+	87831759	87849003	24	OTTHUMT00000394014	main	17219247788185	0.890702	-104847607968858	397457437918055	16729850	0.000106032	0.957911	0.85797
17016205	17016205	chr6	-	24705089	24721064	29	ENST00000378119	main	-170562446239979	-0.457754	0.727987	435810038991176	17016205	0.000106479	0.957911	0.85797
17073527	17073527	chr8	+	145133522	145135551	22	ENST00000527954	main	-199660655781227	-0.413617	0.881418	376825056684328	17073527	0.000106559	0.957911	0.85797
16866815	16866815	chr19	-	1852398	1863564	15	NM_031918	main	-230065671670657	-0.0194296	0.635976	415911992537767	16866815	0.000107672	0.998496	0.866876
16752659	16752659	chr12	+	56915609	56989980	22	NM_002898	main	-195127746024241	-0.478706	0.859384	532791116155985	16752659	0.000108114	0.957911	0.85797
16819252	16819252	chr16	+	56691855	56693215	10	NM_005949	main	-206405255127265	-0.28664	-0.340634	448557175198891	16819252	0.000108715	0.96157	0.916362
16779634	16779634	chr13	-	64159590	64159977	17	NA	main	206885493782558	0.257363	-0.335145	464063123067345	16779634	0.000109134	0.963275	0.918608
16860920	16860920	chr19	+	35645625	35660788	29	NM_144779	main	-204822704121787	-0.079757	-0.118146	509629067203005	16860920	0.000109363	0.993844	0.973291
16740608	16740608	chr11	-	65651211	65656010	32	NM_004214	main	-198494479510925	-0.383358	0.146229	396185831987553	16740608	0.000109548	0.957911	0.964816
17035049	17035049	chr6_mcf_hap5	+	1150160	1295564	30	XR_430999	main	-168151307898087	-0.385352	0.558708	468368674142813	17035049	0.000109599	0.957911	0.861685
16837709	16837709	chr17	+	73084055	73102698	24	NM_001271765	main	-177667498148629	-0.331549	0.783271	36473134957965	16837709	0.0001097	0.957911	0.85797
16828886	16828886	chr16	-	85709804	85722605	20	NM_016095	main	-182850794532023	-0.853677	11990611913844	434429891913716	16828886	0.000109888	0.957911	0.85797
16991909	16991909	chr5	+	163636637	163638898	19	OTTHUMT00000370921	main	155910172011286	0.120888	0.329352	332344927490168	16991909	0.000109888	0.975263	0.886985
17098135	17098135	chr9	-	125606835	125667562	29	NM_001100588	main	-165269183138583	-0.58977	0.332067	447999695745944	17098135	0.000109888	0.957911	0.894708
16715316	16715316	chr10	-	74092588	74114988	23	NM_001002762	main	-18375246962743	-0.313851	0.732961	397846456863663	16715316	0.00010999	0.957911	0.85797
16728652	16728652	chr11	+	71934745	71950206	29	NM_001567	main	-236325031611636	-0.534278	0.173899	448651284372429	16728652	0.000110275	0.957911	0.96495
17058826	17058826	chr7	-	75162619	75368283	24	NM_001243198	main	-23791425570456	-0.543359	0.48524	511177576753768	17058826	0.000110331	0.957911	0.893207
16672872	16672872	chr1	+	161284047	161334541	23	NM_001035511	main	-184631644891344	-0.268488	0.833099	530502714891847	16672872	0.00011115	0.959953	0.85797
16850069	16850069	chr17	-	79993757	79995573	21	NM_001195218	main	-202643899991827	-0.387405	-0.0924924	38242130421037	16850069	0.00011115	0.957911	0.979959
17080251	17080251	chr8	-	113235157	114449328	63	NM_052900	main	183015640621921	0.319591	-0.315082	377662721355269	17080251	0.000111171	0.957911	0.910494
16708383	16708383	chr10	+	102756375	102767593	24	AK298208	main	-172020813735095	-0.344137	0.184034	345453740771267	16708383	0.000111291	0.957911	0.946447
17106574	17106574	chrX	+	118602363	118605359	18	NM_001152	main	-229518762232385	-0.294606	0.110745	469162638708775	17106574	0.000111291	0.962437	0.979228
16788665	16788665	chr14	+	101439007	101439078	18	NR_003208	main	238269322969309	0.102995	-0.0229471	485766095200641	16788665	0.000111322	0.993016	0.995321
16961037	16961037	chr3	-	160232695	160233024	18	NR_003001	main	-171272661105843	-0.195956	0.222017	595814313780704	16961037	0.000111322	0.964769	0.935067
16673879	16673879	chr1	+	172317283	172317357	12	NA	main	166747435089322	0.668477	-0.741358	559059734054328	16673879	0.0001119	0.957911	0.85797
16783879	16783879	chr14	+	46178990	46326043	16	NA	main	1575567338416	0.583032	-0.517698	385714583232428	16783879	0.000112137	0.957911	0.861685
17103451	17103451	chrX	+	48659784	48683392	39	NM_006044	main	-161346330604574	-0.458754	0.620311	343726517434456	17103451	0.000112448	0.957911	0.859854
16828074	16828074	chr16	-	71762903	71842979	28	NM_001030007	main	-181280045193874	-0.361084	0.554938	540960506234325	16828074	0.000112984	0.957911	0.862262
16788705	16788705	chr14	+	101460594	101460667	24	NA	main	17590233305118	0.636301	-0.970309	260156393076909	16788705	0.000113362	0.957911	0.85797
16691270	16691270	chr1	-	115259534	115301297	24	ENST00000369530	main	-17434375242474	-0.358148	-0.170192	57125178125539	16691270	0.000113679	0.957911	0.952325
16906534	16906534	chr2	-	191829084	191885686	26	NM_007315	main	-158441259886581	-0.100151	0.167829	58340992564747	16906534	0.000113679	0.984354	0.946826
16860946	16860946	chr19	+	35739559	35758867	28	NM_001260489	main	-172245626945705	-0.130548	0.186976	391604318343198	16860946	0.000113708	0.976584	0.945527
16819264	16819264	chr16	+	56716336	56718108	12	NM_005952	main	-188836444359301	-0.224476	0.124146	540103808260794	16819264	0.000113861	0.964739	0.970949
16992412	16992412	chr5	+	172261223	172380125	22	NM_001031711	main	-205900246015373	0.00403304	0.501864	436231968167687	16992412	0.000114911	0.999788	0.871905
16726096	16726096	chr11	+	63448918	63527363	26	NM_001265589	main	-186084732260252	-0.423566	0.719814	52761827863838	16726096	0.000115139	0.957911	0.859823
16740342	16740342	chr11	-	64894751	64902004	17	NM_032431	main	-201594434898944	-0.24364	0.0859684	382125416087511	16740342	0.000115139	0.964491	0.981319
16788703	16788703	chr14	+	101459573	101459647	8	NR_003224	main	262981287676818	0.740997	-0.740561	283501266878909	16788703	0.000115709	0.957911	0.865215
16688594	16688594	chr1	-	75171170	75199092	21	NM_001130042	main	-211816755413734	-0.490242	0.529879	512573855989075	16688594	0.00011613	0.957911	0.869943
16823433	16823433	chr16	-	3775055	3930722	28	NM_001079846	main	-213307863827583	-0.610048	0.472559	513053644701738	16823433	0.000116662	0.957911	0.880493
16822889	16822889	chr16	-	2012061	2012271	25	NM_002952	main	-225928665856864	0.0845319	0.53371	700632449855899	16822889	0.000116738	0.994217	0.87461
16866867	16866867	chr19	-	2071035	2096269	24	NM_130807	main	-158886180000424	-0.102786	0.0590942	490865081845823	16866867	0.000117457	0.984354	0.983209
16764817	16764817	chr12	-	52679697	52685318	12	NM_002281	main	-27407453664797	0.0528062	-0.192888	546672393417454	16764817	0.000117465	0.996968	0.968194
16717943	16717943	chr10	-	104238986	104262512	23	ENST00000470322	main	-190736540772241	-0.263479	0.369869	404550617086734	16717943	0.000117838	0.96157	0.896723
17100211	17100211	chr9	-	139901686	139923374	52	NM_001606	main	-183805619948332	-0.283652	0.361753	33940787294566	17100211	0.000117838	0.959292	0.896723
16864553	16864553	chr19	+	50979736	50986608	24	NM_175063	main	-172761218696143	-0.167935	0.154885	388786600771325	16864553	0.000117911	0.971319	0.957267
17113079	17113079	chrX	-	106057103	106243474	34	NM_001085354	main	-161438774814014	-0.235192	0.238976	480280396775595	17113079	0.000118012	0.959953	0.92596
16859817	16859817	chr19	+	18668572	18680197	21	NM_001171948	main	-231700948382898	-0.353792	0.286169	357437895509125	16859817	0.000118014	0.959953	0.938615
17029281	17029281	chr6_cox_hap2	-	3254866	3273299	46	NM_006295	main	-171622737568738	-0.270009	-0.118022	350896554409958	17029281	0.000118014	0.957911	0.96905
17047652	17047652	chr7	+	77166592	77269388	25	NM_001131008	main	-16525584980708	-0.427864	0.686427	39705217740793	17047652	0.000118014	0.957911	0.85797
16820584	16820584	chr16	+	69373343	69377014	25	NM_001199434	main	-202237973377983	-0.578141	0.56129	519655248133751	16820584	0.00011848	0.957911	0.866876
16854837	16854837	chr18	-	41412124	41412230	10	ENST00000365380	main	212643869381244	0.281228	-0.140532	44003219330316	16854837	0.000118717	0.96157	0.970949
16859395	16859395	chr19	+	17186591	17324104	29	NM_001130065	main	-191769314726275	-0.380759	0.703576	383767351627993	16859395	0.000118849	0.957911	0.861685
16869228	16869228	chr19	-	12786531	12792701	18	NM_001206974	main	-214230213104453	-0.511492	0.624469	328470058475757	16869228	0.000118914	0.957911	0.864435
17082507	17082507	chr8	-	145317003	145331153	30	NM_015201	main	-205933806705596	-0.16229	-0.341083	425212793255894	17082507	0.000119025	0.975263	0.916817
16771132	16771132	chr12	-	120532899	120555306	33	NM_001167606	main	-169865469242517	-0.230367	0.176054	368038103100729	16771132	0.000119429	0.96157	0.948485
17075776	17075776	chr8	-	27667137	27695612	22	NM_001278945	main	-182016974869101	-0.791835	0.731356	450239842451734	17075776	0.00011953	0.957911	0.85797
16958236	16958236	chr3	-	123209667	123304032	20	NM_198402	main	-171238312147217	-0.429596	0.537691	333149063407607	16958236	0.000119535	0.957911	0.861685
16828292	16828292	chr16	-	74481325	74641042	26	NM_001145666	main	-196634256230741	-0.461968	0.469641	489765572157983	16828292	0.000119632	0.957911	0.87461
16681625	16681625	chr1	-	11126675	11159938	30	NM_001001998	main	-198991619016841	-0.580902	0.519913	496211955760414	16681625	0.000119785	0.957911	0.869567
16822330	16822330	chr16	-	134273	188859	19	X90857	main	-181897997930985	-0.269499	0.274757	45629249080851	16822330	0.000119902	0.959953	0.925954
16958953	16958953	chr3	-	128886658	128902810	23	NM_001127192	main	-178043898995104	-0.425556	0.233859	469689632911269	16958953	0.000119902	0.957911	0.935067
16937909	16937909	chr3	+	14166440	14185180	23	NM_024334	main	-217898419742759	-0.545685	0.759572	433658319261175	16937909	0.000120063	0.957911	0.861685
16748529	16748529	chr12	+	13043716	13070871	20	NM_003979	main	-17320684020179	-0.167814	0.351484	548684176943592	16748529	0.000120305	0.97133	0.894708
16894894	16894894	chr2	-	20232411	20251789	23	NM_014713	main	-257381913598538	-0.380703	0.428385	665732509461834	16894894	0.000120305	0.959953	0.916362
16731945	16731945	chr11	+	118443102	118473748	28	NM_001655	main	-178071846816822	-0.597412	0.824961	483312088562115	16731945	0.000120593	0.957911	0.85797
16815557	16815557	chr16	+	4674825	4740975	23	NM_001142289	main	-201512675645263	-0.00784916	0.166136	449140690314305	16815557	0.000120593	0.998604	0.960656
16861309	16861309	chr19	+	36428022	36436097	20	NM_024509	main	-178284251258469	-0.358339	0.63108	329437810877311	16861309	0.00012092	0.957911	0.861685
16936851	16936851	chr3	+	2140497	3099645	31	NM_001206955	main	156631634122858	0.482637	-0.780758	39499486296274	16936851	0.000120987	0.957911	0.85797
16742610	16742610	chr11	-	77811982	77850706	21	NM_001007027	main	-231053553031867	-0.278299	0.404025	518232668854891	16742610	0.000121936	0.964739	0.910001
16723793	16723793	chr11	+	39282657	39282763	9	ENST00000364721	main	216319995717622	128546651294148	-139282590138495	37116126605711	16723793	0.000122221	0.957911	0.85797
16788669	16788669	chr14	+	101441143	101441217	12	NR_003210	main	222024478561431	0.267546	-0.991518	337331425852302	16788669	0.000122221	0.964739	0.85797
16738409	16738409	chr11	-	57067103	57092426	25	NM_033396	main	-151364693920735	-0.3751	0.0527501	369153877974724	16738409	0.000122551	0.957911	0.984396
16788663	16788663	chr14	+	101438440	101438514	12	NR_003207	main	232744389133771	0.421516	-0.881008	553728823459839	16788663	0.000122571	0.957911	0.861685
16836492	16836492	chr17	+	57232860	57284070	27	NM_018304	main	-16186031647288	-0.497171	0.467398	436971686159992	16836492	0.000122927	0.957911	0.865038
16994779	16994779	chr5	-	24487209	24645087	26	NM_006727	main	164044805625636	0.130018	-0.566559	294705576777613	16994779	0.000123006	0.975263	0.861685
16843680	16843680	chr17	-	34851482	34891305	27	NM_001163735	main	-186616786338651	-0.3741	0.137472	433505879751353	16843680	0.000123251	0.957911	0.965755
16728066	16728066	chr11	+	68080077	68216743	18	NM_001291902	main	-226443231038218	-0.287325	0.336296	459004960013932	16728066	0.000123445	0.963275	0.92596
17073908	17073908	chr8	+	145734457	145736589	23	NM_138431	main	-23716620094191	-0.336473	0.0328262	416947113762212	17073908	0.000123826	0.96157	0.994232
16865259	16865259	chr19	+	54704610	54752862	22	ENST00000402367	main	-208191975320014	-0.193885	0.376659	401126604633204	16865259	0.000123961	0.972957	0.903896
16867948	16867948	chr19	-	7684411	7694451	31	NM_020196	main	-201777263640271	-0.25824	-0.214784	367880384587984	16867948	0.000124141	0.962785	0.946826
17073495	17073495	chr8	+	145064226	145067583	20	NM_000837	main	-172496852288994	0.238036	-0.218218	385839964042452	17073495	0.000124275	0.96157	0.9369
16803033	16803033	chr15	+	74900713	74922542	21	NM_001130028	main	-182239907535169	-0.0456081	-0.00562891	460390840063731	16803033	0.000124328	0.995933	0.998802
17110429	17110429	chrX	-	47001615	47004903	23	NM_001135998	main	-19020326146283	-0.198342	-0.00474999	49921721389442	17110429	0.000124426	0.971319	0.999153
16818897	16818897	chr16	+	52112549	52132980	21	NR_104655	main	17205677828694	0.629389	-0.751918	32518098493588	16818897	0.000124478	0.957911	0.85797
16675197	16675197	chr1	+	186798032	186958113	32	NM_024420	main	-216418616581737	-0.630626	0.670305	586861690641032	16675197	0.000124496	0.957911	0.862262
16732676	16732676	chr11	+	122526383	122685187	35	NM_032873	main	-219548169502973	-0.370426	0.203028	437744671413249	16732676	0.000124688	0.957911	0.954667
16838049	16838049	chr17	+	74261283	74267379	18	NM_182565	main	-194329948913256	-0.821111	0.633941	314737601873256	16838049	0.00012509	0.957911	0.861685
17094064	17094064	chr9	-	37915895	38069210	19	NM_003028	main	-206398247988863	-0.160989	0.48822	422102701424968	17094064	0.000125568	0.975793	0.874838
17098698	17098698	chr9	-	130702858	130742812	22	NM_001035254	main	-216941520361725	-0.562116	-0.0032838	393657282017347	17098698	0.000125824	0.957911	0.999338
17107460	17107460	chrX	+	141498839	141498957	12	ENST00000364130	main	204126915749505	0.157714	-106963177444332	241160342548002	17107460	0.000125899	0.976133	0.85797
16817744	16817744	chr16	+	29985188	30003582	37	NM_001252043	main	-159736587008877	-0.297662	0.382589	436918062961979	16817744	0.000125992	0.957911	0.87461
17074227	17074227	chr8	-	5517201	5527599	21	OTTHUMT00000374525	main	181698435849543	0.310856	-0.522543	371778109716615	17074227	0.000126059	0.957911	0.865038
16805345	16805345	chr15	+	94774767	95027181	27	ENST00000456504	main	153633849830149	0.757142	-0.558944	388943682324129	16805345	0.000126095	0.957911	0.861685
16667783	16667783	chr1	+	102337567	102360299	17	NR_033424	main	195685889021526	0.311784	-0.336641	3805125445574	16667783	0.000126897	0.957911	0.913307
16743249	16743249	chr11	-	90602289	90602370	9	NR_031663	main	234492512492535	0.345562	-0.395044	259188862369358	16743249	0.000126897	0.959953	0.916362
16825794	16825794	chr16	-	30435019	30441396	21	NM_024096	main	-228011948436512	-0.166304	10543720704596	376820249251213	16825794	0.000126897	0.979379	0.85797
16930768	16930768	chr22	+	42229106	42303312	28	NR_103834	main	-239725813432508	-0.329128	0.301484	412527489645945	16930768	0.000126897	0.96157	0.937345
16966443	16966443	chr4	+	43342430	43347617	22	OTTHUMT00000360574	main	163605381238934	-0.0160776	0.162351	218830573550374	16966443	0.000126897	0.998496	0.952325
17118277	17118277	chr7	+	137198578	137199009	14	NM_001035267	main	-186708618527126	0.0258222	0.31337	915267448757848	17118277	0.000126897	0.998035	0.916362
16961637	16961637	chr3	-	172348039	172429008	28	NM_001146276	main	-191004464495819	-0.377267	0.444728	450757037973681	16961637	0.000127419	0.957911	0.876286
16683264	16683264	chr1	-	23516993	23521222	21	NM_000864	main	-199231891808922	-0.443506	0.558149	420224127720175	16683264	0.000127512	0.957911	0.866876
16724031	16724031	chr11	+	44117099	44266980	20	NM_000401	main	-147101159627777	-0.262122	0.00775874	481493493048452	16724031	0.000127512	0.957911	0.996946
16772350	16772350	chr12	-	128425140	128434705	20	ENST00000538901	main	169092901413445	0.407676	-0.191352	739104143217332	16772350	0.000127512	0.957911	0.944923
16821807	16821807	chr16	+	88636789	88698374	34	NM_001294340	main	-180875227921819	-0.421339	0.469189	394819055954411	16821807	0.000127512	0.957911	0.869567
16822296	16822296	chr16	-	108058	126354	23	AK056708	main	-161910073059835	-0.16787	0.266753	338418601273535	16822296	0.000127512	0.971319	0.91876
16826069	16826069	chr16	-	32262073	32268534	21	OTTHUMT00000432108	main	186808496681704	0.195167	-0.000932367	58548052695499	16826069	0.000127512	0.971319	0.999638
16826803	16826803	chr16	-	57792129	57836935	19	NM_001130100	main	-218906191582092	-0.218942	0.347164	344197166742746	16826803	0.000127512	0.971319	0.923055
17084966	17084966	chr9	+	37422663	37436987	41	ENST00000318158	main	-152649383157131	-0.123743	0.552798	341546243414972	17084966	0.000127704	0.975263	0.861685
16722787	16722787	chr11	+	20385231	20405329	30	NM_001098520	main	-152736060626121	-0.37961	0.456078	478978851258944	16722787	0.000127705	0.957911	0.86369
16868219	16868219	chr19	-	8645126	8675588	22	NM_030957	main	-171805964986062	-0.130386	0.111395	388073979537564	16868219	0.000127762	0.977341	0.971072
16682842	16682842	chr1	-	20969150	20988037	29	NM_005216	main	-229871752588876	-0.254492	0.46967	503698859272329	16682842	0.000127826	0.966705	0.895156
16801557	16801557	chr15	+	59397277	59417244	28	NM_004701	main	-187968305186849	-0.617213	0.612661	462455562889998	16801557	0.00012799	0.957911	0.861685
16874082	16874082	chr19	-	49298319	49314320	25	NM_001190	main	-215540445350167	-0.367634	0.69086	349127588772542	16874082	0.000128329	0.957911	0.861685
16865308	16865308	chr19	+	54960065	54973217	24	ENST00000326764	main	-231467164400779	0.0733547	-0.341363	515188315883347	16865308	0.000128567	0.995933	0.926812
16802251	16802251	chr15	+	67356101	67487533	20	NM_001145102	main	-202447672749618	-0.477539	0.225773	435922946411193	16802251	0.000128721	0.957911	0.945122
16703997	16703997	chr10	+	37908136	37921834	19	NA	main	175638127011781	0.707919	-111056444830061	288333963715669	16703997	0.000128821	0.957911	0.85797
16856187	16856187	chr19	+	531733	542087	23	NM_004359	main	-211116137790325	-0.0291029	-0.359005	323159498645453	16856187	0.000129012	0.998035	0.916362
16866951	16866951	chr19	-	2427636	2456994	31	NM_032737	main	-155176219359461	-0.296933	0.134575	360905332768876	16866951	0.000129029	0.957911	0.958859
16804294	16804294	chr15	+	85523671	85682376	29	ENST00000485596	main	-18018649704867	-0.407613	0.905981	456302462226311	16804294	0.000129334	0.957911	0.85797
16735639	16735639	chr11	-	9302201	9336327	21	NM_001165030	main	-177600745912347	-0.403394	0.0521738	407806772610149	16735639	0.000129571	0.957911	0.987295
16685281	16685281	chr1	-	36921319	36930040	23	NM_031280	main	-171986202080964	0.00668547	0.0617838	386096873599269	16685281	0.000130393	0.998604	0.984238
16826243	16826243	chr16	-	47188298	47495173	20	NM_030790	main	-180687691919207	-0.556569	0.568211	542551566512658	16826243	0.000130393	0.957911	0.862262
16719838	16719838	chr10	-	135093135	135125841	19	NM_001256617	main	-224642605134368	0.130699	-0.160315	36465359167925	16719838	0.000130786	0.987421	0.968202
16916852	16916852	chr20	-	3764498	3767337	19	NM_001810	main	-21285428033641	-0.286052	0.516867	441079055548544	16916852	0.000130878	0.96157	0.874346
16740707	16740707	chr11	-	66052051	66056641	25	NM_020470	main	-230191437449097	-0.318031	0.797655	368311212845081	16740707	0.000131073	0.96157	0.861685
16849585	16849585	chr17	-	76987798	77005899	26	NM_001159772	main	-166459505865565	-0.644218	0.513077	298760679595493	16849585	0.000131073	0.957911	0.86369
16861152	16861152	chr19	+	36208921	36229779	32	NM_014727	main	-165014632040496	-0.142125	-0.260238	384151875171882	16861152	0.000131073	0.972957	0.924513
16872229	16872229	chr19	-	39923847	39926618	8	ENST00000339471	main	-301612658546902	-0.36935	0.804174	512088051464767	16872229	0.000131073	0.964594	0.869567
16994992	16994992	chr5	-	32354456	32444867	24	NM_016107	main	-167245344811219	-0.434216	0.614072	487163456818872	16994992	0.000131073	0.957911	0.861685
17043355	17043355	chr7	+	6048876	6063465	18	NM_006303	main	-235148127052653	-0.228349	-0.393827	509218444857375	17043355	0.000131073	0.97133	0.916989
16791991	16791991	chr14	-	35870716	35873960	23	NM_020529	main	-230299111519592	-0.409742	-0.0927146	49890015488951	16791991	0.000131191	0.957911	0.981885
17104768	17104768	chrX	+	70752912	70795747	27	NM_181672	main	-1944057839431	-0.235137	0.217753	524940844268895	17104768	0.000131191	0.964739	0.945122
16788659	16788659	chr14	+	101435285	101435359	12	NR_003205	main	208990189731666	0.385141	0.609857	546769222786608	16788659	0.000132073	0.957911	0.865038
17098766	17098766	chr9	-	130928343	130966662	28	NM_001257975	main	-170656379619154	-0.37276	0.102928	365995374245198	17098766	0.000132113	0.957911	0.972971
16995890	16995890	chr5	-	43289493	43313614	30	NM_001098272	main	-159352450606012	-0.455619	0.4206	414841334860114	16995890	0.000132344	0.957911	0.869567
16702007	16702007	chr10	+	5077549	5149878	15	ENST00000380554	main	-220162896701856	-0.056083	0.41314	641630501653143	16702007	0.000132502	0.995933	0.901099
17062402	17062402	chr7	-	123092235	123175131	32	NM_001282855	main	150387626116466	0.285409	-0.228983	423426081119613	17062402	0.000132638	0.957911	0.925954
16730740	16730740	chr11	+	105695360	105695496	19	ENST00000410731	main	188280734704282	-0.126187	0.152991	387690463725221	16730740	0.00013297	0.983545	0.961983
16743096	16743096	chr11	-	87359381	87359441	15	ENST00000362365	main	207784310564022	0.440066	-0.771191	324811057909349	16743096	0.000133128	0.957911	0.861685
16825561	16825561	chr16	-	29882379	29910585	36	NM_001114099	main	-175514168510127	-0.211224	0.347798	409071212521775	16825561	0.000133128	0.964739	0.896723
16862996	16862996	chr19	+	45147098	45169429	16	NM_001135770	main	-164707713211137	-0.366928	0.986475	439051065621373	16862996	0.000133128	0.957911	0.85797
17007543	17007543	chr6	+	33588522	33664351	47	NM_002224	main	-196121365099179	-0.285303	0.183334	377629451272322	17007543	0.000133515	0.960789	0.954667
16698618	16698618	chr1	-	206135293	206137866	26	NM_001271872	main	-188796904188004	-0.0836325	0.221645	354261238712771	16698618	0.000133598	0.993016	0.942905
16724773	16724773	chr11	+	55889849	55890787	8	NM_001005201	main	191907740971441	0.162729	-0.551052	538842018211142	16724773	0.000134055	0.974325	0.865215
16689251	16689251	chr1	-	87918923	87919056	12	ENST00000362448	main	196149731720455	0.482524	-0.861735	460939744040912	16689251	0.000134135	0.957911	0.85797
16995155	16995155	chr5	-	34998206	35048240	32	NM_031900	main	154067611405145	0.649842	-0.671425	400881294290103	16995155	0.000134797	0.957911	0.85797
16858710	16858710	chr19	+	12902310	12904125	22	NM_002229	main	-177306885207897	0.161777	-0.116314	332719365139521	16858710	0.00013518	0.972957	0.971007
16822917	16822917	chr16	-	2013150	2013257	25	NM_002952	main	-282858688657603	-0.113324	0.225509	870567446433908	16822917	0.000135238	0.993844	0.962595
16853016	16853016	chr18	+	69444968	69465957	15	NA	main	164009468556278	0.401097	-0.716646	270202438336682	16853016	0.000135238	0.957911	0.85797
16917183	16917183	chr20	-	10618332	10654694	25	NM_000214	main	-175679461182647	-0.139581	0.539248	558630390645365	16917183	0.000135238	0.975263	0.86369
17010354	17010354	chr6	+	74405508	74538041	33	NM_001159587	main	-189173196452075	-0.636913	0.606557	399954864825746	17010354	0.000135238	0.957911	0.861685
17085196	17085196	chr9	+	42368303	42411410	42	NM_001012419	main	153826652981086	0.277551	-0.412875	59821898180741	17085196	0.000135238	0.957911	0.869567
16789634	16789634	chr14	+	105766900	105864484	27	NM_001100913	main	-188441585811844	-0.2948	0.0605589	328166900306213	16789634	0.000135795	0.95967	0.986253
16859990	16859990	chr19	+	19431614	19469564	21	NM_015329	main	-187198095948294	-0.326461	0.356962	384746294428304	16859990	0.000135795	0.957911	0.899981
16873313	16873313	chr19	-	45910591	45982086	23	NM_001166049	main	-174390172542148	-0.0277606	0.00847903	471522143296089	16873313	0.000135795	0.997277	0.997541
17117460	17117460	chr1	-	243217109	243218931	10	OTTHUMT00000467322	main	-19641108617511	-0.0101749	0.498444	524429007302753	17117460	0.000135795	0.998599	0.870604
16873987	16873987	chr19	-	49118585	49122793	27	ENST00000547892	main	-218772884640764	-0.00869763	0.19403	473157582828805	16873987	0.000136062	0.998604	0.958306
16994803	16994803	chr5	-	25126414	25190765	15	OTTHUMT00000366516	main	197882467102363	0.497282	-0.430308	538966030875597	16994803	0.000136062	0.957911	0.886805
17022943	17022943	chr6	-	116596022	116601280	13	NM_003309	main	-194133783494048	-0.634523	128990465651143	339007787521206	17022943	0.000136062	0.957911	0.85797
17117351	17117351	chrY	-	26909216	26959639	30	NM_001005375	main	194414984319119	0.463804	-0.463482	497931142730032	17117351	0.000136062	0.957911	0.874838
17073078	17073078	chr8	+	142127377	142205907	37	NM_014957	main	-156233768418732	-0.185757	112058419367177	369286914405422	17073078	0.000136902	0.964739	0.85797
16846675	16846675	chr17	-	48458594	48474914	21	NM_018509	main	-190634579287899	-0.0993443	0.515247	555132307624837	16846675	0.000137007	0.989895	0.868805
16926644	16926644	chr21	-	47608360	47648738	26	NM_001001438	main	-166072478106021	-0.0927283	-0.172831	353391387547802	16926644	0.000137142	0.988797	0.949649
16892039	16892039	chr2	+	231921578	232037541	29	NM_001191037	main	-198383442194703	-0.573053	0.455464	512571037857976	16892039	0.000137457	0.957911	0.880228
16670739	16670739	chr1	+	151030234	151040973	24	NM_006818	main	-174251440185644	-0.32812	0.348782	586400056213864	16670739	0.000137499	0.957911	0.896723
16964142	16964142	chr4	+	2470456	2627047	33	NM_001185009	main	-164643264771783	-0.904277	0.549926	401286292907942	16964142	0.000137499	0.957911	0.861685
17083315	17083315	chr9	+	4850291	4850381	21	NR_029836	main	215808923033697	-0.0257925	-0.0700374	404394057040171	17083315	0.000137499	0.998069	0.986253
16895619	16895619	chr2	-	27272551	27273132	20	NR_046730	main	-294769697267444	0.0560654	130031159604639	497906027451823	16895619	0.000138262	0.997248	0.85797
16865112	16865112	chr19	+	54368017	54369394	18	OTTHUMT00000313724	main	-202398134144154	0.048191	-0.133297	532350228078286	16865112	0.00013859	0.995933	0.971007
16717869	16717869	chr10	-	103867317	103880210	21	NM_001113407	main	-225022815097169	-0.173874	0.129447	471429512391743	16717869	0.000139252	0.977255	0.975285
16767229	16767229	chr12	-	67964817	67983767	26	OTTHUMT00000402215	main	167228391650589	0.624867	-0.700128	371693143399389	16767229	0.000139752	0.957911	0.85797
16880538	16880538	chr2	+	62900986	63273622	33	NM_001142614	main	-162514715520347	-0.432593	0.397834	542579664984589	16880538	0.000139774	0.957911	0.87461
16705715	16705715	chr10	+	72163861	72188374	23	NM_004096	main	-185943778796398	-0.402498	0.462371	494898269205439	16705715	0.000140392	0.957911	0.873494
16819325	16819325	chr16	+	56965748	56977793	27	NM_001010989	main	-190339091905245	-0.514859	0.581536	464480960639978	16819325	0.000140526	0.957911	0.86369
16745922	16745922	chr11	-	126132814	126139039	34	NM_001177842	main	-176199984724863	-0.292651	0.392538	535021561775511	16745922	0.000140665	0.957911	0.883736
16691783	16691783	chr1	-	142950835	142956716	9	NA	main	175016028575868	0.755808	-0.671049	632677559452625	16691783	0.0001408	0.957911	0.861685
16791086	16791086	chr14	-	24649425	24658170	33	NM_024658	main	-230001790007044	-0.278501	0.111581	414514461478636	16791086	0.0001408	0.964739	0.979892
17066474	17066474	chr8	+	21946670	21962232	25	NM_022749	main	-169349495785043	0.147139	-0.132214	336551581137046	17066474	0.0001408	0.972957	0.963999
16962661	16962661	chr3	-	190023490	190040264	19	NM_021101	main	-187997094564414	-0.409816	0.0820772	398905094805278	16962661	0.000140817	0.957911	0.981319
16764160	16764160	chr12	-	49412758	49453557	47	NM_003482	main	-154975501595215	-0.220376	0.321941	443487243553683	16764160	0.000140894	0.96157	0.894708
16825548	16825548	chr16	-	29869678	29875055	26	ENST00000219789	main	-248722345040672	-0.23386	0.525662	344361494426469	16825548	0.00014136	0.972957	0.892442
16816833	16816833	chr16	+	22308730	22346424	33	NM_001258033	main	-17590506137645	-0.358266	0.340704	377947711545342	16816833	0.000141757	0.957911	0.898221
17111874	17111874	chrX	-	70279094	70288273	26	NM_001256185	main	-18332148919913	-0.387615	0.301208	382085097805261	17111874	0.000141757	0.957911	0.920081
16710120	16710120	chr10	+	124176481	124176583	20	NR_037506	main	190813253697166	0.549878	-0.637819	352508525089125	16710120	0.00014261	0.957911	0.861685
16834327	16834327	chr17	+	40687951	40696467	24	NM_000263	main	-208813901646471	0.0989182	0.142209	432764408415906	16834327	0.000142675	0.99186	0.970949
16839131	16839131	chr17	+	80709940	80914691	29	NM_005993	main	-20677215658376	-0.388793	0.273326	385974682053372	16839131	0.000142675	0.957911	0.935572
16698764	16698764	chr1	-	207212039	207212145	10	NA	main	229159354775653	0.61712	-122983648131857	461909821633781	16698764	0.000142958	0.957911	0.85797
17047112	17047112	chr7	+	73703803	73820273	21	NM_003388	main	-166132794543956	-0.0607424	0.0765654	419602683622832	17047112	0.000143066	0.995087	0.980049
17088957	17088957	chr9	+	127115752	127121465	20	NR_027406	main	-168833352406085	0.129342	-0.149375	379979723555143	17088957	0.000143524	0.977516	0.958674
16721055	16721055	chr11	+	3818954	3847601	27	ENST00000464590	main	-203911501242381	-0.241661	0.547571	372878520706292	16721055	0.000143542	0.964739	0.869567
17001258	17001258	chr5	-	145967936	146464347	23	NM_001271899	main	14632160913944	-0.0795435	-0.706064	319665394506318	17001258	0.000143542	0.989295	0.85797
16710786	16710786	chr10	+	134351324	134596984	34	NM_005539	main	-160148782141887	-0.120131	0.15104	360548758624339	16710786	0.000144408	0.979104	0.954667
16849379	16849379	chr17	-	76170160	76183314	25	NM_003258	main	-220430055692871	-0.423155	0.83528	397364967671038	16849379	0.000144408	0.957911	0.861685
16901624	16901624	chr2	-	110841447	110874143	9	NM_005434	main	-252089489295202	-0.097717	0.325829	366334794664587	16901624	0.000144408	0.994202	0.936799
17046595	17046595	chr7	+	65338254	65424530	22	NM_001284342	main	-197964755019345	-0.245443	0.519814	470001500014465	17046595	0.000144408	0.964646	0.869567
17067786	17067786	chr8	+	34085957	34204249	22	OTTHUMT00000376665	main	157259401418282	0.490571	-0.446792	386632537049096	17067786	0.000144408	0.957911	0.868121
17100687	17100687	chrM	-	4329	4400	23	ENST00000387372	main	147846943473282	0.326645	-0.356476	104243831421802	17100687	0.000144535	0.957911	0.874838
16719644	16719644	chr10	-	133781204	133795435	23	ENST00000540159	main	-180318626369308	-0.0761467	0.486541	458671053523115	16719644	0.000144615	0.993218	0.869567
16854529	16854529	chr18	-	28925325	28925430	10	ENST00000384292	main	266363214404036	0.124	-0.480508	414691548717305	16854529	0.000144771	0.992221	0.908317
16699778	16699778	chr1	-	224163848	224163951	25	ENST00000390855	main	152975772283442	0.414255	-0.340895	818473443665438	16699778	0.000144852	0.957911	0.884629
16701183	16701183	chr1	-	243244458	243244561	25	ENST00000390855	main	152975772283442	0.414255	-0.340895	818473443665438	16701183	0.000144852	0.957911	0.884629
17045834	17045834	chr7	+	45829184	45829287	25	ENST00000390855	main	152975772283442	0.414255	-0.340895	818473443665438	17045834	0.000144852	0.957911	0.884629
16894911	16894911	chr2	-	20400558	20425194	24	NM_001006946	main	-189795456955804	-0.0415389	-0.099276	42563179838268	16894911	0.000145248	0.995933	0.978179
16912520	16912520	chr20	+	30795683	30826470	23	NM_015352	main	-187200236402975	-0.658215	0.607856	445555252994067	16912520	0.000145428	0.957911	0.861685
17091695	17091695	chr9	+	140135665	140138159	10	ENST00000340384	main	-224263522087578	-0.144203	-0.192593	540486159165791	17091695	0.000145428	0.9845	0.959969
16894174	16894174	chr2	-	8062556	8418214	17	uc002qyw.3	main	153767942873849	0.426135	-0.208593	44634092200811	16894174	0.000145748	0.957911	0.935067
17017697	17017697	chr6	-	32083041	32096030	42	NM_001136153	main	-187395494415069	-0.0184009	0.163339	469530485520638	17017697	0.000145748	0.998496	0.959169
16760406	16760406	chr12	-	6601150	6603007	27	NM_016497	main	-1751745869564	-0.204428	0.0840147	395611716291847	16760406	0.000145874	0.964962	0.979959
17026031	17026031	chr6	-	170920275	170921789	25	NR_003572	main	-17103398488553	-0.14797	0.506487	49290395998199	17026031	0.000146028	0.972957	0.865038
16700507	16700507	chr1	-	231727038	231747836	20	NR_034037	main	156884690905522	0.194239	-0.283485	422020835887413	16700507	0.000146054	0.964739	0.908317
16930299	16930299	chr22	+	39915700	39918691	27	NM_001675	main	-235404832965141	-0.161332	0.348604	39532127337104	16930299	0.000146972	0.983381	0.927737
17019877	17019877	chr6	-	49695089	49712168	16	NM_001190986	main	160261462471242	0.0817374	-0.338061	415635528452207	17019877	0.000147513	0.990777	0.89339
16789869	16789869	chr14	-	19983559	20020272	26	NM_001005356	main	158050163001889	0.220759	-0.189827	707141887743068	16789869	0.000147772	0.96157	0.942676
16834409	16834409	chr17	+	40834632	40852011	22	NM_003632	main	-16293847584879	-0.465493	0.278153	346104990345205	16834409	0.000148575	0.957911	0.916817
16803103	16803103	chr15	+	75182363	75191798	24	NM_001289155	main	-206763887009047	-0.0130376	0.47147	504533750168397	16803103	0.000148655	0.998496	0.881583
16752185	16752185	chr12	+	56075330	56078395	19	NM_152637	main	-183737482788321	-0.150905	-0.0977075	461712475753339	16752185	0.000148942	0.975263	0.977991
17056017	17056017	chr7	-	25870839	25872690	22	XR_112988	main	155152653021122	0.343729	-0.504076	449785915331138	17056017	0.000149242	0.957911	0.861685
16737200	16737200	chr11	-	33724214	33758025	22	NM_000611	main	-22363688609956	-0.585186	0.509634	400363072595197	16737200	0.000149619	0.957911	0.881955
17102295	17102295	chrX	+	26808259	26808403	19	ENST00000516682	main	204186931597168	-0.297732	0.203854	288229437308546	17102295	0.000149619	0.96157	0.952692
17054328	17054328	chr7	-	1191707	1200395	27	NM_182491	main	-171845950699688	-0.252662	0.357457	455704983670601	17054328	0.000149864	0.96157	0.895841
17094659	17094659	chr9	-	70645650	70648248	20	NA	main	-211524573708934	0.0562303	0.513878	504822065330785	17094659	0.000150407	0.995933	0.874838
16881918	16881918	chr2	+	77000035	77000171	17	ENST00000363158	main	156275787604524	0.491558	-0.356725	621035247909722	16881918	0.000150495	0.957911	0.881583
16877860	16877860	chr2	+	26466038	26513336	22	NM_000183	main	-164791833541426	-0.213603	0.0229294	572363980782875	16877860	0.00015079	0.963275	0.994343
16873268	16873268	chr19	-	45854246	45873876	20	NM_000400	main	-191054382277328	-0.324444	0.604952	358322500264671	16873268	0.000151193	0.957911	0.862262
16802389	16802389	chr15	+	68346572	68480413	28	NM_016166	main	-179639944812765	-0.335412	0.414009	534500686067853	16802389	0.00015153	0.957911	0.880228
17096931	17096931	chr9	-	111777415	111882225	34	NM_032012	main	-175507050884886	-0.569813	0.17378	454502245624839	17096931	0.000151813	0.957911	0.953206
16862188	16862188	chr19	+	40854332	40886346	21	NM_001031696	main	-25547395634226	0.0369296	-0.477613	429296731449226	16862188	0.000151895	0.998035	0.903583
16814584	16814584	chr16	+	1203241	1271772	21	NM_001005407	main	-232534972116981	-0.388545	0.597792	370046691667402	16814584	0.00015193	0.957911	0.870604
16930598	16930598	chr22	+	41697526	41756151	35	NM_017590	main	-172011588681158	-0.430751	0.555536	35262613372624	16930598	0.000152368	0.957911	0.862262
17008867	17008867	chr6	+	43149913	43192325	47	NM_015089	main	-168274985137692	-0.0927175	0.692841	35449255217248	17008867	0.000152386	0.989295	0.85797
17017428	17017428	chr6	-	31745295	31763730	45	NM_006295	main	-164915810941993	-0.197425	-0.0600145	354697481242871	17017428	0.000152482	0.964739	0.984244
16758612	16758612	chr12	+	124069076	124083116	25	NM_006815	main	-209953478098605	-0.496987	-0.00186778	546775477726189	16758612	0.000152584	0.957911	0.999625
16809880	16809880	chr15	-	58887403	59042177	26	NM_001110	main	-150893680516094	-0.41874	0.406	603938278145175	16809880	0.000152584	0.957911	0.869567
16826767	16826767	chr16	-	57462081	57481439	24	NM_020313	main	-194127039948483	-0.726257	0.569881	433696537295507	16826767	0.000152584	0.957911	0.865038
16884956	16884956	chr2	+	119981384	120023228	20	NM_001008410	main	-171064520181438	-0.196847	-0.0732119	476970020031858	16884956	0.000152711	0.96648	0.981885
16947061	16947061	chr3	+	151961617	152183569	18	NM_021038	main	-189660162791981	-0.312601	0.384554	648410564069026	16947061	0.000152711	0.957911	0.896723
16961947	16961947	chr3	-	181540660	181540778	8	ENST00000362969	main	-214808839889627	-0.0463744	-0.446543	621480194910058	16961947	0.000152711	0.996237	0.895895
17003034	17003034	chr5	-	175773064	175788971	20	NM_020444	main	-187228278440956	-0.162276	0.296972	426842807183897	17003034	0.000152711	0.97327	0.925839
16958524	16958524	chr3	-	125551272	125551371	13	NA	main	163630158900508	0.198663	-0.566201	598690065313093	16958524	0.000153005	0.964739	0.861685
17100699	17100699	chrM	-	14674	14742	9	ENST00000387459	main	201276559506494	0.390426	-0.630207	103105732376907	17100699	0.000153016	0.957911	0.86369
16857608	16857608	chr19	+	7581004	7585912	16	NM_018083	main	-191309821214239	-0.369268	0.598397	440187397236743	16857608	0.000153538	0.957911	0.86369
17093920	17093920	chr9	-	36214438	36277053	32	NM_001128227	main	-155770988518008	-0.453148	0.390458	439738940310786	17093920	0.000154052	0.957911	0.874039
16921181	16921181	chr20	-	61826781	61847586	22	NM_017798	main	-151537822486505	-0.29664	0.413744	485393702739853	16921181	0.000154354	0.957911	0.869567
16724516	16724516	chr11	+	47290712	47357945	40	NM_001135943	main	-19136333060976	-0.312362	0.680136	399969649576364	16724516	0.000154861	0.957911	0.861685
16912379	16912379	chr20	+	30326904	30389608	30	NM_012112	main	-171719835602958	-0.673141	0.429191	495409346127319	16912379	0.000155177	0.957911	0.874346
16776905	16776905	chr13	+	114239003	114295788	19	NR_026580	main	-197209202425546	-0.430624	0.354595	436244925077642	16776905	0.000155794	0.957911	0.910494
16776856	16776856	chr13	+	113951469	113977987	26	ENST00000472564	main	-277019292397372	-0.124036	-0.0475742	365671917463747	16776856	0.000156263	0.993016	0.993499
16657598	16657598	chr1	+	955503	991499	34	NM_198576	main	-194471291363137	-0.0116169	-0.0956574	347390926597348	16657598	0.000157155	0.998599	0.979892
16804446	16804446	chr15	+	87585285	87590392	17	OTTHUMT00000415797	main	17533260941625	0.196856	-0.277109	246342479892711	16804446	0.000157547	0.968949	0.925954
16840635	16840635	chr17	-	7218951	7232638	25	NM_001005408	main	-169905134930195	-0.14178	0.0090565	333938824811071	16840635	0.000158325	0.975263	0.997103
17050845	17050845	chr7	+	121376497	121376779	18	ENST00000516895	main	181987902668375	0.119648	-0.105183	318340789555994	17050845	0.000158325	0.984354	0.97613
16818630	16818630	chr16	+	47495210	47735434	33	NM_000293	main	-192157220530749	-0.580174	0.644339	533666219295269	16818630	0.000158697	0.957911	0.861685
17046082	17046082	chr7	+	52492897	52493547	17	NA	main	2244408491008	0.316854	-0.037579	358557952246875	17046082	0.000158697	0.96157	0.993882
17108304	17108304	chrX	+	153618315	153637504	28	ENST00000482732	main	-17696813753449	-0.41557	0.496674	402626538298023	17108304	0.000159063	0.957911	0.868317
16830295	16830295	chr17	+	6939394	6943440	25	NM_201566	main	-165337147032418	-0.323328	0.25769	381071851515485	16830295	0.00015982	0.957911	0.925954
16863041	16863041	chr19	+	45250962	45263301	24	ENST00000403534	main	-203624343761945	0.199678	0.0050751	448138746661062	16863041	0.000159834	0.972402	0.999205
16729865	16729865	chr11	+	88910620	89028927	20	NM_000372	main	174979401297115	0.401711	-0.540173	409752050990214	16729865	0.000160069	0.957911	0.86369
17033478	17033478	chr6_mann_hap4	+	3050658	3058093	35	NM_002441	main	-157163566964176	-0.264632	0.242962	418266464294881	17033478	0.000160069	0.957911	0.92596
17048234	17048234	chr7	+	90940683	91144724	24	OTTHUMT00000342904	main	141076484519672	0.68617	-0.738112	466331767042427	17048234	0.000160069	0.957911	0.85797
16866456	16866456	chr19	-	617223	633568	27	NM_005035	main	-217192260450908	-0.438397	0.932949	35791316793184	16866456	0.000160293	0.957911	0.85797
16854268	16854268	chr18	-	21111401	21166581	21	NM_000271	main	-179986086224858	-0.620941	0.263726	425539890436563	16854268	0.000160835	0.957911	0.929573
16762597	16762597	chr12	-	27124503	27167367	18	NM_016551	main	-204476316252031	-0.0126018	0.246095	577548591011847	16762597	0.000160886	0.998599	0.942882
16960218	16960218	chr3	-	146627472	147088443	13	OTTHUMT00000355522	main	205801755359328	0.189488	-0.148695	439889251555546	16960218	0.000161398	0.972957	0.968839
16725692	16725692	chr11	+	61520114	61555990	27	NM_001127392	main	-177284761510417	-0.184165	-0.288579	453562237558367	16725692	0.000161451	0.971319	0.924298
17112267	17112267	chrX	-	76225829	76225926	10	NR_029905	main	2570654870942	0.384507	-0.679917	305858945680395	17112267	0.000161834	0.960723	0.869567
16693082	16693082	chr1	-	151336778	151345209	16	NM_001258288	main	-165102923805278	0.236009	0.253662	357443168527762	16693082	0.000162028	0.96157	0.926099
16899801	16899801	chr2	-	86253451	86333278	40	NM_015425	main	-146643945244485	-0.292492	0.367797	457897544194591	16899801	0.000162028	0.957911	0.874346
17085082	17085082	chr9	+	38392661	38398662	18	NM_000692	main	-168207003144458	-0.280308	0.157026	431047378293868	17085082	0.000162104	0.957911	0.957267
16842637	16842637	chr17	-	26880405	26898887	35	NM_033198	main	-16873104802522	-0.075906	0.317911	428048550538536	16842637	0.000162256	0.993016	0.903653
16721531	16721531	chr11	+	6942205	6943264	21	NM_001004684	main	164241205768996	0.24485	0.112816	414183106186922	16721531	0.000162584	0.96105	0.970949
16663514	16663514	chr1	+	43824599	43828874	23	NM_001255	main	-24153129721517	-0.325524	0.794127	470955241306312	16663514	0.000162795	0.962437	0.861685
17034121	17034121	chr6_mann_hap4	-	2043580	2046971	28	NM_005803	main	-222778237577945	-0.180901	0.38009	401308354994828	17034121	0.000162795	0.975263	0.918608
16965432	16965432	chr4	+	20529898	20530007	23	NR_029631	main	182417408014218	0.140358	0.191379	448821237470854	16965432	0.000163168	0.978231	0.950252
16913077	16913077	chr20	+	33814457	33864804	18	NM_006690	main	-213640631807116	-0.393469	0.160759	406720090237457	16913077	0.000163532	0.957911	0.967081
17088929	17088929	chr9	+	127019885	127115586	34	NM_001145001	main	-16269170942793	-0.0893838	0.356813	359992747216261	17088929	0.000164433	0.989295	0.888338
17077594	17077594	chr8	-	62413115	62627199	57	NM_001164750	main	-156617662964147	-0.379513	0.336561	535509863700337	17077594	0.000164457	0.957911	0.893207
16709783	16709783	chr10	+	120116620	120124615	20	NR_108045	main	191081918201619	0.383537	-0.814449	337093673691322	16709783	0.000164558	0.957911	0.85797
16844189	16844189	chr17	-	37827375	37844310	16	NM_001291726	main	-16121278269638	-0.310478	0.0529042	306295765780153	16844189	0.000164558	0.957911	0.986253
16899799	16899799	chr2	-	86247339	86250991	19	NR_026984	main	-164370965194684	-0.428233	-0.0144817	504457319234887	16899799	0.000164558	0.957911	0.995698
16857258	16857258	chr19	+	4909510	4962165	28	NM_001048201	main	-184922462123587	-0.388615	0.559886	286397145181024	16857258	0.000164999	0.957911	0.865038
17075426	17075426	chr8	-	22877646	22926700	24	NM_003842	main	-173830614364571	0.0044298	-0.172968	372675723546726	17075426	0.000164999	0.999412	0.953659
17009891	17009891	chr6	+	58182220	58187271	23	NA	main	162904517289899	0.474021	-0.227191	515887845483444	17009891	0.000165122	0.957911	0.933835
17052823	17052823	chr7	+	143078173	143088204	22	NM_001010972	main	-19494496864732	-0.182152	-0.0853054	354471934366008	17052823	0.000165262	0.972957	0.981575
16763134	16763134	chr12	-	39481515	39486676	20	OTTHUMT00000403899	main	174984303197824	0.324218	-0.423153	356433036420175	16763134	0.000165889	0.957911	0.875861
16811656	16811656	chr15	-	74738318	74753529	20	NM_001286739	main	-177232181108779	-0.324845	-0.0407507	481327462134281	16811656	0.00016605	0.957911	0.991991
16917277	16917277	chr20	-	12915491	12917960	18	NR_109872	main	159657725243309	0.477419	-0.828177	410005017892628	16917277	0.000166138	0.957911	0.85797
16899564	16899564	chr2	-	82210396	82232824	17	OTTHUMT00000328765	main	167569656071082	0.397967	-0.977927	372209041879143	16899564	0.000167651	0.957911	0.85797
16897056	16897056	chr2	-	44113363	44223144	40	NM_133259	main	-155017364037761	-0.511	0.353793	593934293670617	16897056	0.000168125	0.957911	0.883736
17090161	17090161	chr9	+	132815705	132902448	18	NM_001136557	main	-175545974120372	-0.584789	0.867862	457520370992955	17090161	0.000168863	0.957911	0.85797
16713085	16713085	chr10	-	32297938	32345371	18	NM_004521	main	-205250705643202	-0.398833	0.197894	4937452907832	16713085	0.000169765	0.957911	0.954667
16726372	16726372	chr11	+	64037534	64056972	16	NA	main	-232817781373215	-0.39326	0.817562	310893421273382	16726372	0.000169928	0.957911	0.861685
17088462	17088462	chr9	+	118916071	119164601	24	NM_002581	main	-187026506982106	0.0276741	0.172709	549983985481334	17088462	0.00017012	0.998035	0.957958
17065432	17065432	chr8	+	7693993	7698764	27	NM_001040702	main	146869655779728	0.294868	-0.171314	56692899388563	17065432	0.00017065	0.957911	0.945122
17074388	17074388	chr8	-	7327830	7332604	27	NM_001040702	main	146869655779728	0.294868	-0.171314	56692899388563	17074388	0.00017065	0.957911	0.945122
17055013	17055013	chr7	-	6448747	6487643	22	NM_139179	main	-176499340090279	-0.0750599	0.924262	329346957869663	17055013	0.000170762	0.993555	0.85797
17097072	17097072	chr9	-	113127528	113342160	50	NM_153366	main	-171227964815702	-0.433222	0.416456	493996662934953	17097072	0.000171303	0.957911	0.875341
16739432	16739432	chr11	-	62414320	62420774	21	NM_030628	main	-218356292499397	-0.403463	0.737531	323376236527457	16739432	0.000171549	0.957911	0.861685
16715642	16715642	chr10	-	75561669	75571589	34	NM_003635	main	-147767924419724	-0.355461	0.461075	439959881517761	16715642	0.000171956	0.957911	0.86369
16805877	16805877	chr15	-	21040701	21071662	33	NM_001137671	main	14184898550877	0.202084	-0.11864	543542078659564	16805877	0.000171956	0.96157	0.961983
16805901	16805901	chr15	-	22051853	22082822	33	NM_001137671	main	14184898550877	0.202084	-0.11864	543542078659564	16805901	0.000171956	0.96157	0.961983
16862613	16862613	chr19	+	42387267	42411604	20	NM_004706	main	-188773939430576	-0.148696	0.267643	441191431074085	16862613	0.000172579	0.977412	0.931872
16821398	16821398	chr16	+	83841593	83846594	18	NM_001537	main	-154800345550233	-0.564038	0.547501	457291797088922	16821398	0.000172665	0.957911	0.861685
16976029	16976029	chr4	-	55944426	55991762	24	NM_002253	main	153788625685613	0.454164	-0.890848	377596932510222	16976029	0.00017287	0.957911	0.85797
17056813	17056813	chr7	-	38292981	38293030	14	ENST00000390333	main	247889499583021	0.466806	-0.469482	454928247218278	17056813	0.00017287	0.957911	0.90372
17056823	17056823	chr7	-	38309092	38309141	14	ENST00000390333	main	247889499583021	0.466806	-0.469482	454928247218278	17056823	0.00017287	0.957911	0.90372
16783368	16783368	chr14	+	35591052	35743497	34	NM_001256678	main	-160563081410499	-0.252808	0.422454	50936218693399	16783368	0.000173069	0.959953	0.869943
17061106	17061106	chr7	-	102131433	102131570	25	NM_006989	main	-258912038260728	-0.444235	102533555313927	408110732460274	17061106	0.000173145	0.957911	0.861685
16661314	16661314	chr1	+	27189633	27190947	20	NM_006142	main	-223446261816822	-0.189171	-0.0269744	38643243240091	16661314	0.000173273	0.975263	0.995208
16889636	16889636	chr2	+	203241050	203432474	27	NM_001204	main	-183619942202155	-0.584429	0.446184	515353836783524	16889636	0.000173312	0.957911	0.875861
16745085	16745085	chr11	-	118618472	118661972	32	NM_001257191	main	-150474316459471	-0.691872	10944110875306	414222727201767	16745085	0.000173538	0.957911	0.85797
16717775	16717775	chr10	-	103541082	103543170	20	NM_006993	main	-213021794989792	-0.436054	0.751518	322515880264793	16717775	0.000174557	0.957911	0.861685
16951863	16951863	chr3	-	30767692	30936257	28	NM_207359	main	150161733199162	0.460995	-0.706844	485142095164799	16951863	0.000174557	0.957911	0.85797
16972770	16972770	chr4	+	184434393	184478022	15	NA	main	186897781287812	0.304414	-0.671907	287430742791314	16972770	0.000174557	0.958855	0.861685
16915804	16915804	chr20	+	61569441	61579827	24	NM_017896	main	-160581971530609	-0.276667	0.549469	460614983727709	16915804	0.000175867	0.957911	0.861685
17024633	17024633	chr6	-	150045451	150070801	26	NM_198887	main	-147859853114896	-0.578595	0.423968	430828962063187	17024633	0.000175867	0.957911	0.868317
17028037	17028037	chr6_cox_hap2	+	3314587	3314786	27	NM_001040437	main	-214634834197058	-0.0535028	0.1253	428530090019306	17028037	0.000175867	0.995933	0.97613
17008769	17008769	chr6	+	42989383	42997337	24	NM_033112	main	-168064224183395	-0.414301	-0.136911	399114659460424	17008769	0.000175898	0.957911	0.963201
16792420	16792420	chr14	-	47308826	48144157	28	NM_001113498	main	161167263295294	0.313581	-0.4854	334334292821384	16792420	0.00017629	0.957911	0.865038
16869186	16869186	chr19	-	12757322	12777591	24	NM_000528	main	-175904212503268	0.0540699	0.126233	313345376193985	16869186	0.000176459	0.995933	0.969991
16794935	16794935	chr14	-	75598171	75643349	10	NA	main	-144043314889865	0.0544436	0.0507887	518640259142569	16794935	0.000177263	0.995034	0.984919
16706135	16706135	chr10	+	75545382	75561556	30	NM_001242487	main	-164510082477991	-0.518505	0.703835	409468825904651	16706135	0.000177589	0.957911	0.85797
16757636	16757636	chr12	+	117176096	117291436	28	XM_005253968	main	-15397469521223	-0.490694	0.86597	417478006825989	16757636	0.000177765	0.957911	0.85797
16833934	16833934	chr17	+	38137050	38154213	26	NM_002809	main	-23514209563589	-0.397987	0.407252	466941874683065	16833934	0.000177772	0.957911	0.918121
16922102	16922102	chr21	+	33031935	33041244	18	NM_000454	main	-188854517542849	-0.647158	0.469505	500102423635331	16922102	0.000177772	0.957911	0.874838
16712703	16712703	chr10	-	27399040	27444195	26	NM_001253866	main	-161851541312673	-0.554414	0.339966	589747911447508	16712703	0.000178736	0.957911	0.896723
16864220	16864220	chr19	+	50145382	50161906	14	NM_021228	main	-256676287189146	0.0818843	0.669094	38815409923978	16864220	0.000178736	0.995933	0.870604
16977820	16977820	chr4	-	88257691	88312538	24	NM_016245	main	-220736978252415	-0.351874	0.438391	553468375206823	16977820	0.000179364	0.959953	0.899083
16840568	16840568	chr17	-	7138347	7142825	20	NM_001284517	main	-151678774340681	-0.120142	0.262702	394602580866594	16840568	0.000180019	0.977412	0.91841
16931662	16931662	chr22	+	50639408	50656045	25	NM_031454	main	-222194692983672	-0.378857	0.229638	340413283228056	16931662	0.000180019	0.957911	0.952325
17042984	17042984	chr7	+	2443195	2474242	16	NM_001243794	main	-209094882510347	-0.15241	0.679431	283696686125362	17042984	0.000180228	0.982129	0.862262
16857913	16857913	chr19	+	8509651	8554384	28	NM_001297418	main	-147526116797135	-0.526743	0.535157	42259454871496	16857913	0.000180436	0.957911	0.861685
17004092	17004092	chr5	-	180663909	180675096	24	NM_006098	main	-184895137231229	-0.0761182	0.353901	49553743326872	17004092	0.000180436	0.993844	0.903583
17002820	17002820	chr5	-	171752185	171881527	24	NM_001017995	main	-218358649962324	-0.356746	0.796888	416101775241911	17002820	0.000180604	0.959292	0.861685
17116748	17116748	chrY	-	2087547	2369015	27	NM_145177	main	-162828056008346	-0.0896357	0.200816	402053283568488	17116748	0.000180676	0.989455	0.942676
16679333	16679333	chr1	+	240693752	240694162	22	OTTHUMT00000096287	main	168598832806461	0.485262	-0.715323	390010547440765	16679333	0.000180922	0.957911	0.85797
16713601	16713601	chr10	-	45684238	45684344	18	ENST00000384343	main	168117053023452	0.415445	-0.571943	4786183716506	16713601	0.000181607	0.957911	0.861685
17112339	17112339	chrX	-	77385245	77395203	18	NM_015975	main	-177591076844251	-0.527371	0.666956	524252834018389	17112339	0.000181896	0.957911	0.861685
16859711	16859711	chr19	+	18208603	18262499	21	NM_015016	main	-180694734796122	-0.175569	0.277191	300861501619794	16859711	0.000181964	0.972957	0.927268
16798763	16798763	chr15	+	30873387	30873519	25	NA	main	166474639420163	0.461201	-0.139436	845346078909346	16798763	0.000182352	0.957911	0.962247
16806536	16806536	chr15	-	30677162	30677294	25	NA	main	166474639420163	0.461201	-0.139436	845346078909346	16806536	0.000182352	0.957911	0.962247
17057433	17057433	chr7	-	45139699	45151646	16	NM_001261834	main	-207500548801357	-0.154227	-0.523365	438966087470418	17057433	0.000182786	0.981252	0.87461
16940403	16940403	chr3	+	47844399	47891686	26	NM_014966	main	-168332178229977	-0.346424	0.14596	398902637214027	16940403	0.000183962	0.957911	0.960656
16693272	16693272	chr1	-	151955386	151966866	22	NM_002966	main	-218104385138589	-0.307194	0.305928	458354322210832	16693272	0.000184749	0.96157	0.934778
16837820	16837820	chr17	+	73521783	73571290	21	NM_001031803	main	-193138518550817	-0.0370614	-0.0125711	339186825632756	16837820	0.000184749	0.997277	0.996087
17024418	17024418	chr6	-	144416018	144416754	21	NM_031287	main	-227968946665694	-0.367225	0.612808	479016170844976	17024418	0.000184749	0.959953	0.869567
16763600	16763600	chr12	-	47469490	47473734	24	NM_001143668	main	-165016495094146	-0.0786233	0.210075	438145339718668	16763600	0.000185013	0.992324	0.941217
16821139	16821139	chr16	+	77224819	77236302	24	NM_014940	main	-141018651100223	-0.250473	0.444172	379368240739378	16821139	0.000185013	0.957911	0.86369
16899543	16899543	chr2	-	80802238	80843663	19	OTTHUMT00000328535	main	174734983207595	0.533105	-0.153203	353963885125273	16899543	0.000185013	0.957911	0.960519
16963845	16963845	chr4	+	980785	998317	17	NM_000203	main	-148317154246701	0.205156	-0.245997	358098649940666	16963845	0.000185494	0.961977	0.923965
16890763	16890763	chr2	+	219081817	219119079	35	ENST00000295685	main	-19375181078067	-0.317875	0.414412	478895468561497	16890763	0.000185719	0.959153	0.895801
17094598	17094598	chr9	-	70143978	70146161	11	NA	main	160722814900554	0.601275	-0.673358	738058163290273	17094598	0.000185719	0.957911	0.85797
16734836	16734836	chr11	-	5220965	5221930	15	NM_001004760	main	168248347401647	0.495243	-0.560428	482530392970952	16734836	0.000186664	0.957911	0.861685
16917939	16917939	chr20	-	23608534	23619110	14	NM_000099	main	-210840962487327	0.0346792	-0.384898	53428607870029	16917939	0.000186664	0.997387	0.911591
16861969	16861969	chr19	+	39833108	39875566	24	NM_018028	main	-143902421697998	-0.227289	0.345056	473246451911111	16861969	0.000187043	0.959953	0.879362
16727936	16727936	chr11	+	67374323	67380012	21	NM_001166102	main	-225892974586951	-0.0625615	0.401875	355443328804797	16727936	0.000187736	0.995933	0.916362
16867378	16867378	chr19	-	4675238	4723875	22	NM_139159	main	-202972061340666	-0.00822777	-0.280888	37988466651307	16867378	0.00018788	0.998604	0.935067
16820041	16820041	chr16	+	67226068	67232821	23	NM_001950	main	-196176308967503	-0.413393	0.529215	427529389286514	16820041	0.00018859	0.957911	0.869567
16751785	16751785	chr12	+	53773960	53810230	21	NM_001251825	main	-167076844053781	-0.109276	0.0649177	463108607296367	16751785	0.000188595	0.985524	0.983628
16739763	16739763	chr11	-	63391559	63439393	28	NM_001290048	main	-204322545422803	-0.638791	0.715503	454142426966675	16739763	0.000188802	0.957911	0.861685
16890478	16890478	chr2	+	215887270	215903765	25	OTTHUMT00000337098	main	172004264490697	0.393805	-0.505547	275364188382374	16890478	0.000188992	0.957911	0.868121
16836965	16836965	chr17	+	61627822	61671641	28	NM_005828	main	-15215683276782	-0.107821	0.266699	475444345526217	16836965	0.000189414	0.983381	0.917214
17090444	17090444	chr9	+	134000948	134110057	51	NM_005085	main	-162050789625777	-0.399378	0.412048	440701521232284	17090444	0.000189448	0.957911	0.87461
16829369	16829369	chr16	-	89803959	89883065	40	NM_000135	main	-172786472478888	-0.66361	0.530359	414750372202873	16829369	0.000190579	0.957911	0.865038
16849939	16849939	chr17	-	79801034	79818545	20	NM_000918	main	-217417539847685	-0.238688	0.484794	346534199736992	16849939	0.000190579	0.971319	0.888861
16987606	16987606	chr5	+	97217124	97258399	19	OTTHUMT00000370176	main	153217331685454	0.106713	-0.487155	309808203533142	16987606	0.000190924	0.984289	0.86369
16704458	16704458	chr10	+	46994087	47005643	21	ENST00000374317	main	-151772842534819	-0.536935	0.72373	474292517803116	16704458	0.000191143	0.957911	0.85797
16768377	16768377	chr12	-	91155689	91200553	16	NA	main	137250685053458	0.12287	-0.213439	403208201321772	16768377	0.000191143	0.972957	0.926665
16709333	16709333	chr10	+	114710009	114927437	36	NM_001146274	main	-145374126804626	-0.199106	0.289004	468730861433628	16709333	0.000191166	0.962437	0.899981
16873071	16873071	chr19	-	44235301	44259142	25	NM_019108	main	-199978238383834	-0.397588	0.391223	483864376487917	16873071	0.000191166	0.957911	0.901653
16994969	16994969	chr5	-	32227100	32313115	31	NM_001040446	main	-157595794046085	-0.713758	0.644037	456307759181073	16994969	0.0001912	0.957911	0.861685
17081708	17081708	chr8	-	141541264	141645718	22	NM_001164623	main	-180787396312305	-0.481086	0.454659	456164612918056	17081708	0.0001912	0.957911	0.874757
16698864	16698864	chr1	-	208800086	208801430	16	OTTHUMT00000088023	main	157106250196826	0.426989	-0.595498	473271796738343	16698864	0.000191345	0.957911	0.861685
16800209	16800209	chr15	+	43663313	43698258	33	NM_001286414	main	-153102101066849	-0.60527	101469475697928	435662517237083	16800209	0.000191345	0.957911	0.85797
17084403	17084403	chr9	+	33817182	33920402	16	NM_017811	main	-188621438375535	-0.404393	0.272979	533206059361051	17084403	0.000191345	0.957911	0.931153
16738429	16738429	chr11	-	57093459	57103351	18	NM_003146	main	-191394444762045	-0.431836	0.926168	487916429564392	16738429	0.000192041	0.957911	0.85797
16834441	16834441	chr17	+	40925454	40931617	23	NM_032353	main	-166153020640397	0.061797	-0.239667	536891188280039	16834441	0.000192735	0.995214	0.931766
17003815	17003815	chr5	-	179289066	179334859	27	NM_015043	main	-155593496398298	0.2849	-0.227428	379411575588205	17003815	0.000192735	0.957911	0.930797
17036605	17036605	chr6_mcf_hap5	-	2986492	3000162	41	NM_001098534	main	-169410421251526	-0.251636	-0.223492	382252469796315	17036605	0.000193141	0.96157	0.938615
16838937	16838937	chr17	+	79935426	79975282	28	NM_001251888	main	-162014686887271	-0.128969	0.278523	287966069057163	16838937	0.000193188	0.977516	0.919854
16840919	16840919	chr17	-	8128139	8151413	22	NM_025099	main	-188102083737999	-0.285269	0.336079	458169459374663	16840919	0.000193188	0.96157	0.916362
16908888	16908888	chr2	-	221670539	221718382	19	NA	main	164341087112063	0.416636	-0.35711	371386304651158	16908888	0.000193258	0.957911	0.89423
16741287	16741287	chr11	-	68522088	68609399	20	NM_001031847	main	-229245316537365	-0.314706	0.321044	463856535371764	16741287	0.000193769	0.962437	0.935067
16676228	16676228	chr1	+	203764751	203823256	22	NM_014827	main	-157692098669428	-0.483342	0.391736	57633578973321	16676228	0.000193873	0.957911	0.874838
17058142	17058142	chr7	-	64434830	64451414	14	NM_015852	main	154135442863897	0.261072	-0.548092	251616558976636	17058142	0.000193873	0.957911	0.861685
16972477	16972477	chr4	+	175008679	175101572	21	NA	main	146732873167714	0.00636283	-0.273628	406969167049217	16972477	0.000194248	0.998604	0.908887
17005276	17005276	chr6	+	21593972	21598850	18	NM_003107	main	-166730636897235	-0.0143517	-0.492652	471603835233645	17005276	0.000194248	0.998496	0.867697
16912941	16912941	chr20	+	33104204	33128762	26	NM_001281727	main	-172649448102227	-0.425117	0.963977	402020255757818	16912941	0.000194548	0.957911	0.85797
17106601	17106601	chrX	+	118920467	118923975	20	NA	main	149806420754793	0.326543	-0.27203	839181304568996	17106601	0.000195064	0.957911	0.914014
16682829	16682829	chr1	-	20808884	20812728	22	ENST00000489020	main	-182951501767177	-0.354552	-0.0498735	459290347413279	16682829	0.000195077	0.957911	0.989637
16779119	16779119	chr13	-	50273443	50367057	26	NM_002267	main	-180553875844594	-0.644377	0.985066	398969469203022	16779119	0.000195175	0.957911	0.85797
16947235	16947235	chr3	+	155588325	155658457	32	NM_003875	main	-150525757654096	-0.662001	0.750355	40070747538013	16947235	0.000195175	0.957911	0.85797
16860667	16860667	chr19	+	34287751	34306668	19	NM_001129994	main	-181356391570886	-0.463787	0.644027	388550861841297	16860667	0.000195332	0.957911	0.861685
16975333	16975333	chr4	-	39552535	39640710	19	ENST00000295958	main	-175978763929217	-0.19819	0.173872	441425713845923	16975333	0.000195918	0.971246	0.954631
16751700	16751700	chr12	+	53645035	53648190	25	NM_001170790	main	-183053995381005	-0.378593	0.951996	386130265199827	16751700	0.000196626	0.957911	0.85797
16926804	16926804	chr22	+	17350368	17352016	19	OTTHUMT00000303966	main	16423193513834	0.311889	-0.678583	269035806749965	16926804	0.000196726	0.957911	0.861483
16843374	16843374	chr17	-	33424579	33424676	17	ENST00000345365	main	-220025760725395	-0.311897	0.314602	283419608097749	16843374	0.000197269	0.96157	0.933468
17069811	17069811	chr8	+	69901720	69942176	18	NA	main	197438214896039	0.251864	-0.633504	408210519573836	17069811	0.000197269	0.964739	0.86369
16852079	16852079	chr18	+	36613971	36614074	13	ENST00000517229	main	214757480986795	0.421826	-0.86027	348313912184344	16852079	0.000198948	0.957911	0.861685
16788691	16788691	chr14	+	101452394	101452465	8	NR_003218	main	278583407944002	0.715519	0.349017	625939026104009	16788691	0.000198957	0.957911	0.942676
16807848	16807848	chr15	-	42450899	42500514	24	NM_015289	main	-156804654403114	-0.311077	0.171219	512965843933866	16807848	0.000199947	0.957911	0.949726
17055459	17055459	chr7	-	16127152	16460947	24	NM_001101417	main	161174703275226	0.265699	-0.527081	372984595419047	17055459	0.000200295	0.959392	0.862262
17113596	17113596	chrX	-	118722300	118739858	22	NM_001173487	main	-151347030214619	-0.477986	109341847128942	322293591100904	17113596	0.000200295	0.957911	0.85797
17095899	17095899	chr9	-	95255829	95298937	22	NM_001393	main	156639205526584	0.577286	-0.988751	245838287738108	17095899	0.00020142	0.957911	0.85797
17092321	17092321	chr9	-	7924794	7926107	19	NA	main	160990770967243	0.571242	-0.494885	462287010293743	17092321	0.000201618	0.957911	0.865038
16986471	16986471	chr5	+	76369706	76370345	22	OTTHUMT00000369060	main	147808299425306	0.137721	-0.457051	361866456047409	16986471	0.000202404	0.972957	0.865038
17098880	17098880	chr9	-	131395940	131419129	22	NM_052844	main	-166693314896184	0.0656902	0.0738231	343672768128286	17098880	0.000202504	0.994527	0.981885
17114807	17114807	chrX	-	146363461	146363548	25	NR_030238	main	18100862599281	0.0304072	0.282146	345570112520073	17114807	0.000202736	0.997277	0.927102
17114809	17114809	chrX	-	146366159	146366246	25	NR_030238	main	18100862599281	0.0304072	0.282146	345570112520073	17114809	0.000202736	0.997277	0.927102
17008706	17008706	chr6	+	42896860	42907025	25	NM_006586	main	-161109130878019	-0.457169	0.336567	434598512285134	17008706	0.00020298	0.957911	0.896723
16710020	16710020	chr10	+	123748689	124014060	38	NM_001291876	main	-160787474776211	-0.196662	0.392313	440335804332072	16710020	0.000203113	0.964962	0.878648
16763577	16763577	chr12	-	47158544	47226191	36	NM_018018	main	136847112807748	0.0853682	-0.646399	399603405960262	16763577	0.000203113	0.987421	0.85797
16730306	16730306	chr11	+	94800056	94804388	19	NM_032102	main	-161465614924774	-0.292433	0.383498	461753449011866	16730306	0.000203271	0.957911	0.881342
16861012	16861012	chr19	+	35849488	35851391	8	NM_005304	main	-167993124560747	-0.358994	138930674682531	333694456811893	16861012	0.00020334	0.957911	0.85797
16853071	16853071	chr18	+	72163443	72190689	24	NM_001168499	main	-161752638670486	-0.0998275	0.713848	369426985529571	16853071	0.000203454	0.987421	0.85797
16709070	16709070	chr10	+	111629616	111629750	14	NA	main	142300408400881	0.587629	-0.512179	547097773361268	16709070	0.000203705	0.957911	0.861685
16995863	16995863	chr5	-	42918466	42920126	18	NA	main	178235583692401	0.233715	-100117542983469	338777455859826	16995863	0.000203791	0.964366	0.85797
16788685	16788685	chr14	+	101449263	101449334	9	NR_003215	main	244768630948652	101697199248368	-0.392543	54387541949879	16788685	0.000203912	0.957911	0.925954
16832518	16832518	chr17	+	26989302	27029249	29	NM_003170	main	-16375095378354	-0.416739	0.160325	51215421572695	16832518	0.000204302	0.957911	0.955437
17027898	17027898	chr6_cox_hap2	+	3140350	3171740	44	NM_001282385	main	-180311361125862	-0.0561599	0.166483	464366589128258	17027898	0.000204684	0.995933	0.958745
16847087	16847087	chr17	-	56422539	56429563	18	NM_003168	main	-168415767992151	-0.148644	0.782386	609645801022395	16847087	0.000205252	0.974737	0.85797
16773046	16773046	chr13	+	21714653	21723224	24	NM_005870	main	-150901278246117	-0.708149	0.483085	42750520366908	16773046	0.000205443	0.957911	0.86369
16667778	16667778	chr1	+	102189298	102195170	21	OTTHUMT00000030148	main	152109296994563	0.489779	-0.896926	384306928928381	16667778	0.000205897	0.957911	0.85797
16801065	16801065	chr15	+	51329685	51586109	11	OTTHUMT00000418684	main	194967787764234	0.686108	-0.305189	315382423016835	16801065	0.000205897	0.957911	0.926951
16854660	16854660	chr18	-	31581662	31581763	8	NA	main	189040163651697	0.804714	-0.722352	389444121438227	16854660	0.000205897	0.957911	0.861685
16932158	16932158	chr22	-	19023795	19109967	28	ENST00000389262	main	-158417079558715	-0.0877906	0.403472	339832147507225	16932158	0.00020596	0.989895	0.87461
17001063	17001063	chr5	-	141689992	141706020	26	NM_001293289	main	-176671077822974	-0.182154	0.0852368	363178020715589	17001063	0.000205997	0.97133	0.980049
16863104	16863104	chr19	+	45394477	45406946	20	NM_001128916	main	-164358948462901	-0.271334	0.495254	498928703864856	16863104	0.000206176	0.95967	0.866876
16852483	16852483	chr18	+	53665694	53690658	21	OTTHUMT00000449413	main	152554685345644	0.415157	-0.646575	419125680076349	16852483	0.000207311	0.957911	0.85797
16832558	16832558	chr17	+	27046411	27051377	29	NM_000984	main	-141458971658969	-0.139693	0.164527	425594473299339	16832558	0.000207416	0.972957	0.94617
16943527	16943527	chr3	+	102636251	102871281	23	NA	main	149971630374382	0.0772144	-0.442018	25949225674722	16943527	0.000207512	0.991341	0.868317
16965467	16965467	chr4	+	21583719	21615351	19	OTTHUMT00000362957	main	203993975543399	0.619354	-110188219890942	300496289421563	16965467	0.00020786	0.957911	0.85797
16713144	16713144	chr10	-	33189246	33294720	27	NM_002211	main	-144396189341342	-0.118712	0.0707304	440321881723287	16713144	0.0002081	0.976548	0.979959
16825196	16825196	chr16	-	27236315	27280113	23	NM_145080	main	-173089713030946	-0.306212	0.705481	405602756484889	16825196	0.000208484	0.957911	0.861685
16848970	16848970	chr17	-	73894724	73905899	33	ENST00000309352	main	-175501641330986	-0.279568	0.201208	362308351052074	16848970	0.000208484	0.959953	0.946826
16889048	16889048	chr2	+	197124748	197128928	20	NR_110225	main	155316051291332	0.0590713	0.080364	467259142438611	16889048	0.000208484	0.995214	0.97967
17049573	17049573	chr7	+	100472701	100486285	27	NM_001128852	main	-139102089462873	-0.439985	0.307023	331610660876463	17049573	0.000208484	0.957911	0.89339
17054040	17054040	chr7	+	156931607	157062066	29	NM_014671	main	-157127678406154	-0.440092	0.40297	421501140950835	17054040	0.000208725	0.957911	0.87461
17011572	17011572	chr6	+	109761931	109765122	21	NM_003080	main	-161014016478757	-0.177546	0.198328	371663137104215	17011572	0.000208844	0.971319	0.943108
16698122	16698122	chr1	-	202909951	202927700	20	ENST00000340990	main	-168259156989898	-0.360699	0.273402	574324234891708	16698122	0.000208916	0.957911	0.925954
16781448	16781448	chr14	+	20388741	20389818	15	ENST00000315915	main	144188190483727	0.248685	-0.00252261	408930490228163	16781448	0.000208916	0.957911	0.999338
16882150	16882150	chr2	+	85198216	85286595	27	NM_020122	main	-157173641567879	-0.275814	0.30898	513603852566786	16882150	0.000208916	0.957911	0.902456
16914628	16914628	chr20	+	47538275	47653230	30	NM_006420	main	-169510288814166	-0.580309	0.684979	499160065578895	16914628	0.000208916	0.957911	0.861685
16926445	16926445	chr21	-	46269500	46293818	19	NM_004339	main	-209929530908125	-0.574013	107535959463758	302083948703762	16926445	0.000208916	0.957911	0.85797
16942950	16942950	chr3	+	88387565	88517304	22	XM_005275949	main	19095052674959	0.637118	-0.638092	382383808953505	16942950	0.000208916	0.957911	0.862262
16947089	16947089	chr3	+	152365935	152368236	18	OTTHUMT00000356947	main	199330374963484	0.319068	-0.620372	491814252159399	16947089	0.000208916	0.959953	0.865038
16735970	16735970	chr11	-	13513601	13517728	18	NM_000315	main	179557182160604	0.232522	-0.671484	369987659502915	16735970	0.000209239	0.964739	0.861685
16775797	16775797	chr13	+	92712097	92712222	15	ENST00000516699	main	162288672107419	0.392667	-0.335719	476269869974655	16775797	0.000209239	0.957911	0.897106
16778345	16778345	chr13	-	39783260	39790406	19	NA	main	157130262091153	0.352986	-0.284083	421103063758741	16778345	0.000209239	0.957911	0.916362
16816020	16816020	chr16	+	14726668	14763093	28	NM_016561	main	-222864940081262	-0.348436	0.230444	426716718847973	16816020	0.000209828	0.960293	0.953145
16815513	16815513	chr16	+	4475806	4506776	21	NM_001135110	main	-182976769263303	-0.680874	0.762527	432692704097454	16815513	0.000209846	0.957911	0.861685
16881069	16881069	chr2	+	69871557	70053928	19	NM_001153	main	-160327765252972	-0.235217	0.12296	676240345997665	16881069	0.000209846	0.96157	0.967686
17067553	17067553	chr8	+	30013813	30041156	20	NM_006571	main	-180576451012073	-0.579076	0.709935	559957661881612	17067553	0.00021007	0.957911	0.861685
16918522	16918522	chr20	-	33148346	33265089	28	NM_080476	main	-176114791015749	-0.530452	0.338736	448243668567696	16918522	0.000210966	0.957911	0.905557
16704875	16704875	chr10	+	51565108	51590734	29	NM_001145260	main	-16371220056246	-0.483396	0.167259	416891600024615	16704875	0.00021151	0.957911	0.953659
17033428	17033428	chr6_mann_hap4	+	2973620	3005011	44	NM_001282385	main	-177341245864165	-0.154562	0.254833	462246670803892	17033428	0.000212775	0.975263	0.933981
16763470	16763470	chr12	-	45870534	45875130	13	NA	main	169277799577939	0.274539	-0.0941339	508114949339287	16763470	0.000213002	0.959953	0.977991
16849298	16849298	chr17	-	74671809	74707087	17	NM_001008528	main	-179577457559654	-0.335212	0.806563	352530068571831	16849298	0.00021385	0.957911	0.85797
16788614	16788614	chr14	+	101411986	101412057	12	NR_003237	main	201557558706484	0.70466	-0.129817	5005513111029	16788614	0.000214517	0.957911	0.972875
16971441	16971441	chr4	+	152221670	152221765	9	ENST00000516735	main	185795503945455	0.203049	-12531538603315	273453645854864	16971441	0.000214604	0.971319	0.85797
16762126	16762126	chr12	-	21788275	21910791	27	NM_001174097	main	-166667148924354	-0.277626	0.547326	584284566963972	16762126	0.000214689	0.959392	0.86369
16679860	16679860	chr1	-	14362	29370	30	NM_182905	main	-1623011672082	-0.0349645	0.382502	54515460829255	16679860	0.000214765	0.996787	0.883736
16670387	16670387	chr1	+	149824181	149825836	27	NM_001005464	main	-222212440578774	-100134457607888	0.703604	379055720390882	16670387	0.000215625	0.957911	0.864435
16692616	16692616	chr1	-	149811110	149812765	27	NM_001005464	main	-222212440578774	-100134457607888	0.703604	379055720390882	16692616	0.000215625	0.957911	0.864435
16732755	16732755	chr11	+	123396344	123498482	23	NM_001286563	main	-18054137821111	-0.271156	0.0960027	468713341088725	16732755	0.000215625	0.96157	0.979039
16807027	16807027	chr15	-	35147732	35262040	33	NM_014691	main	-149790677737012	-0.491725	0.794293	553582193918125	16807027	0.000215625	0.957911	0.85797
16843987	16843987	chr17	-	36890150	36904558	23	NM_007144	main	-182395447946658	0.0514071	-0.177282	446247947397293	16843987	0.000215625	0.995933	0.957232
16932499	16932499	chr22	-	20383513	20398695	10	NM_002650	main	-257072739958399	-0.560667	105914792750458	444764574227031	16932499	0.000215625	0.957911	0.861685
17113184	17113184	chrX	-	107327435	107334874	26	NM_002814	main	-150086125104033	-0.427363	0.485259	618112544480775	17113184	0.000215625	0.957911	0.86369
16865752	16865752	chr19	+	56186561	56207133	21	NM_001130071	main	-2044963550821	-0.11886	-0.180601	524898209575993	16865752	0.000216096	0.989295	0.960656
16991635	16991635	chr5	+	157702719	157705821	14	OTTHUMT00000373932	main	143797611193225	0.327724	-0.554789	536915678972815	16991635	0.000216096	0.957911	0.861685
17098642	17098642	chr9	-	130647600	130667687	24	NM_001287001	main	-178170335831254	-0.293704	0.673144	324035366915719	17098642	0.000216165	0.959953	0.861685
16677500	16677500	chr1	+	216245807	216260259	27	XR_425090	main	155810826618147	0.234853	-0.155568	386815089089886	16677500	0.000218061	0.96157	0.954667
17045656	17045656	chr7	+	44240567	44253893	30	NM_006555	main	-161005665993417	-0.390225	0.217544	434271124336661	17045656	0.000218609	0.957911	0.937345
16693996	16693996	chr1	-	155165379	155178842	23	NM_001252607	main	-163820234344876	-0.0837791	0.545851	290776348186376	16693996	0.000218885	0.991602	0.862262
16859874	16859874	chr19	+	18942744	18979039	18	NM_002911	main	-201198471019171	-0.237992	0.275074	391230941235841	16859874	0.000218885	0.96739	0.936665
16881687	16881687	chr2	+	74648805	74652882	35	ENST00000468778	main	-147949131365701	-0.195478	0.525411	460305265930815	16881687	0.000218885	0.964491	0.861685
17093507	17093507	chr9	-	34634719	34637806	17	NM_001282206	main	-208079286777516	-0.466686	0.678008	301259394001541	17093507	0.000218885	0.957911	0.86369
16942256	16942256	chr3	+	58810163	59004819	17	NR_110820	main	16051054737999	0.412659	-0.804265	403044953885046	16942256	0.000219542	0.957911	0.85797
17017244	17017244	chr6	-	31606805	31620482	41	NM_001098534	main	-169451126573343	-0.269843	-0.194292	383002305154348	17017244	0.000219542	0.959953	0.946826
17031887	17031887	chr6_dbb_hap3	-	2892376	2906061	41	NM_001098534	main	-169451126573343	-0.269843	-0.194292	383002305154348	17031887	0.000219542	0.959953	0.946826
17034357	17034357	chr6_mann_hap4	-	2949688	2963371	41	NM_001098534	main	-169451126573343	-0.269843	-0.194292	383002305154348	17034357	0.000219542	0.959953	0.946826
17080444	17080444	chr8	-	118724630	118725297	24	NA	main	19643864921046	0.508379	-0.557683	414270984859998	17080444	0.000219542	0.957911	0.869567
16885432	16885432	chr2	+	128848754	128953251	37	NM_020120	main	-151510422402464	-0.533797	0.579847	563730095964231	16885432	0.000219584	0.957911	0.861685
16694094	16694094	chr1	-	155216636	155225274	36	NM_001267608	main	-169884210190104	-0.360121	-0.0988418	421024722920273	16694094	0.00021978	0.957911	0.976944
17050591	17050591	chr7	+	116312248	116438440	26	NM_000245	main	-189615544469859	-0.34908	0.0935494	607008800174258	17050591	0.00021978	0.957911	0.979959
16723614	16723614	chr11	+	35160417	35253949	40	NM_000610	main	-146706161896612	-0.197521	0.0719308	531387352536798	16723614	0.000219855	0.963275	0.980049
16872496	16872496	chr19	-	41246761	41256408	18	NM_198476	main	-190043973472891	-0.0057571	0.141288	405791209559756	16872496	0.000219855	0.999231	0.969357
17064984	17064984	chr7	-	158523686	158622944	29	NM_020728	main	-187398175816124	-0.315216	0.544174	478371277754772	17064984	0.000219855	0.958855	0.868317
16893449	16893449	chr2	+	242254515	242293442	24	NM_001008491	main	-154856987127568	-0.119248	0.0614088	510007966395876	16893449	0.000220157	0.980157	0.983698
17074237	17074237	chr8	-	5858959	5860627	19	NA	main	177743169153082	0.721424	-0.402584	420692810800325	17074237	0.000220157	0.957911	0.890038
17112337	17112337	chrX	-	77380890	77381770	20	NA	main	-180721918975765	-0.534311	0.512578	340027021629733	17112337	0.000221174	0.957911	0.869567
16743130	16743130	chr11	-	88237744	88799113	22	NM_000842	main	145795798717096	0.213723	-0.370925	436404896006069	16743130	0.000221616	0.96157	0.874838
16726224	16726224	chr11	+	63952744	63972020	22	NM_001282652	main	-198093548328477	-0.54947	0.35642	363272654280721	16726224	0.000221655	0.957911	0.916817
16961366	16961366	chr3	-	169331298	169341739	17	OTTHUMT00000351756	main	153854898624156	-0.737501	0.393008	412341303863127	16961366	0.000221946	0.957911	0.874838
16693546	16693546	chr1	-	153777201	153895451	31	NM_020699	main	-160084635595562	-0.339546	0.330212	529038860592635	16693546	0.000222172	0.957911	0.897503
16913727	16913727	chr20	+	38749682	38754998	17	OTTHUMT00000079230	main	166554339808352	0.381803	-0.593154	373646482829994	16913727	0.000222302	0.957911	0.861685
16728261	16728261	chr11	+	69455855	69469242	27	NM_053056	main	-199965411754366	-0.10512	0.18171	439326321514625	16728261	0.000222433	0.991206	0.959969
16867680	16867680	chr19	-	6413115	6424822	44	NM_003685	main	-141534769209945	-0.168398	0.242405	405702419439176	16867680	0.000222433	0.966732	0.922648
16918832	16918832	chr20	-	34256610	34287287	18	ENST00000374085	main	-156966876488901	-0.252008	0.345648	450488454395029	16918832	0.000222433	0.959953	0.894708
16950825	16950825	chr3	-	12194551	12200851	20	NM_003256	main	-136811087170762	-0.31695	0.330683	492170241955976	16950825	0.000222493	0.957911	0.880228
16852354	16852354	chr18	+	48556583	48611415	21	NM_005359	main	-15441466696105	-0.265245	0.37922	460150506132085	16852354	0.000222727	0.957911	0.87947
16796207	16796207	chr14	-	94517266	94547591	32	NM_020414	main	-179949651524758	-0.524302	0.62167	417019060749873	16796207	0.000223147	0.957911	0.861685
17068170	17068170	chr8	+	38854388	38962780	31	NM_003816	main	-17374754199755	-0.489865	0.0487603	557310549896199	17068170	0.000223319	0.957911	0.989637
16916946	16916946	chr20	-	5080119	5093749	22	NM_001009923	main	-159320058531102	-0.0403018	-0.137921	631531001682717	16916946	0.000223907	0.995933	0.961983
16924665	16924665	chr21	-	30291160	30295198	20	NA	main	133748838766605	0.295299	-0.298959	200635083946672	16924665	0.000224028	0.957911	0.893207
17107368	17107368	chrX	+	138444199	138444541	8	ENST00000309296	main	180526042133259	111521579574972	-152962670238528	426220561100985	17107368	0.000224418	0.957911	0.85797
16835346	16835346	chr17	+	46018889	46026674	18	NM_018129	main	-187938612167091	0.0016241	0.201851	379378749241146	16835346	0.000225762	0.999984	0.952222
16705620	16705620	chr10	+	71211226	71267425	25	NM_012339	main	-187846201441344	-0.443492	0.211007	430926907086547	16705620	0.000225813	0.957911	0.949218
16740412	16740412	chr11	-	65306030	65326401	33	NM_001130144	main	-199937448005461	-0.285802	-0.00915312	413291820941979	16740412	0.000226352	0.96157	0.997851
16885625	16885625	chr2	+	131453549	131461631	10	NR_046258	main	14663240575912	0.126403	-0.28297	671245848113914	16885625	0.000226435	0.975263	0.90684
16899461	16899461	chr2	-	76974845	77820445	23	NM_001134745	main	172968257731033	0.577693	-0.883921	55366382356394	16899461	0.000227248	0.957911	0.85797
16672808	16672808	chr1	+	161166894	161184185	26	NM_001166159	main	-159690767243202	-0.304942	0.460129	502962982050245	16672808	0.000227569	0.957911	0.868947
16942743	16942743	chr3	+	75955846	77699115	31	NM_001128929	main	168991600518868	0.321232	-0.355287	437373813466575	16942743	0.000228423	0.957911	0.896723
16880338	16880338	chr2	+	58654934	59290901	31	NR_033873	main	147318503622109	0.477329	-0.687361	447896676257224	16880338	0.000229933	0.957911	0.85797
16819772	16819772	chr16	+	62713184	62714028	15	NA	main	215524678521295	0.338164	-100238334253257	279775796865302	16819772	0.000230597	0.960723	0.85797
16833839	16833839	chr17	+	37844393	37884915	31	NM_001005862	main	-146507917072709	-0.342883	0.330519	417071522893413	16833839	0.000230597	0.957911	0.892442
16915015	16915015	chr20	+	54967427	54979582	19	NM_001033521	main	-163285682492169	-0.564262	0.561162	504410396152287	16915015	0.000230597	0.957911	0.861685
17116958	17116958	chrY	-	13629413	13631274	11	NA	main	159691366022419	0.488845	-0.441789	717299772727928	17116958	0.000231162	0.957911	0.869567
16899494	16899494	chr2	-	79312149	79315150	15	ENST00000476554	main	165151846270531	0.313688	-0.442693	472358275904216	16899494	0.00023153	0.957911	0.871113
16770915	16770915	chr12	-	118470492	118500235	23	ENST00000441406	main	-179426906209555	-0.0494511	-0.0039389	599079684421183	16770915	0.000231796	0.995933	0.999205
16877888	16877888	chr2	+	26531415	26618759	28	NM_033505	main	-16976426487858	-0.496317	0.846748	499084864937152	16877888	0.000231796	0.957911	0.85797
16987468	16987468	chr5	+	95865525	96115299	44	NM_001042440	main	-14031907146624	-0.266024	0.0854566	524690242010301	16987468	0.000231796	0.957911	0.97594
16991944	16991944	chr5	+	165555503	165582444	17	OTTHUMT00000376394	main	174075111239048	0.245939	-0.44089	327480782114133	16991944	0.000231796	0.962437	0.875341
17106242	17106242	chrX	+	110754890	110765627	25	NR_033974	main	157761328748872	0.415445	-0.774325	278648822568361	17106242	0.000231796	0.957911	0.85797
17044969	17044969	chr7	+	32535038	33078516	23	ENST00000318709	main	-156017492493617	-0.362201	0.83578	425768059898837	17044969	0.000232709	0.957911	0.85797
17075314	17075314	chr8	-	21995533	21999464	22	NM_025232	main	-210435063800118	-0.730202	0.424062	281156950440789	17075314	0.000232709	0.957911	0.901099
17098027	17098027	chr9	-	124101353	124132545	18	NM_001270526	main	-176465292153948	0.289773	-0.488527	50974519877595	17098027	0.000232709	0.959953	0.869567
16872460	16872460	chr19	-	41171810	41196556	24	NM_001289979	main	-193483602246307	-0.128448	0.481667	463540305591194	16872460	0.000233342	0.986354	0.878648
16956527	16956527	chr3	-	86954827	86959897	21	NA	main	150523770809737	0.291232	-0.337522	362368072039957	16956527	0.000233368	0.957911	0.89339
16994735	16994735	chr5	-	21138915	21172730	22	XR_431855	main	168364954781622	0.215466	-0.613206	36740999353466	16994735	0.000233368	0.964739	0.861685
16991816	16991816	chr5	+	161494546	161582545	22	NM_198903	main	159387484125248	0.00970069	-0.065054	406278436757865	16991816	0.000233425	0.998599	0.983209
17002128	17002128	chr5	-	156456424	156486130	17	ENST00000522693	main	-206541194409428	-0.525356	0.468513	448820232368818	17002128	0.000233426	0.957911	0.891952
17100751	17100751	chrUn	-	108007	139339	36	NM_001137671	main	151414617910073	0.324271	-0.285935	516433528195232	17100751	0.000233426	0.957911	0.91113
17083564	17083564	chr9	+	7925578	7961234	19	NA	main	14307203966176	0.427503	-0.506052	324128715392287	17083564	0.000233489	0.957911	0.861685
17108799	17108799	chrX	-	2852673	2886286	21	NM_001282628	main	-187328792883103	-0.392223	0.319109	29366099583948	17108799	0.000233489	0.957911	0.924513
17019554	17019554	chr6	-	44221833	44225291	20	NM_001286509	main	-246168588070089	-0.646052	0.597718	397846164928514	17019554	0.000235776	0.957911	0.881231
17084932	17084932	chr9	+	37079893	37090398	16	NR_036592	main	-183319091252496	-0.139638	0.837255	508342147398809	17084932	0.000236072	0.981865	0.85797
16915656	16915656	chr20	+	60877149	60883918	25	NM_007002	main	-223612979146089	-0.124255	0.467078	394838812415679	16915656	0.000236645	0.990014	0.897347
16772942	16772942	chr13	+	20532810	20665968	28	NM_001190964	main	-169283860949163	-0.58527	0.474055	46862684629602	16772942	0.000236799	0.957911	0.869567
16983276	16983276	chr5	+	13175958	13179684	25	OTTHUMT00000367808	main	147799772875834	0.199076	0.0205631	456361788009679	16983276	0.000236871	0.96341	0.994894
16846476	16846476	chr17	-	47778305	47786376	19	ENST00000240333	main	-149960342789918	0.177548	-0.010122	49111377978302	16846476	0.000237215	0.969175	0.996087
16748788	16748788	chr12	+	16500076	16762193	34	NM_001260511	main	-163904667029965	-0.236568	0.463066	459642431628487	16748788	0.000237316	0.96157	0.869567
16829139	16829139	chr16	-	88718343	88729518	16	NM_002461	main	-199964454561793	-0.345682	0.465734	380237079763461	16829139	0.000237966	0.957911	0.887776
17091397	17091397	chr9	+	139743176	139745490	20	NM_001135861	main	-165444863183424	0.0180314	-0.0284209	41962108003	17091397	0.00023824	0.998496	0.993882
16803059	16803059	chr15	+	75074425	75095539	24	NM_001127190	main	-199244504115894	-0.333176	0.689554	334399696395286	16803059	0.000238781	0.959953	0.861685
16805495	16805495	chr15	+	99192200	99507759	27	NM_000875	main	-179233348590851	-0.16536	0.336814	501353025252667	16805495	0.000238781	0.972957	0.912735
16946928	16946928	chr3	+	150320662	150348234	28	NM_016275	main	-151499919862063	-0.233109	0.816632	445597085795489	16946928	0.000238781	0.96157	0.85797
16910609	16910609	chr20	+	361261	378203	23	uc002wdn.3	main	-150219594325365	0.0203042	0.422899	391735591264463	16910609	0.000239632	0.998035	0.869567
16824572	16824572	chr16	-	19868616	19896832	27	ENST00000300571	main	-168403873601815	-0.491036	0.741026	456524173621841	16824572	0.000240746	0.957911	0.85797
16792083	16792083	chr14	-	36598758	36645961	17	NA	main	152767255148287	0.807821	-107599441520438	507530148519738	16792083	0.000241342	0.957911	0.85797
16767247	16767247	chr12	-	68548548	68553527	25	NM_000619	main	141572407051081	0.114772	-0.426639	328446659567473	16767247	0.000241523	0.978231	0.868317
16787693	16787693	chr14	+	93799565	94174222	49	NM_020818	main	160518178723843	0.384051	-0.630538	41274614723283	16787693	0.000241523	0.957911	0.861685
16815023	16815023	chr16	+	2255178	2259418	24	NM_001199173	main	-20099262203893	-0.625618	0.431687	368106792532026	16815023	0.000241523	0.957911	0.896723
16924151	16924151	chr21	-	11014938	11015102	25	NM_170606	main	144818341619534	0.211667	-0.0696791	635005610764686	16924151	0.000241808	0.96157	0.980752
17002078	17002078	chr5	-	154266976	154317776	24	NM_001252156	main	-13468189117753	-0.12338	0.702811	477726477877237	17002078	0.000242132	0.974325	0.85797
17098322	17098322	chr9	-	127620158	127624260	26	ENST00000373570	main	-227380356378808	-0.425459	0.497275	346988894278725	17098322	0.000243048	0.957911	0.896723
16679897	16679897	chr1	-	157784	157887	25	ENST00000410293	main	157786995521966	0.488537	-0.371164	865469511163347	16679897	0.000243254	0.957911	0.88602
16699572	16699572	chr1	-	222676974	222677077	25	ENST00000410293	main	157786995521966	0.488537	-0.371164	865469511163347	16699572	0.000243254	0.957911	0.88602
16704088	16704088	chr10	+	38712553	38712656	25	ENST00000410293	main	157786995521966	0.488537	-0.371164	865469511163347	16704088	0.000243254	0.957911	0.88602
16733806	16733806	chr11	-	152999	153102	25	ENST00000410293	main	157786995521966	0.488537	-0.371164	865469511163347	16733806	0.000243254	0.957911	0.88602
16822254	16822254	chr16	+	90211000	90211103	25	ENST00000410293	main	157786995521966	0.488537	-0.371164	865469511163347	16822254	0.000243254	0.957911	0.88602
16866392	16866392	chr19	-	223158	223261	25	ENST00000410293	main	157786995521966	0.488537	-0.371164	865469511163347	16866392	0.000243254	0.957911	0.88602
16950181	16950181	chr3	+	197923617	197923720	25	ENST00000410293	main	157786995521966	0.488537	-0.371164	865469511163347	16950181	0.000243254	0.957911	0.88602
16979334	16979334	chr4	-	120355160	120355263	25	ENST00000410293	main	157786995521966	0.488537	-0.371164	865469511163347	16979334	0.000243254	0.957911	0.88602
17091901	17091901	chr9	+	141150045	141150148	25	ENST00000410293	main	157786995521966	0.488537	-0.371164	865469511163347	17091901	0.000243254	0.957911	0.88602
16866514	16866514	chr19	-	867962	893218	34	NM_005481	main	-164537241998512	-0.17012	0.120437	371913893945097	16866514	0.000243689	0.972571	0.970929
17078134	17078134	chr8	-	72109668	72274467	20	ENST00000496494	main	152243592464016	-0.0455856	-0.456643	422653527260681	17078134	0.000243689	0.995933	0.868317
17052038	17052038	chr7	+	135645451	135645557	12	ENST00000362830	main	221097575155594	0.394046	-0.613629	388915230911275	17052038	0.000243845	0.957911	0.869567
17002527	17002527	chr5	-	163223071	163223171	14	ENST00000516189	main	180980873098465	0.255232	-0.479339	54666204503625	17002527	0.000244063	0.962437	0.874346
16869624	16869624	chr19	-	14519610	14530195	18	NM_005804	main	-176270151047611	0.0092166	-0.270745	317282522136695	16869624	0.000244706	0.998599	0.930301
17074449	17074449	chr8	-	8175258	8244008	29	NM_001080826	main	-20161812386876	0.0871765	0.245572	510679800544672	17074449	0.00024513	0.993844	0.945122
17108290	17108290	chrX	+	153607557	153609883	20	NM_000117	main	-182855140177691	-0.482603	0.419384	380762780516215	17108290	0.000245708	0.957911	0.890955
16708049	16708049	chr10	+	99472930	99484694	28	NM_031484	main	-173649082284015	-0.154467	0.277719	455067771061773	16708049	0.000245941	0.975263	0.927125
16904324	16904324	chr2	-	163027194	163101661	31	NM_001291807	main	148142263648472	0.495292	-0.735013	396182613045551	16904324	0.000246558	0.957911	0.85797
16703299	16703299	chr10	+	24929095	24929213	12	ENST00000362665	main	249434760720777	0.545067	-0.488246	466944755465401	16703299	0.000246679	0.957911	0.905822
16661255	16661255	chr1	+	27022522	27108601	20	NM_006015	main	-168786207123902	-0.155635	0.40893	401226836309458	16661255	0.000246767	0.973679	0.88221
16882304	16882304	chr2	+	85829979	85876406	21	NM_001256725	main	-145141097942878	-0.562419	0.465068	428017997218694	16882304	0.000246935	0.957911	0.864435
16869257	16869257	chr19	-	12810008	12834810	24	NM_001136195	main	-155325572271533	-0.224391	-0.0869464	394315479871553	16869257	0.000247121	0.96157	0.978179
16864490	16864490	chr19	+	50887593	50921271	21	NM_001256849	main	-18396060766393	-0.490352	0.86132	379588224633051	16864490	0.000248672	0.957911	0.85797
16766001	16766001	chr12	-	56665483	56694176	26	ENST00000548849	main	-149966629705197	-0.441346	0.458538	488520775059361	16766001	0.00024953	0.957911	0.867617
16990678	16990678	chr5	+	146614526	146767415	30	NM_001112724	main	143069071833202	0.134028	-0.22491	419104973009526	16990678	0.00024953	0.972957	0.928539
17078367	17078367	chr8	-	75521933	75545555	13	OTTHUMT00000379073	main	173211600871568	0.33903	-0.702743	354853475904928	17078367	0.000249596	0.957911	0.861685
16923491	16923491	chr21	+	45527176	45551063	20	NM_005049	main	-168828603781164	-0.327751	0.46545	27655091878834	16923491	0.000249738	0.957911	0.869943
17114801	17114801	chrX	-	146342050	146342143	25	NR_030236	main	189701058415935	0.58184	-0.346984	540827295866138	17114801	0.00024976	0.957911	0.916817
16716983	16716983	chr10	-	98277866	98347209	33	NM_020123	main	-173566133697837	-0.557969	0.596435	593729170291538	16716983	0.000250291	0.957911	0.862262
16672738	16672738	chr1	+	161122566	161128646	25	NM_016406	main	-173651215565167	-0.268539	0.208889	45517337998023	16672738	0.000250846	0.96157	0.945683
16700135	16700135	chr1	-	227918126	227923112	24	NM_001161465	main	-149244364880536	-0.356482	0.187522	349989931975532	16700135	0.000250846	0.957911	0.943714
16686122	16686122	chr1	-	43829068	43833699	21	NM_001256399	main	-187714051536234	-0.347154	0.338512	463918577298898	16686122	0.000251832	0.957911	0.91876
16751020	16751020	chr12	+	50478755	50494495	19	NM_003076	main	-176164080632269	-0.424945	0.507159	533620557542074	16751020	0.000251832	0.957911	0.869567
16788628	16788628	chr14	+	101423503	101423574	8	NR_003198	main	313212685385355	0.402714	-0.896264	300550347135701	16788628	0.000251832	0.964739	0.869567
16921825	16921825	chr21	+	26711319	26711413	11	NA	main	18415276850501	-0.00780658	-0.268623	471100176217845	16921825	0.000251832	0.998604	0.935067
17016509	17016509	chr6	-	27858093	27858588	9	NA	main	-161792605401752	-136861919232393	137020883615693	29429633760609	17016509	0.000251832	0.651582	0.85797
17089898	17089898	chr9	+	131709977	131769375	43	NM_015354	main	-150345343617966	-0.522981	0.472264	411836029327821	17089898	0.000251832	0.957911	0.865038
16866394	16866394	chr19	-	281043	291435	24	NM_003712	main	-224575678925694	-0.0639821	-0.591151	506600195422248	16866394	0.000251887	0.995933	0.87461
16962316	16962316	chr3	-	185224050	185270401	21	NM_139248	main	-217123043082461	-0.141877	-0.122974	518107150682777	16962316	0.000252707	0.987044	0.978091
16797103	16797103	chr14	-	104378625	104394606	26	NM_001127393	main	-186804675130337	-0.453981	0.418679	369421740523562	16797103	0.000253203	0.957911	0.894708
16823860	16823860	chr16	-	11022748	11036317	19	NM_014015	main	-184697627789368	-0.263094	0.441907	473073342485785	16823860	0.000253203	0.962437	0.884694
16859300	16859300	chr19	+	16308665	16346156	14	NM_001130524	main	-218838043833008	-0.573218	0.322645	368269119760405	16859300	0.000253918	0.957911	0.933835
16887049	16887049	chr2	+	164307189	164309847	10	NA	main	154848631747635	-0.150518	-0.430216	588578046112342	16887049	0.000254005	0.972957	0.869943
16682384	16682384	chr1	-	17345217	17380665	30	ENST00000485092	main	-155842450714841	-0.416028	0.0321467	415141679435246	16682384	0.000254388	0.957911	0.993049
16823561	16823561	chr16	-	4511695	4524896	25	NM_020677	main	-187094247194128	-0.217522	0.0155294	326259893426659	16823561	0.000254388	0.971319	0.995758
16997503	16997503	chr5	-	77781038	78065844	24	NM_005779	main	-14032204833538	-0.510468	0.394642	39680902618026	16997503	0.000254388	0.957911	0.869567
17029102	17029102	chr6_cox_hap2	-	3116416	3130101	41	NM_001098534	main	-171931500655949	-0.307945	-0.117168	381774220519258	17029102	0.000254388	0.957911	0.97177
17039400	17039400	chr6_qbl_hap6	-	2900437	2914120	41	NM_001098534	main	-171931500655949	-0.307945	-0.117168	381774220519258	17039400	0.000254388	0.957911	0.97177
17041883	17041883	chr6_ssto_hap7	-	2937602	2951281	41	NM_001098534	main	-171931500655949	-0.307945	-0.117168	381774220519258	17041883	0.000254388	0.957911	0.97177
16772625	16772625	chr12	-	133200345	133413387	60	NM_006231	main	-155864927067281	-0.544623	0.609074	359477187611892	16772625	0.000254421	0.957911	0.861685
16745186	16745186	chr11	-	118914896	118927940	33	NM_001130991	main	-143551916843611	-0.0805731	0.359285	376071896577168	16745186	0.000255014	0.990014	0.879362
16856737	16856737	chr19	+	2236816	2248678	24	NM_007165	main	-158317572084043	-0.235033	-0.0216645	455251606634236	16856737	0.00025525	0.96157	0.994894
16872131	16872131	chr19	-	39405904	39421536	25	NM_001145901	main	-18299984851579	-0.0448866	0.314527	349227578301066	16872131	0.00025525	0.995933	0.924513
16888999	16888999	chr2	+	193614571	193641625	24	NR_002769	main	15322827695353	0.705762	-0.387841	46759502303643	16888999	0.000255887	0.957911	0.878648
16863460	16863460	chr19	+	46850251	46896238	18	NM_001204284	main	-156538102334414	-0.310992	0.085795	424859059073979	16863460	0.000257694	0.957911	0.978943
16710948	16710948	chr10	+	135207598	135234811	31	NM_138384	main	-20031041304054	-0.248276	0.340689	36041495840175	16710948	0.000258546	0.96606	0.925839
16768341	16768341	chr12	-	89981826	90103077	22	NM_001001323	main	-13867117366786	-0.61363	0.776576	521454061336419	16768341	0.000258546	0.957911	0.85797
16828772	16828772	chr16	-	84211448	84220676	36	NM_001243156	main	-189123165033914	-0.302035	0.307134	329470785342295	16828772	0.000258546	0.960723	0.926665
16845039	16845039	chr17	-	40276994	40307062	18	NM_001252039	main	-246777592694111	-0.0694275	0.824277	489947906260075	16845039	0.000258546	0.995933	0.86369
16873483	16873483	chr19	-	46386866	46389376	17	NM_015649	main	-190322994867729	-0.581617	102930313692129	325419279726392	16873483	0.000258546	0.957911	0.85797
16993878	16993878	chr5	-	1050489	1112172	16	NM_006598	main	-213147135800065	-0.187061	0.370501	334331104296241	16993878	0.000258546	0.975263	0.923457
16737424	16737424	chr11	-	38639775	38667942	23	NR_120554	main	150138436662336	0.458537	-0.0491135	312860928941322	16737424	0.000259438	0.957911	0.986869
17067827	17067827	chr8	+	35719641	35828183	17	OTTHUMT00000376647	main	130974351217084	0.51943	-0.635375	37829853828926	17067827	0.000259494	0.957911	0.85797
16756241	16756241	chr12	+	105501102	105562912	34	ENST00000311317	main	-156713588470412	-0.924802	0.768624	458787925978311	16756241	0.000260698	0.957911	0.85797
16792298	16792298	chr14	-	40880506	40882879	16	NA	main	174606558739556	0.471752	-0.626035	469869808277189	16792298	0.000260698	0.957911	0.861685
16948021	16948021	chr3	+	172468472	172539264	27	NM_001258315	main	-163145449174457	-0.531103	0.151933	492818850942457	16948021	0.000260698	0.957911	0.959872
16909724	16909724	chr2	-	235401685	235405697	21	NM_001282431	main	-223033745796817	-0.263284	0.495633	485888446934798	16909724	0.000261794	0.970234	0.896654
16742148	16742148	chr11	-	74456716	74457241	9	OTTHUMT00000350948	main	-221570720401374	-0.205873	0.509423	593387291550971	16742148	0.00026216	0.973679	0.892314
16765686	16765686	chr12	-	55828521	55979255	16	OTTHUMT00000410910	main	155687963872552	0.0090804	-0.332562	348392279595167	16765686	0.000262266	0.998599	0.896723
16878800	16878800	chr2	+	32582096	32843966	70	NM_016252	main	-143227505055944	-0.505976	0.31669	563244264569588	16878800	0.000262266	0.957911	0.896723
16671334	16671334	chr1	+	154192655	154243986	34	NM_001127320	main	-143827371977389	-0.192079	0.2928	531308068837352	16671334	0.000262553	0.964739	0.901797
16699288	16699288	chr1	-	215803368	215803459	8	NA	main	158536179442216	0.208985	-0.420224	433560741581863	16699288	0.000262575	0.964739	0.87461
16677735	16677735	chr1	+	221681901	221684321	18	OTTHUMT00000090308	main	142126779491865	0.323353	-0.487678	332121295360637	16677735	0.000263421	0.957911	0.862262
16880853	16880853	chr2	+	66801162	66957289	30	NR_110156	main	148113212978106	0.584213	-0.592478	455241208089354	16880853	0.000264181	0.957911	0.861685
17041815	17041815	chr6_ssto_hap7	-	2828801	2845430	41	NM_004640	main	-158006202205306	-0.00179066	0.229431	389402572256745	17041815	0.000265239	0.999984	0.935067
16851768	16851768	chr18	+	29078027	29128814	29	NM_001943	main	-169640144255358	-0.665387	0.474781	380125479861612	16851768	0.000265778	0.957911	0.869567
16930635	16930635	chr22	+	41865117	41924993	22	NM_001098	main	-206860025162325	-0.4219	0.19447	418133614862482	16930635	0.000265825	0.957911	0.959169
16967925	16967925	chr4	+	76649762	76735382	19	NM_001290049	main	-157007593655426	-0.354066	0.608279	378326123549378	16967925	0.000265836	0.957911	0.861685
16801299	16801299	chr15	+	55700723	55710910	19	NM_001198784	main	-13997058165217	-0.0628266	0.373653	463278874100634	16801299	0.000266072	0.993722	0.874346
16728153	16728153	chr11	+	68671310	68708070	22	XM_005273976	main	-156446397312341	-0.362488	0.514595	322696042142665	16728153	0.000266393	0.957911	0.86369
16972371	16972371	chr4	+	172733405	173962710	34	NM_001034845	main	145962846236082	0.380106	-0.663779	343916835600045	16972371	0.000266393	0.957911	0.85797
17116599	17116599	chrY	+	26979967	27053187	16	NM_001005375	main	193947287934066	0.668098	-0.513774	481278532863833	17116599	0.000266393	0.957911	0.87461
16974373	16974373	chr4	-	12860725	12866585	24	OTTHUMT00000365489	main	147263997798152	0.334728	-0.454791	340112933054741	16974373	0.000267249	0.957911	0.86744
17004335	17004335	chr6	+	3177597	3177701	10	NA	main	-179804574718918	0.016224	-0.0652874	259806695794527	17004335	0.000267249	0.998496	0.985902
17004198	17004198	chr6	+	1390069	1395832	23	NM_001452	main	-168065593256585	-0.363269	0.695445	366139559019573	17004198	0.000267585	0.957911	0.861685
16901549	16901549	chr2	-	108784204	108834297	21	OTTHUMT00000329963	main	194255354190749	0.40581	-0.959479	280629339045621	16901549	0.000267972	0.957911	0.85797
17048908	17048908	chr7	+	99006264	99017239	21	NM_003910	main	-164387676175403	-0.23593	0.376552	37807887586919	17048908	0.000268187	0.962437	0.893207
17052917	17052917	chr7	+	143880548	143883173	27	NM_001278507	main	150511510236571	0.321037	-0.333056	632414847626274	17052917	0.000268558	0.957911	0.896723
17099062	17099062	chr9	-	132396883	132404448	16	NM_001202403	main	-167799056417771	-0.515292	0.245501	299140935776119	17099062	0.000268558	0.957911	0.935067
16890530	16890530	chr2	+	216341370	216351340	23	OTTHUMT00000341267	main	134408413493068	0.378693	-103126542169055	307145745297041	16890530	0.000268595	0.957911	0.85797
16689253	16689253	chr1	-	88365592	88442197	22	OTTHUMT00000092710	main	153857267100934	0.277299	-0.335726	354714881164171	16689253	0.000269112	0.957911	0.896723
16826743	16826743	chr16	-	57186378	57219976	29	NM_024946	main	-147791941885649	-0.411693	0.290653	520810434626291	16826743	0.000269112	0.957911	0.907947
16935473	16935473	chr22	-	41994032	42017100	27	NM_015704	main	-176551956186391	-0.0604974	0.25205	382694506502692	16935473	0.000269112	0.995933	0.935572
17078676	17078676	chr8	-	83426803	83589388	25	OTTHUMT00000380599	main	14319274281187	0.335458	-0.840635	371193788988382	17078676	0.000269112	0.957911	0.85797
17109808	17109808	chrX	-	23851465	23926057	10	NM_024122	main	-224858447217342	-0.407094	0.781085	313971114574619	17109808	0.000269112	0.957911	0.862262
16973322	16973322	chr4	-	666225	668127	28	NM_007100	main	-161933623785311	-0.0364744	0.0158264	385470574186419	16973322	0.000270218	0.99654	0.995321
16716438	16716438	chr10	-	91352500	91352586	8	NR_029524	main	163561397223585	0.144287	-0.214908	614005138202684	16716438	0.000270753	0.975263	0.942494
16913143	16913143	chr20	+	34129770	34145405	18	NM_015966	main	-146311460246365	-0.182283	-0.453915	430417186963237	16913143	0.000270813	0.96606	0.866876
16735137	16735137	chr11	-	6627526	6633898	24	ENST00000299424	main	-167857943228542	-0.00342958	0.0986838	417251110396905	16735137	0.000271031	0.999888	0.977548
16669245	16669245	chr1	+	117647169	117647504	21	ENST00000369466	main	198996424479765	0.384549	-0.414273	327774244591061	16669245	0.000271305	0.957911	0.900453
17028021	17028021	chr6_cox_hap2	+	3312616	3317111	30	NM_001040437	main	-171334600770897	0.0203425	0.0634367	437020225410907	17028021	0.000271472	0.998496	0.984919
17093829	17093829	chr9	-	35736863	35749983	22	ENST00000378094	main	-162545757746216	-0.131541	0.0320616	332080873878981	17093829	0.000271472	0.979379	0.99349
16817521	16817521	chr16	+	28986096	28995869	21	NM_001142448	main	-191621648580468	-0.284139	0.0389639	451503615174297	16817521	0.000271477	0.96157	0.993304
16879408	16879408	chr2	+	42396490	42559688	22	NM_001145076	main	-172318679585446	-0.607169	0.841438	643019835443018	16879408	0.000271598	0.957911	0.85797
16789258	16789258	chr14	+	104028233	104167888	24	NM_001130107	main	-150744935004077	-0.283795	0.711591	460159851613638	16789258	0.000271659	0.957911	0.85797
16830914	16830914	chr17	+	8152596	8173809	19	NM_012393	main	-191682902322272	-0.381822	0.736846	505997706732517	16830914	0.000271659	0.957911	0.861685
16702503	16702503	chr10	+	12237961	12292589	27	NM_006023	main	-171625193558088	-0.442545	0.731112	494245277498427	16702503	0.000271894	0.957911	0.861685
16900189	16900189	chr2	-	92176819	92179491	12	NA	main	157256231526087	0.591507	-0.482645	927832582735075	16900189	0.000271894	0.957911	0.868317
16785897	16785897	chr14	+	70320848	70499083	22	NM_001034852	main	-159065360714779	-0.0425337	0.19739	502429944678271	16785897	0.000272135	0.995933	0.945122
16863635	16863635	chr19	+	48111453	48206534	27	NM_015711	main	-177311360391821	-0.183252	0.558106	334099438580882	16863635	0.000272136	0.972957	0.865215
17087874	17087874	chr9	+	108870332	109173662	20	NA	main	16059370673972	0.524998	-115902696197471	31377023866082	17087874	0.000272136	0.957911	0.85797
16783031	16783031	chr14	+	29945990	29946118	16	ENST00000391216	main	163532485511393	0.387932	-0.286333	259929484023552	16783031	0.000272511	0.957911	0.923457
17048923	17048923	chr7	+	99036545	99054996	30	NM_001081559	main	-164964742588877	-0.260999	0.680598	347535787571183	17048923	0.000272659	0.96157	0.861685
16838988	16838988	chr17	+	80009763	80015346	22	ENST00000392357	main	-199360127928536	-0.0826593	0.223054	404948957228821	16838988	0.000272743	0.994527	0.950826
16727596	16727596	chr11	+	66610306	66614017	18	NM_001032279	main	-148729001355053	-0.240377	0.211907	408894578398448	16727596	0.000273631	0.960485	0.935738
16738023	16738023	chr11	-	47440320	47448024	30	NM_002804	main	-164651982411484	-0.165001	0.840441	414415991574357	16738023	0.000273648	0.972957	0.85797
16967853	16967853	chr4	+	75310851	75320726	27	NM_001657	main	-160859310032989	-0.647433	0.499643	333853302951732	16967853	0.000274236	0.957911	0.866876
16658568	16658568	chr1	+	8014351	8045565	23	NM_001123377	main	-131868679267004	-0.371179	-0.0542714	361949305764934	16658568	0.000274247	0.957911	0.983478
16821835	16821835	chr16	+	88729781	88753594	25	NR_024402	main	-134120577981372	-0.0777381	0.231303	294263822353983	16821835	0.000274247	0.989895	0.925491
16746316	16746316	chr11	-	133306833	133306934	9	NA	main	144322796558198	0.000148642	-0.016587	528450461162188	16746316	0.00027427	0.999984	0.995208
16818017	16818017	chr16	+	30751988	30772497	24	NM_000294	main	-149616361523974	-0.289343	0.174873	410098271924311	16818017	0.000274752	0.957911	0.947836
17066220	17066220	chr8	+	19103237	19106750	24	OTTHUMT00000374893	main	159659136245471	0.353764	-0.342944	268511556452555	17066220	0.000274752	0.957911	0.896858
16954730	16954730	chr3	-	52262626	52273183	27	NM_007284	main	-208715404527729	-0.103353	0.157185	464384170227364	16954730	0.000275882	0.993016	0.970929
16749178	16749178	chr12	+	22778009	22843608	25	NM_001039481	main	-142492341920984	-0.457701	0.491251	463174551618793	16749178	0.0002762	0.957911	0.862262
16729710	16729710	chr11	+	85864269	85864376	5	ENST00000364007	main	174958002857651	0.514366	-0.646324	712474649547165	16729710	0.000276244	0.957911	0.861685
[truncated: 6,921 more rows]
