# Supplementary material for: New roles for nuclear EGFR in regulating the stability and translation of mRNAs associated with VEGF signaling
Source: PLoS One. 2017 Dec 18;12(12):e0189087. doi: 10.1371/journal.pone.0189087 (PMC5734708; doi:10.1371/journal.pone.0189087)
Supplement: S2 Table — We used a multiple adjusted p value < 0.05 for contrast 2 and the interaction term (contrast 3). (XLSX) [file pone.0189087.s009.xlsx]

## Sheet: suppl_Tab1
transcriptclusterid	probesetid	seqname	strand	start	stop	totalprobes	geneassignment	category	coefficient_construct_contrast_1	coefficient_treatcontrast_2	coefficient_interaction_contrast_3	AveExpr	ID1	classification_interaction	ID3	adjp_construct_contrast_1	adjp_treat_contrast_2	adjp_interaction_contrast_3	ID2
16650003	16650003	NA	NA	NA	NA	4	NA	normgene->intron	-0.647672	0.315727	0.508142	126158849733986	16650003	0	16650003	0.177485	0.96606	0.903896	16650003
16650005	16650005	NA	NA	NA	NA	3	NA	normgene->intron	116939962154482	0.826635	-0.867437	386879543506498	16650005	0	16650005	0.113956	0.957911	0.895156	16650005
16650007	16650007	NA	NA	NA	NA	4	NA	normgene->intron	134307714394143	0.466658	-0.830394	176954233840818	16650007	0	16650007	0.0619324	0.96493	0.89423	16650007
16650009	16650009	NA	NA	NA	NA	4	NA	normgene->intron	0.756216	0.00909317	-0.52555	101708849624068	16650009	0	16650009	0.105365	0.998858	0.896723	16650009
16650011	16650011	NA	NA	NA	NA	4	NA	normgene->intron	0.542274	108995212831206	-100355305715455	156437592531294	16650011	0	16650011	0.244082	0.957911	0.861685	16650011
16650013	16650013	NA	NA	NA	NA	4	NA	normgene->intron	105263712639325	0.428466	-0.060102	237290751894296	16650013	0	16650013	0.0857618	0.964491	0.99349	16650013
16650017	16650017	NA	NA	NA	NA	4	NA	normgene->intron	0.0526681	0.609635	-0.603645	0.744788	16650017	0	16650017	0.882052	0.957911	0.86369	16650017
16650019	16650019	NA	NA	NA	NA	2	NA	normgene->intron	131310524804415	0.646984	-102356466206824	251821781284878	16650019	0	16650019	0.229882	0.971319	0.921801	16650019
16650021	16650021	NA	NA	NA	NA	4	NA	normgene->intron	-0.434899	-0.664599	0.453526	268743927671314	16650021	0	16650021	0.196198	0.957911	0.878648	16650021
16650023	16650023	NA	NA	NA	NA	4	NA	normgene->intron	138964396544093	-0.511577	0.558783	229925801627063	16650023	0	16650023	0.132328	0.971579	0.948414	16650023
16650025	16650025	NA	NA	NA	NA	4	NA	normgene->intron	0.769299	-0.363352	-0.586188	201096414214136	16650025	0	16650025	0.122711	0.963275	0.895156	16650025
16650027	16650027	NA	NA	NA	NA	2	NA	normgene->intron	-0.056147	0.231298	0.311436	109293975522327	16650027	0	16650027	0.90636	0.972957	0.942882	16650027
16650029	16650029	NA	NA	NA	NA	3	NA	normgene->intron	0.538211	0.846777	-120168269410588	149488492500368	16650029	0	16650029	0.370495	0.957911	0.861685	16650029
16650033	16650033	NA	NA	NA	NA	1	NA	normgene->intron	0.190687	0.108342	0.891172	0.950073	16650033	0	16650033	0.809715	0.995933	0.896723	16650033
16650035	16650035	NA	NA	NA	NA	4	NA	normgene->intron	0.428576	0.0263755	-0.102617	0.873908	16650035	0	16650035	0.303897	0.998496	0.981885	16650035
16650037	16650037	NA	NA	NA	NA	3	NA	normgene->intron	-0.0473519	-0.218636	0.482337	0.908004	16650037	0	16650037	0.937856	0.984354	0.929283	16650037
16650041	16650041	NA	NA	NA	NA	4	NA	normgene->intron	0.32637	-0.558853	-0.527581	358602497918508	16650041	0	16650041	0.618423	0.959953	0.930797	16650041
16650043	16650043	NA	NA	NA	NA	2	NA	normgene->intron	-0.115552	-0.19648	0.302343	357663954593906	16650043	0	16650043	0.899013	0.993844	0.973291	16650043
16650045	16650045	NA	NA	NA	NA	4	NA	normgene->intron	-123113639746236	-0.429784	0.766284	173818855303727	16650045	0	16650045	0.0931168	0.971319	0.903018	16650045
16650047	16650047	NA	NA	NA	NA	4	NA	normgene->intron	0.770688	0.0222626	-0.845776	204240675536868	16650047	0	16650047	0.182699	0.998496	0.870604	16650047
16650049	16650049	NA	NA	NA	NA	4	NA	normgene->intron	0.816759	-0.132754	-0.470285	275466118098191	16650049	0	16650049	0.208645	0.995338	0.93906	16650049
16650051	16650051	NA	NA	NA	NA	3	NA	normgene->intron	0.768509	-0.257265	0.174505	13850446802456	16650051	0	16650051	0.193872	0.978231	0.978444	16650051
16650053	16650053	NA	NA	NA	NA	3	NA	normgene->intron	0.430991	-0.525884	0.341306	487768756225096	16650053	0	16650053	0.261496	0.957911	0.925954	16650053
16650055	16650055	NA	NA	NA	NA	4	NA	normgene->intron	0.0747178	-0.0619632	0.775069	228927174420926	16650055	0	16650055	0.872291	0.995933	0.86369	16650055
16650057	16650057	NA	NA	NA	NA	4	NA	normgene->intron	0.597657	0.601986	-0.593271	31537540308385	16650057	0	16650057	0.15868	0.957911	0.87461	16650057
16650059	16650059	NA	NA	NA	NA	3	NA	normgene->intron	-0.503772	0.530586	-0.221051	530931563971836	16650059	0	16650059	0.314384	0.957911	0.964866	16650059
16650061	16650061	NA	NA	NA	NA	3	NA	normgene->intron	0.901776	0.411583	-0.911189	112593684307988	16650061	0	16650061	0.0981682	0.96157	0.865038	16650061
16650063	16650063	NA	NA	NA	NA	4	NA	normgene->intron	0.930936	-0.760954	0.278912	362988907604646	16650063	0	16650063	0.0986494	0.957911	0.958859	16650063
16650065	16650065	NA	NA	NA	NA	4	NA	normgene->intron	161462612540005	0.73117	-152389353277127	2210389496464	16650065	0	16650065	0.0199175	0.957911	0.85797	16650065
16650067	16650067	NA	NA	NA	NA	3	NA	normgene->intron	-180422680485653	-0.740596	146917597245299	175950478694424	16650067	0	16650067	0.0564158	0.96157	0.868317	16650067
16650069	16650069	NA	NA	NA	NA	4	NA	normgene->intron	0.351241	-0.152123	-0.617063	125482704688564	16650069	0	16650069	0.339944	0.981865	0.865215	16650069
16650071	16650071	NA	NA	NA	NA	4	NA	normgene->intron	0.523691	0.0639216	-0.838614	367796256644672	16650071	0	16650071	0.211345	0.995933	0.861685	16650071
16650073	16650073	NA	NA	NA	NA	4	NA	normgene->intron	-162909166310254	-0.0258504	0.986869	458047460121924	16650073	0	16650073	0.013304	0.998496	0.865038	16650073
16650075	16650075	NA	NA	NA	NA	4	NA	normgene->intron	-0.392328	-0.130153	0.329429	166893451297968	16650075	0	16650075	0.578483	0.995933	0.961983	16650075
16650077	16650077	NA	NA	NA	NA	4	NA	normgene->intron	-0.110917	-0.586243	0.720226	162748764144786	16650077	0	16650077	0.830636	0.957911	0.87331	16650077
16650079	16650079	NA	NA	NA	NA	4	NA	normgene->intron	0.0365909	0.479356	0.063252	386091743748002	16650079	0	16650079	0.949361	0.959953	0.993049	16650079
16650081	16650081	NA	NA	NA	NA	4	NA	normgene->intron	0.172231	-0.285941	0.300922	328664887533774	16650081	0	16650081	0.749613	0.972957	0.952764	16650081
16650083	16650083	NA	NA	NA	NA	4	NA	normgene->intron	-0.235121	-0.371426	0.352305	278545866927359	16650083	0	16650083	0.556238	0.957911	0.925954	16650083
16650085	16650085	NA	NA	NA	NA	3	NA	normgene->intron	0.208905	-0.13831	0.0131663	280628184741807	16650085	0	16650085	0.797117	0.995933	0.998827	16650085
16650087	16650087	NA	NA	NA	NA	4	NA	normgene->intron	0.0733051	-0.752002	0.338437	180606803191045	16650087	0	16650087	0.892762	0.957911	0.945122	16650087
16650089	16650089	NA	NA	NA	NA	4	NA	normgene->intron	0.763066	0.449276	-102110446967868	406657321666525	16650089	0	16650089	0.0252055	0.957911	0.85797	16650089
16650093	16650093	NA	NA	NA	NA	4	NA	normgene->intron	-0.480781	-0.144149	0.948212	521188301756582	16650093	0	16650093	0.298395	0.989348	0.861685	16650093
16650095	16650095	NA	NA	NA	NA	4	NA	normgene->intron	0.922737	-0.871144	0.00552799	313425340091406	16650095	0	16650095	0.123589	0.957911	0.999338	16650095
16650097	16650097	NA	NA	NA	NA	4	NA	normgene->intron	0.753261	0.40422	-0.174087	480816980470916	16650097	0	16650097	0.227072	0.966705	0.979892	16650097
16650099	16650099	NA	NA	NA	NA	4	NA	normgene->intron	0.811459	114294561737911	-19669552504823	230835829149057	16650099	0	16650099	0.107622	0.957911	0.85797	16650099
16650101	16650101	NA	NA	NA	NA	4	NA	normgene->intron	0.302178	0.323964	-0.336284	120837959851268	16650101	0	16650101	0.592785	0.971319	0.950022	16650101
16650103	16650103	NA	NA	NA	NA	4	NA	normgene->intron	0.349678	-0.987021	0.996485	209357236773282	16650103	0	16650103	0.691702	0.957911	0.896723	16650103
16650105	16650105	NA	NA	NA	NA	4	NA	normgene->intron	113398304919452	0.631671	-177817322649759	182415865641751	16650105	0	16650105	0.057954	0.957911	0.85797	16650105
16650107	16650107	NA	NA	NA	NA	4	NA	normgene->intron	0.716784	-0.345348	-0.161775	354400522693252	16650107	0	16650107	0.201222	0.971319	0.979175	16650107
16650109	16650109	NA	NA	NA	NA	4	NA	normgene->intron	0.521755	0.356772	-0.793498	197319724496781	16650109	0	16650109	0.526529	0.978532	0.91876	16650109
16650111	16650111	NA	NA	NA	NA	4	NA	normgene->intron	-0.098542	0.374345	0.250508	272675494903156	16650111	0	16650111	0.896714	0.972957	0.973291	16650111
16650113	16650113	NA	NA	NA	NA	4	NA	normgene->intron	0.025114	0.596844	-0.562505	203539257393634	16650113	0	16650113	0.956559	0.957911	0.884843	16650113
16650115	16650115	NA	NA	NA	NA	4	NA	normgene->intron	0.656633	-0.142671	0.0973537	399361345391222	16650115	0	16650115	0.247124	0.993016	0.987454	16650115
16650117	16650117	NA	NA	NA	NA	4	NA	normgene->intron	-0.147144	-0.680096	107922383990432	177934299088039	16650117	0	16650117	0.71187	0.957911	0.85797	16650117
16650119	16650119	NA	NA	NA	NA	4	NA	normgene->intron	125920228638963	0.697758	0.0866515	197702514900901	16650119	0	16650119	0.0357334	0.957911	0.989011	16650119
16650121	16650121	NA	NA	NA	NA	4	NA	normgene->intron	0.367119	-0.104431	-0.124112	0.862154	16650121	0	16650121	0.395169	0.993218	0.979485	16650121
16650123	16650123	NA	NA	NA	NA	4	NA	normgene->intron	117246174835038	0.921757	-154245658899744	30325217956169	16650123	0	16650123	0.064776	0.957911	0.85797	16650123
16650125	16650125	NA	NA	NA	NA	4	NA	normgene->intron	0.573918	0.424355	-0.231076	255542405005594	16650125	0	16650125	0.23536	0.959953	0.961792	16650125
16650129	16650129	NA	NA	NA	NA	4	NA	normgene->intron	-0.122672	-0.340571	0.668517	539008424448918	16650129	0	16650129	0.737549	0.957911	0.861685	16650129
16650131	16650131	NA	NA	NA	NA	4	NA	normgene->intron	0.790687	-0.0756057	0.166673	676924538697909	16650131	0	16650131	0.0383732	0.995034	0.962496	16650131
16650133	16650133	NA	NA	NA	NA	4	NA	normgene->intron	0.711479	0.584492	-0.775334	367581919506381	16650133	0	16650133	0.115195	0.957911	0.86369	16650133
16650135	16650135	NA	NA	NA	NA	4	NA	normgene->intron	0.714996	-0.340276	0.201157	421942244662146	16650135	0	16650135	0.0509849	0.957911	0.952325	16650135
16650137	16650137	NA	NA	NA	NA	4	NA	normgene->intron	0.767243	-0.629869	-0.689057	197619739272569	16650137	0	16650137	0.0873632	0.957911	0.868317	16650137
16650139	16650139	NA	NA	NA	NA	4	NA	normgene->intron	140092865009037	0.2435	-0.246543	585897177387448	16650139	0	16650139	0.0158531	0.975263	0.961844	16650139
16650141	16650141	NA	NA	NA	NA	4	NA	normgene->intron	101252884683688	154394504744803	-212546018131473	423315777689811	16650141	0	16650141	0.0438418	0.957911	0.85797	16650141
16650143	16650143	NA	NA	NA	NA	4	NA	normgene->intron	0.759404	0.586555	-128586797675364	4749011431878	16650143	0	16650143	0.177334	0.957911	0.859823	16650143
16650145	16650145	NA	NA	NA	NA	3	NA	normgene->intron	0.190202	0.374217	-123637800849368	149259637881719	16650145	0	16650145	0.657918	0.959953	0.85797	16650145
16650147	16650147	NA	NA	NA	NA	3	NA	normgene->intron	151632922893516	0.0389447	-150897784947922	123410114379391	16650147	0	16650147	0.0668365	0.998496	0.861685	16650147
16650151	16650151	NA	NA	NA	NA	4	NA	normgene->intron	0.626732	-0.281746	-0.280699	527766101620689	16650151	0	16650151	0.108803	0.963275	0.938044	16650151
16650153	16650153	NA	NA	NA	NA	4	NA	normgene->intron	0.157025	0.246166	0.253009	14620990787861	16650153	0	16650153	0.725815	0.971774	0.952652	16650153
16650155	16650155	NA	NA	NA	NA	4	NA	normgene->intron	0.296541	0.443969	0.288432	442192321167866	16650155	0	16650155	0.621831	0.963275	0.960656	16650155
16650157	16650157	NA	NA	NA	NA	4	NA	normgene->intron	0.805667	-0.146384	-0.0628048	318649781800571	16650157	0	16650157	0.0692549	0.987421	0.989658	16650157
16650159	16650159	NA	NA	NA	NA	4	NA	normgene->intron	-0.981984	-0.217635	0.195609	292754017846006	16650159	0	16650159	0.0150299	0.971319	0.954667	16650159
16650161	16650161	NA	NA	NA	NA	3	NA	normgene->intron	0.483241	0.984767	-0.662535	558084810044809	16650161	0	16650161	0.51079	0.957911	0.925954	16650161
16650163	16650163	NA	NA	NA	NA	4	NA	normgene->intron	0.901539	0.137914	-0.877948	560769717376343	16650163	0	16650163	0.0260662	0.984354	0.85797	16650163
16650165	16650165	NA	NA	NA	NA	4	NA	normgene->intron	0.34958	0.266982	-0.245375	397294855787833	16650165	0	16650165	0.569489	0.978231	0.970115	16650165
16650167	16650167	NA	NA	NA	NA	4	NA	normgene->intron	-0.293509	-119156718925002	129811153204589	264209902086729	16650167	0	16650167	0.655464	0.957911	0.861685	16650167
16650169	16650169	NA	NA	NA	NA	4	NA	normgene->intron	130877441056038	0.398283	-128267397591684	332116134759767	16650169	0	16650169	0.0323247	0.964739	0.861685	16650169
16650171	16650171	NA	NA	NA	NA	4	NA	normgene->intron	0.115929	-0.492919	0.264288	157717487771639	16650171	0	16650171	0.840296	0.959953	0.961762	16650171
16650173	16650173	NA	NA	NA	NA	4	NA	normgene->intron	111419552013985	-0.101479	-0.617801	354582756719671	16650173	0	16650173	0.158834	0.995933	0.933835	16650173
16650175	16650175	NA	NA	NA	NA	4	NA	normgene->intron	120486360166864	-0.122225	-0.432368	288168606862635	16650175	0	16650175	0.0370483	0.993844	0.931535	16650175
16650177	16650177	NA	NA	NA	NA	4	NA	normgene->intron	-0.710747	-0.402858	0.347144	235056393168537	16650177	0	16650177	0.279642	0.971319	0.957339	16650177
16650179	16650179	NA	NA	NA	NA	3	NA	normgene->intron	121564432128418	0.0756505	-230935058150275	165105818304835	16650179	0	16650179	0.153513	0.99758	0.85797	16650179
16650183	16650183	NA	NA	NA	NA	4	NA	normgene->intron	152906616772361	175271525892974	-111817855911782	331922586395081	16650183	0	16650183	0.0107438	0.957911	0.861685	16650183
16650185	16650185	NA	NA	NA	NA	4	NA	normgene->intron	-0.140476	-0.581455	111386945452514	126857618554314	16650185	0	16650185	0.764046	0.957911	0.85797	16650185
16650187	16650187	NA	NA	NA	NA	4	NA	normgene->intron	-0.31448	0.0455878	100686031279731	165380184703064	16650187	0	16650187	0.564574	0.998035	0.861685	16650187
16650189	16650189	NA	NA	NA	NA	4	NA	normgene->intron	0.159406	-0.515559	107329478992398	200748626913362	16650189	0	16650189	0.740776	0.957911	0.861685	16650189
16650191	16650191	NA	NA	NA	NA	3	NA	normgene->intron	0.265276	-0.082943	0.390231	0.831699	16650191	0	16650191	0.645498	0.995933	0.942882	16650191
16650193	16650193	NA	NA	NA	NA	4	NA	normgene->intron	161738842465765	0.243161	-0.600947	315117437385519	16650193	0	16650193	0.00160638	0.971319	0.869567	16650193
16650195	16650195	NA	NA	NA	NA	4	NA	normgene->intron	141331612577804	0.385268	-0.654593	584131923574067	16650195	0	16650195	0.00298284	0.957911	0.865038	16650195
16650197	16650197	NA	NA	NA	NA	3	NA	normgene->intron	146583368488552	0.850402	-104807955815187	46744298456222	16650197	0	16650197	0.0174641	0.957911	0.861685	16650197
16650199	16650199	NA	NA	NA	NA	3	NA	normgene->intron	0.610796	-0.327435	0.303021	160328286925811	16650199	0	16650199	0.500948	0.98623	0.975235	16650199
16650201	16650201	NA	NA	NA	NA	1	NA	normgene->intron	182148217921505	0.689501	-316340579866383	309064857800708	16650201	0	16650201	0.185564	0.972957	0.85797	16650201
16650203	16650203	NA	NA	NA	NA	2	NA	normgene->intron	0.90051	0.25017	-122203141985572	185909637046919	16650203	0	16650203	0.0504808	0.97133	0.85797	16650203
16650205	16650205	NA	NA	NA	NA	4	NA	normgene->intron	0.598311	0.865925	0.322628	27946084540499	16650205	0	16650205	0.201182	0.957911	0.942676	16650205
16650207	16650207	NA	NA	NA	NA	4	NA	normgene->intron	107158320571839	0.851273	-0.523009	242147412816727	16650207	0	16650207	0.00513093	0.957911	0.866876	16650207
16650209	16650209	NA	NA	NA	NA	4	NA	normgene->intron	-0.394042	0.0839862	0.0641961	406149433991911	16650209	0	16650209	0.358302	0.995933	0.989637	16650209
16650211	16650211	NA	NA	NA	NA	4	NA	normgene->intron	0.666324	0.997294	-145109673270926	24941930725882	16650211	0	16650211	0.389874	0.957911	0.861685	16650211
16650213	16650213	NA	NA	NA	NA	1	NA	normgene->intron	0.525481	-127649505137738	0.217328	222398142327756	16650213	0	16650213	0.572168	0.957911	0.981885	16650213
16650215	16650215	NA	NA	NA	NA	2	NA	normgene->intron	0.731704	10760828313556	-125447387374161	184134138641783	16650215	0	16650215	0.276206	0.957911	0.861685	16650215
16650217	16650217	NA	NA	NA	NA	4	NA	normgene->intron	0.249016	-0.330966	0.405571	30972230845542	16650217	0	16650217	0.690752	0.972957	0.945122	16650217
16650219	16650219	NA	NA	NA	NA	4	NA	normgene->intron	0.327568	0.498455	-0.263401	104196417290896	16650219	0	16650219	0.34583	0.957911	0.935738	16650219
16650221	16650221	NA	NA	NA	NA	4	NA	normgene->intron	-0.0470826	-0.378825	14054327550333	188783553490413	16650221	0	16650221	0.949364	0.972957	0.861685	16650221
16650223	16650223	NA	NA	NA	NA	4	NA	normgene->intron	0.904113	-0.0617015	-0.623446	272834918807537	16650223	0	16650223	0.10711	0.996968	0.896858	16650223
16650225	16650225	NA	NA	NA	NA	4	NA	normgene->intron	0.505235	0.210897	-0.185741	150547977522755	16650225	0	16650225	0.449524	0.989295	0.979959	16650225
16650227	16650227	NA	NA	NA	NA	2	NA	normgene->intron	0.904864	-0.168223	-0.376752	0.703832	16650227	0	16650227	0.0711722	0.987068	0.935067	16650227
16650229	16650229	NA	NA	NA	NA	4	NA	normgene->intron	0.00240747	-0.546061	0.535844	141482924595898	16650229	0	16650229	0.997315	0.96157	0.933468	16650229
16650231	16650231	NA	NA	NA	NA	4	NA	normgene->intron	0.938584	-0.119092	-0.0717169	209502231243738	16650231	0	16650231	0.032423	0.990777	0.986869	16650231
16650233	16650233	NA	NA	NA	NA	3	NA	normgene->intron	-0.889723	0.243327	0.658368	400329102462659	16650233	0	16650233	0.267061	0.989895	0.930725	16650233
16650235	16650235	NA	NA	NA	NA	4	NA	normgene->intron	199540526808464	0.35604	-160670261550125	329215294801667	16650235	0	16650235	0.00506042	0.971319	0.85797	16650235
16650237	16650237	NA	NA	NA	NA	4	NA	normgene->intron	146196708179557	-0.19986	-0.891018	228332087608195	16650237	0	16650237	0.0031742	0.972957	0.861685	16650237
16650239	16650239	NA	NA	NA	NA	2	NA	normgene->intron	0.946929	0.473645	0.0551562	175258934237834	16650239	0	16650239	0.231662	0.971319	0.995103	16650239
16650241	16650241	NA	NA	NA	NA	4	NA	normgene->intron	0.518135	0.232141	-0.318802	188319745304487	16650241	0	16650241	0.322229	0.977516	0.949303	16650241
16650245	16650245	NA	NA	NA	NA	2	NA	normgene->intron	-0.364046	-0.355995	0.740739	12752406115374	16650245	0	16650245	0.469929	0.964739	0.870604	16650245
16650247	16650247	NA	NA	NA	NA	4	NA	normgene->intron	151242660796228	-0.0603599	-0.323291	153055346217354	16650247	0	16650247	0.0584175	0.998035	0.967686	16650247
16650249	16650249	NA	NA	NA	NA	4	NA	normgene->intron	0.584808	-0.497079	123568747485179	247565741489261	16650249	0	16650249	0.292894	0.959953	0.861685	16650249
16650251	16650251	NA	NA	NA	NA	3	NA	normgene->intron	102163021548515	0.262363	0.344566	204455927135221	16650251	0	16650251	0.0810704	0.975263	0.949303	16650251
16650253	16650253	NA	NA	NA	NA	4	NA	normgene->intron	0.0983899	-131860259435101	0.166307	265770503182467	16650253	0	16650253	0.882594	0.957911	0.980323	16650253
16650255	16650255	NA	NA	NA	NA	4	NA	normgene->intron	-0.287932	0.266003	-0.332482	137554309431461	16650255	0	16650255	0.480373	0.966586	0.930797	16650255
16650257	16650257	NA	NA	NA	NA	4	NA	normgene->intron	0.439872	-0.0875049	-0.256243	130299883285656	16650257	0	16650257	0.440495	0.995933	0.964372	16650257
16650259	16650259	NA	NA	NA	NA	4	NA	normgene->intron	0.0803273	-0.853929	0.836774	364326945453272	16650259	0	16650259	0.870662	0.957911	0.86369	16650259
16650261	16650261	NA	NA	NA	NA	4	NA	normgene->intron	-0.115906	-0.368732	0.421418	124211304327715	16650261	0	16650261	0.810283	0.96157	0.925954	16650261
16650263	16650263	NA	NA	NA	NA	4	NA	normgene->intron	0.653041	-0.744899	0.98897	156437944134078	16650263	0	16650263	0.366366	0.957911	0.877069	16650263
16650265	16650265	NA	NA	NA	NA	4	NA	normgene->intron	0.263491	-0.543585	134791253772574	350535793334039	16650265	0	16650265	0.407448	0.957911	0.85797	16650265
16650267	16650267	NA	NA	NA	NA	4	NA	normgene->intron	-0.15458	-0.326919	0.58807	465282402728843	16650267	0	16650267	0.818465	0.972957	0.925954	16650267
16650269	16650269	NA	NA	NA	NA	2	NA	normgene->intron	0.310112	-0.0449376	-0.548474	22277002456735	16650269	0	16650269	0.71518	0.998496	0.945122	16650269
16650271	16650271	NA	NA	NA	NA	4	NA	normgene->intron	0.0870653	0.942573	0.114856	186403456224141	16650271	0	16650271	0.86831	0.957911	0.982836	16650271
16650273	16650273	NA	NA	NA	NA	4	NA	normgene->intron	-0.257143	-0.324674	0.782213	323484611799858	16650273	0	16650273	0.537381	0.96157	0.861685	16650273
16650279	16650279	NA	NA	NA	NA	1	NA	normgene->intron	103068919256281	0.578596	-0.916421	159885772116278	16650279	0	16650279	0.379006	0.974325	0.935067	16650279
16650281	16650281	NA	NA	NA	NA	4	NA	normgene->intron	-315243601453398	-0.119535	148505332379927	333884041028197	16650281	0	16650281	1.41163e+09	0.990467	0.85797	16650281
16650285	16650285	NA	NA	NA	NA	1	NA	normgene->intron	0.746984	197361533733342	-207334452081853	174745634525685	16650285	0	16650285	0.326809	0.957911	0.85797	16650285
16650287	16650287	NA	NA	NA	NA	3	NA	normgene->intron	-0.571639	0.438144	-0.551899	182347763337621	16650287	0	16650287	0.289651	0.96157	0.911591	16650287
16650289	16650289	NA	NA	NA	NA	4	NA	normgene->intron	-0.969482	-0.52211	154144323081936	199226295395369	16650289	0	16650289	0.168551	0.963275	0.861685	16650289
16650291	16650291	NA	NA	NA	NA	4	NA	normgene->intron	0.639732	0.647779	-0.178649	367929005304524	16650291	0	16650291	0.145263	0.957911	0.968839	16650291
16650293	16650293	NA	NA	NA	NA	4	NA	normgene->intron	-0.222058	-0.351709	-0.13891	462237200592783	16650293	0	16650293	0.782012	0.976584	0.986869	16650293
16650295	16650295	NA	NA	NA	NA	4	NA	normgene->intron	0.350502	0.345193	-0.896067	244630795902611	16650295	0	16650295	0.57037	0.971521	0.870604	16650295
16650299	16650299	NA	NA	NA	NA	4	NA	normgene->intron	0.741009	0.384672	-0.378333	11956922259022	16650299	0	16650299	0.139184	0.96157	0.935572	16650299
16650301	16650301	NA	NA	NA	NA	4	NA	normgene->intron	173083785006842	0.613593	-0.702202	413082110020095	16650301	0	16650301	0.00262052	0.957911	0.869567	16650301
16650303	16650303	NA	NA	NA	NA	4	NA	normgene->intron	263147300446515	0.505797	-102971033451148	475009677482982	16650303	0	16650303	0.000112788	0.957911	0.85797	16650303
16650305	16650305	NA	NA	NA	NA	4	NA	normgene->intron	114584466803747	0.191963	-0.792653	310121634161595	16650305	0	16650305	0.00765627	0.972957	0.861685	16650305
16650307	16650307	NA	NA	NA	NA	4	NA	normgene->intron	0.663882	-0.0824882	0.903444	170407645913554	16650307	0	16650307	0.0651256	0.993722	0.85797	16650307
16650309	16650309	NA	NA	NA	NA	4	NA	normgene->intron	0.385655	0.204394	1100322291043	266820829076832	16650309	0	16650309	0.524234	0.987421	0.862262	16650309
16650311	16650311	NA	NA	NA	NA	4	NA	normgene->intron	0.335745	-0.0276993	0.73086	362739951945663	16650311	0	16650311	0.576137	0.998496	0.892037	16650311
16650313	16650313	NA	NA	NA	NA	4	NA	normgene->intron	135409458015381	0.65966	-0.550023	255394025252883	16650313	0	16650313	0.0025945	0.957911	0.869567	16650313
16650315	16650315	NA	NA	NA	NA	4	NA	normgene->intron	0.434658	-0.256108	-0.416644	337194233690479	16650315	0	16650315	0.306731	0.971319	0.917162	16650315
16650319	16650319	NA	NA	NA	NA	4	NA	normgene->intron	130841986698509	0.561809	-0.980588	235217123759701	16650319	0	16650319	0.079628	0.96157	0.877165	16650319
16650321	16650321	NA	NA	NA	NA	3	NA	normgene->intron	193295717943308	0.114006	-0.659951	165279186651126	16650321	0	16650321	0.0178824	0.995933	0.925954	16650321
16650323	16650323	NA	NA	NA	NA	4	NA	normgene->intron	0.336696	0.216728	-0.49464	307090911919968	16650323	0	16650323	0.604075	0.987421	0.935067	16650323
16650325	16650325	NA	NA	NA	NA	4	NA	normgene->intron	0.0254087	0.378488	-0.3041	374946381157468	16650325	0	16650325	0.959041	0.96157	0.946111	16650325
16650327	16650327	NA	NA	NA	NA	4	NA	normgene->intron	132091695329518	0.33581	-0.894923	190956293951807	16650327	0	16650327	0.0639108	0.974325	0.88132	16650327
16650329	16650329	NA	NA	NA	NA	4	NA	normgene->intron	-0.540528	-0.584614	-0.0444988	182783082984424	16650329	0	16650329	0.368648	0.957911	0.994894	16650329
16650331	16650331	NA	NA	NA	NA	4	NA	normgene->intron	0.469223	0.359945	-0.19557	106882322902908	16650331	0	16650331	0.253462	0.959953	0.961936	16650331
16650333	16650333	NA	NA	NA	NA	4	NA	normgene->intron	160443325918732	0.178156	-0.601568	273616810101115	16650333	0	16650333	0.0150846	0.989895	0.910741	16650333
16650335	16650335	NA	NA	NA	NA	4	NA	normgene->intron	-113245576792911	-0.34855	175852860603545	362413730673349	16650335	0	16650335	0.0585674	0.971319	0.85797	16650335
16650337	16650337	NA	NA	NA	NA	4	NA	normgene->intron	0.518675	0.291228	-0.13959	164571493551	16650337	0	16650337	0.129959	0.959953	0.968512	16650337
16650341	16650341	NA	NA	NA	NA	4	NA	normgene->intron	-171976457431813	-0.854113	140687010466687	30488977433578	16650341	0	16650341	0.0219286	0.957911	0.861685	16650341
16650343	16650343	NA	NA	NA	NA	4	NA	normgene->intron	0.221057	106629212668932	-117001127259949	358201931541002	16650343	0	16650343	0.637073	0.957911	0.85797	16650343
16650345	16650345	NA	NA	NA	NA	4	NA	normgene->intron	111443482865955	-0.586119	-0.307326	257649963871336	16650345	0	16650345	0.0446851	0.957911	0.951733	16650345
16650347	16650347	NA	NA	NA	NA	1	NA	normgene->intron	0.159223	0.322438	-0.642828	661647662662195	16650347	0	16650347	0.779071	0.971319	0.896723	16650347
16650349	16650349	NA	NA	NA	NA	4	NA	normgene->intron	-0.769083	-0.382629	0.619467	399262780324774	16650349	0	16650349	0.0765929	0.959392	0.869943	16650349
16650351	16650351	NA	NA	NA	NA	3	NA	normgene->intron	-142293639417263	0.729229	105311672863782	402092246466409	16650351	0	16650351	0.00664073	0.957911	0.85797	16650351
16650353	16650353	NA	NA	NA	NA	4	NA	normgene->intron	-0.629614	-0.0130623	0.693088	173097790901111	16650353	0	16650353	0.499556	0.999447	0.9369	16650353
16650355	16650355	NA	NA	NA	NA	3	NA	normgene->intron	-123873140106316	-144146508060863	223806376830987	200896087203366	16650355	0	16650355	0.0358995	0.957911	0.85797	16650355
16650357	16650357	NA	NA	NA	NA	4	NA	normgene->intron	-0.19696	-0.689174	-0.480397	333201339586803	16650357	0	16650357	0.738504	0.957911	0.929847	16650357
16650359	16650359	NA	NA	NA	NA	3	NA	normgene->intron	-0.575786	-0.00428011	0.405159	328320593357695	16650359	0	16650359	0.48989	0.999984	0.960656	16650359
16650361	16650361	NA	NA	NA	NA	4	NA	normgene->intron	-137948943070736	0.107944	0.226133	521831952573547	16650361	0	16650361	0.00927798	0.993753	0.959969	16650361
16650363	16650363	NA	NA	NA	NA	4	NA	normgene->intron	-176003806521301	-0.0752727	0.586688	345538230733575	16650363	0	16650363	0.0150769	0.996801	0.925516	16650363
16650365	16650365	NA	NA	NA	NA	4	NA	normgene->intron	-114073153536377	0.0190257	0.350937	415018757808701	16650365	0	16650365	0.0973718	0.998599	0.957587	16650365
16650367	16650367	NA	NA	NA	NA	4	NA	normgene->intron	0.263166	0.00927081	-0.762407	199889287309188	16650367	0	16650367	0.789586	0.999914	0.932305	16650367
16650369	16650369	NA	NA	NA	NA	3	NA	normgene->intron	-0.994609	-114566856173952	174486644054152	233549997884274	16650369	0	16650369	0.0678136	0.957911	0.85797	16650369
16650371	16650371	NA	NA	NA	NA	4	NA	normgene->intron	-0.518467	0.062206	0.466868	504498404201214	16650371	0	16650371	0.168363	0.995933	0.887776	16650371
16650373	16650373	NA	NA	NA	NA	4	NA	normgene->intron	-0.356232	0.00595942	0.199454	236362727342671	16650373	0	16650373	0.462303	0.99965	0.968839	16650373
16650375	16650375	NA	NA	NA	NA	4	NA	normgene->intron	-0.513011	-0.0162913	0.263958	328505825207117	16650375	0	16650375	0.320025	0.998599	0.958674	16650375
16650377	16650377	NA	NA	NA	NA	4	NA	normgene->intron	0.0335304	-0.264247	-0.270223	327785011574488	16650377	0	16650377	0.932258	0.964739	0.939147	16650377
16650379	16650379	NA	NA	NA	NA	4	NA	normgene->intron	-0.701835	0.517434	0.0782469	403206945499004	16650379	0	16650379	0.128986	0.957911	0.987283	16650379
16650381	16650381	NA	NA	NA	NA	4	NA	normgene->intron	-0.843617	-0.199027	0.673234	495325868370958	16650381	0	16650381	0.134936	0.986756	0.89381	16650381
16650383	16650383	NA	NA	NA	NA	4	NA	normgene->intron	0.850334	0.342797	-0.312349	542585504488324	16650383	0	16650383	0.0997168	0.96493	0.947836	16650383
16650385	16650385	NA	NA	NA	NA	4	NA	normgene->intron	0.0206239	-0.0117377	0.688211	451053227225266	16650385	0	16650385	0.973469	0.998858	0.896723	16650385
16650387	16650387	NA	NA	NA	NA	3	NA	normgene->intron	-0.450482	0.742422	-0.993584	1596512159111	16650387	0	16650387	0.339944	0.957911	0.861685	16650387
16650389	16650389	NA	NA	NA	NA	4	NA	normgene->intron	-170751980947962	-0.548035	213099265268111	256451228303732	16650389	0	16650389	0.00938742	0.957911	0.85797	16650389
16650391	16650391	NA	NA	NA	NA	4	NA	normgene->intron	-189211468275893	0.0939464	-0.269928	439013875624916	16650391	0	16650391	0.00181274	0.99546	0.952692	16650391
16650393	16650393	NA	NA	NA	NA	4	NA	normgene->intron	-12141591394618	-0.394978	0.568675	321000057492101	16650393	0	16650393	0.0907096	0.97133	0.930794	16650393
16650395	16650395	NA	NA	NA	NA	4	NA	normgene->intron	106254688179762	108683356890817	-173178148357703	184700499512166	16650395	0	16650395	0.0841308	0.957911	0.85797	16650395
16650397	16650397	NA	NA	NA	NA	4	NA	normgene->intron	-221698652461044	-0.420588	136309000854334	369148486605808	16650397	0	16650397	0.00167156	0.961977	0.85797	16650397
16650399	16650399	NA	NA	NA	NA	4	NA	normgene->intron	-0.576457	0.0517112	0.13311	415934520092546	16650399	0	16650399	0.196257	0.996823	0.978179	16650399
16650401	16650401	NA	NA	NA	NA	4	NA	normgene->intron	-0.328958	-0.0674313	0.0921857	133409681939282	16650401	0	16650401	0.576812	0.996867	0.988564	16650401
16650403	16650403	NA	NA	NA	NA	4	NA	normgene->intron	-0.876511	-0.474053	0.76187	337857920115234	16650403	0	16650403	0.0350553	0.957911	0.861685	16650403
16650405	16650405	NA	NA	NA	NA	4	NA	normgene->intron	-0.617128	0.619579	-0.63338	392767090871736	16650405	0	16650405	0.396232	0.960723	0.926665	16650405
16650407	16650407	NA	NA	NA	NA	3	NA	normgene->intron	-0.719817	-102065113836367	223935094989228	268321056734984	16650407	0	16650407	0.415504	0.957911	0.85797	16650407
16650409	16650409	NA	NA	NA	NA	4	NA	normgene->intron	0.654758	0.601538	-0.694302	186752047900625	16650409	0	16650409	0.288214	0.957911	0.897503	16650409
16650411	16650411	NA	NA	NA	NA	4	NA	normgene->intron	-119615648038324	-0.678337	0.12778	208542149639674	16650411	0	16650411	0.0368692	0.957911	0.981885	16650411
16650413	16650413	NA	NA	NA	NA	4	NA	normgene->intron	-144855733033596	-0.441013	124337056483406	296757181857459	16650413	0	16650413	0.026231	0.963275	0.861685	16650413
16650415	16650415	NA	NA	NA	NA	4	NA	normgene->intron	-261155806100817	-16949108478696	167168631497297	378130852301576	16650415	0	16650415	0.00147439	0.957911	0.85797	16650415
16650417	16650417	NA	NA	NA	NA	4	NA	normgene->intron	-0.722639	-0.0841456	0.247795	466888376684836	16650417	0	16650417	0.206925	0.995933	0.965755	16650417
16650419	16650419	NA	NA	NA	NA	3	NA	normgene->intron	-2166506824043	0.340125	0.580035	364443189340608	16650419	0	16650419	0.00968262	0.975263	0.931766	16650419
16650421	16650421	NA	NA	NA	NA	4	NA	normgene->intron	0.100636	-0.207685	0.441779	275614993712426	16650421	0	16650421	0.794598	0.972599	0.896723	16650421
16650423	16650423	NA	NA	NA	NA	2	NA	normgene->intron	-0.241344	0.116696	0.237535	355243704212117	16650423	0	16650423	0.700221	0.995933	0.971007	16650423
16650425	16650425	NA	NA	NA	NA	4	NA	normgene->intron	-157013307361424	-0.996238	156777464148119	312813492051712	16650425	0	16650425	0.0415463	0.957911	0.861685	16650425
16650427	16650427	NA	NA	NA	NA	4	NA	normgene->intron	-0.323259	-0.849855	0.510342	422972831614015	16650427	0	16650427	0.429383	0.957911	0.888338	16650427
16650429	16650429	NA	NA	NA	NA	3	NA	normgene->intron	-0.679197	0.126738	-0.987381	409277041974369	16650429	0	16650429	0.210923	0.993812	0.862262	16650429
16650431	16650431	NA	NA	NA	NA	4	NA	normgene->intron	-0.293903	-0.103169	0.137526	496426609026059	16650431	0	16650431	0.563858	0.995453	0.979959	16650431
16650433	16650433	NA	NA	NA	NA	4	NA	normgene->intron	0.764829	0.074269	-0.391025	12284515722362	16650433	0	16650433	0.131636	0.995933	0.935067	16650433
16650435	16650435	NA	NA	NA	NA	4	NA	normgene->intron	-0.387597	0.157565	0.370785	258664914001185	16650435	0	16650435	0.535924	0.993016	0.950546	16650435
16650437	16650437	NA	NA	NA	NA	4	NA	normgene->intron	-0.861954	-0.129438	0.203843	414675461588625	16650437	0	16650437	0.207807	0.995933	0.978338	16650437
16650439	16650439	NA	NA	NA	NA	4	NA	normgene->intron	-0.891008	-0.191977	0.239141	313716698385264	16650439	0	16650439	0.127413	0.987438	0.968398	16650439
16650441	16650441	NA	NA	NA	NA	4	NA	normgene->intron	0.0195469	0.14378	-0.403361	327819464109273	16650441	0	16650441	0.974309	0.993016	0.942676	16650441
16650443	16650443	NA	NA	NA	NA	4	NA	normgene->intron	-167556314048411	0.0118374	0.452065	33982268612976	16650443	0	16650443	0.0079027	0.998604	0.928539	16650443
16650445	16650445	NA	NA	NA	NA	4	NA	normgene->intron	-0.244643	-0.876743	101177689022224	262660013091733	16650445	0	16650445	0.782669	0.957911	0.896723	16650445
16650447	16650447	NA	NA	NA	NA	4	NA	normgene->intron	-0.14323	-0.525121	111962452913101	199719377456469	16650447	0	16650447	0.719293	0.957911	0.85797	16650447
16650449	16650449	NA	NA	NA	NA	4	NA	normgene->intron	-0.283144	-0.51776	0.180106	27530028328976	16650449	0	16650449	0.470843	0.957911	0.96318	16650449
16650451	16650451	NA	NA	NA	NA	4	NA	normgene->intron	-127965333148752	0.208427	-0.0641251	354246993746683	16650451	0	16650451	0.0095653	0.974408	0.989637	16650451
16650453	16650453	NA	NA	NA	NA	4	NA	normgene->intron	-11745530397866	0.0812142	0.423808	470089864860655	16650453	0	16650453	0.104028	0.996867	0.950022	16650453
16650455	16650455	NA	NA	NA	NA	4	NA	normgene->intron	0.0631438	-0.677803	0.470866	309250070376449	16650455	0	16650455	0.894711	0.957911	0.908317	16650455
16650457	16650457	NA	NA	NA	NA	4	NA	normgene->intron	-0.229499	-0.434761	0.406692	339546685252961	16650457	0	16650457	0.602549	0.957911	0.922648	16650457
16650459	16650459	NA	NA	NA	NA	4	NA	normgene->intron	-123710243788281	-0.346545	0.715921	646145942315816	16650459	0	16650459	0.000717247	0.957911	0.85797	16650459
16650461	16650461	NA	NA	NA	NA	3	NA	normgene->intron	-0.400612	0.459155	-0.179926	416201250584882	16650461	0	16650461	0.4063	0.957911	0.971072	16650461
16650463	16650463	NA	NA	NA	NA	4	NA	normgene->intron	-171783371764742	-0.479034	0.104348	330782419782345	16650463	0	16650463	0.0257142	0.96493	0.989637	16650463
16650467	16650467	NA	NA	NA	NA	4	NA	normgene->intron	0.520495	0.508867	-122383220871605	184186402203999	16650467	0	16650467	0.172388	0.957911	0.85797	16650467
16650469	16650469	NA	NA	NA	NA	4	NA	normgene->intron	0.850997	-0.174892	-0.621021	28537549700378	16650469	0	16650469	0.0440541	0.977886	0.868958	16650469
16650471	16650471	NA	NA	NA	NA	4	NA	normgene->intron	0.136511	0.215956	-0.332192	246915130674379	16650471	0	16650471	0.835617	0.987421	0.957431	16650471
16650473	16650473	NA	NA	NA	NA	4	NA	normgene->intron	-135567640603293	-0.147894	0.953004	239843058881917	16650473	0	16650473	0.021325	0.991656	0.86369	16650473
16650475	16650475	NA	NA	NA	NA	4	NA	normgene->intron	-177185711297655	-0.945237	240413949701851	390877164054008	16650475	0	16650475	0.0178517	0.957911	0.85797	16650475
16650479	16650479	NA	NA	NA	NA	2	NA	normgene->intron	-333099618302352	-0.185125	-0.399828	477632146758706	16650479	0	16650479	0.000968645	0.993016	0.957232	16650479
16650483	16650483	NA	NA	NA	NA	4	NA	normgene->intron	0.00328158	-0.0295574	0.366729	142623312964979	16650483	0	16650483	0.996631	0.998496	0.959169	16650483
16650491	16650491	NA	NA	NA	NA	3	NA	normgene->intron	0.970942	0.798966	-153209350656737	234609823866489	16650491	0	16650491	0.117793	0.957911	0.85797	16650491
16650493	16650493	NA	NA	NA	NA	2	NA	normgene->intron	-0.349821	0.297747	0.183256	224636087378281	16650493	0	16650493	0.559312	0.972957	0.977991	16650493
16650495	16650495	NA	NA	NA	NA	4	NA	normgene->intron	0.736512	0.469655	-0.0583372	24750990762679	16650495	0	16650495	0.117147	0.957911	0.992419	16650495
16650497	16650497	NA	NA	NA	NA	1	NA	normgene->intron	302400352865098	158409746745084	-355040278652149	234124999647621	16650497	0	16650497	0.00522899	0.957911	0.85797	16650497
16650499	16650499	NA	NA	NA	NA	4	NA	normgene->intron	-0.0336588	-0.104038	0.834419	100377768280129	16650499	0	16650499	0.939026	0.993016	0.861685	16650499
16650501	16650501	NA	NA	NA	NA	4	NA	normgene->intron	0.668496	-0.451929	0.0125967	190761782623037	16650501	0	16650501	0.366603	0.971319	0.998815	16650501
16650503	16650503	NA	NA	NA	NA	4	NA	normgene->intron	149957047012416	0.338348	-158370900974456	130376792545368	16650503	0	16650503	0.00197202	0.959953	0.85797	16650503
16650505	16650505	NA	NA	NA	NA	3	NA	normgene->intron	-0.180026	0.797885	0.0654126	46516572886543	16650505	0	16650505	0.816593	0.957911	0.994003	16650505
16650507	16650507	NA	NA	NA	NA	4	NA	normgene->intron	0.743772	0.744401	-0.363797	274967442633096	16650507	0	16650507	0.183713	0.957911	0.945122	16650507
16650509	16650509	NA	NA	NA	NA	4	NA	normgene->intron	116843536665169	0.233188	-115643716851919	29839002180395	16650509	0	16650509	0.0446686	0.979379	0.861685	16650509
16650511	16650511	NA	NA	NA	NA	2	NA	normgene->intron	-0.104472	0.638849	-0.668487	279278960566928	16650511	0	16650511	0.86969	0.957911	0.901099	16650511
16650513	16650513	NA	NA	NA	NA	4	NA	normgene->intron	0.171864	0.0816655	0.613656	225743559225429	16650513	0	16650513	0.685072	0.995933	0.870604	16650513
16650515	16650515	NA	NA	NA	NA	4	NA	normgene->intron	0.463082	-0.314691	12006110955795	20298949638389	16650515	0	16650515	0.349886	0.969951	0.85797	16650515
16650517	16650517	NA	NA	NA	NA	3	NA	normgene->intron	-0.292173	0.270731	0.193257	410104136286337	16650517	0	16650517	0.693018	0.984354	0.980049	16650517
16650519	16650519	NA	NA	NA	NA	4	NA	normgene->intron	0.915091	0.288479	-0.814813	182573160893088	16650519	0	16650519	0.119553	0.972957	0.87461	16650519
16650521	16650521	NA	NA	NA	NA	4	NA	normgene->intron	0.534467	0.353728	-106810332062285	125847098080669	16650521	0	16650521	0.138433	0.957911	0.85797	16650521
16650523	16650523	NA	NA	NA	NA	4	NA	normgene->intron	0.329728	0.0404125	0.0892661	346578439242406	16650523	0	16650523	0.471878	0.997638	0.985407	16650523
16650525	16650525	NA	NA	NA	NA	4	NA	normgene->intron	0.919461	-0.159071	-0.503798	179432421733942	16650525	0	16650525	0.106863	0.991206	0.925954	16650525
16650527	16650527	NA	NA	NA	NA	3	NA	normgene->intron	-0.483292	-0.180785	0.789633	203659897166044	16650527	0	16650527	0.24736	0.979104	0.861685	16650527
16650531	16650531	NA	NA	NA	NA	3	NA	normgene->intron	-0.466266	-0.0265988	134079601362535	136499401016353	16650531	0	16650531	0.467744	0.998496	0.861685	16650531
16650533	16650533	NA	NA	NA	NA	4	NA	normgene->intron	116263355983284	0.382665	-113366909258899	247914488641699	16650533	0	16650533	0.0260323	0.96157	0.85797	16650533
16650535	16650535	NA	NA	NA	NA	3	NA	normgene->intron	0.0817402	0.279622	-0.386996	471261258985401	16650535	0	16650535	0.88466	0.972957	0.939121	16650535
16650537	16650537	NA	NA	NA	NA	4	NA	normgene->intron	-0.54884	0.386189	0.551086	426828670576586	16650537	0	16650537	0.411897	0.97133	0.930725	16650537
16650539	16650539	NA	NA	NA	NA	4	NA	normgene->intron	0.669591	0.685709	-0.447759	440773478968385	16650539	0	16650539	0.240963	0.957911	0.934829	16650539
16650541	16650541	NA	NA	NA	NA	4	NA	normgene->intron	-0.776912	-0.370511	121414398136904	485068650696231	16650541	0	16650541	0.0764716	0.959953	0.85797	16650541
16650543	16650543	NA	NA	NA	NA	4	NA	normgene->intron	0.319342	0.0935424	-113544613993375	222375854794869	16650543	0	16650543	0.608617	0.995933	0.862262	16650543
16650545	16650545	NA	NA	NA	NA	4	NA	normgene->intron	0.184704	-0.138828	0.353915	21473476290594	16650545	0	16650545	0.682151	0.989295	0.931872	16650545
16650547	16650547	NA	NA	NA	NA	4	NA	normgene->intron	0.448521	-0.144107	0.457968	160954126155118	16650547	0	16650547	0.322729	0.989295	0.914474	16650547
16650549	16650549	NA	NA	NA	NA	4	NA	normgene->intron	0.368695	-0.594898	0.268144	457260223935687	16650549	0	16650549	0.41156	0.957911	0.950252	16650549
16650551	16650551	NA	NA	NA	NA	4	NA	normgene->intron	0.45369	-0.160886	-0.0758701	146585092374321	16650551	0	16650551	0.509278	0.993812	0.993049	16650551
16650553	16650553	NA	NA	NA	NA	4	NA	normgene->intron	129938972588241	0.199151	-0.194832	539541982888383	16650553	0	16650553	0.0033234	0.972571	0.954667	16650553
16650555	16650555	NA	NA	NA	NA	4	NA	normgene->intron	119209076652713	0.850383	-0.788666	174724304469557	16650555	0	16650555	0.0112664	0.957911	0.861685	16650555
16650557	16650557	NA	NA	NA	NA	3	NA	normgene->intron	0.447223	0.449616	0.0808469	102726569681002	16650557	0	16650557	0.354483	0.957955	0.988221	16650557
16650559	16650559	NA	NA	NA	NA	4	NA	normgene->intron	0.196448	-0.901037	-0.402086	213007637937042	16650559	0	16650559	0.773982	0.957911	0.949774	16650559
16650561	16650561	NA	NA	NA	NA	4	NA	normgene->intron	0.414449	0.0703465	0.335722	341710257678306	16650561	0	16650561	0.188552	0.993876	0.903583	16650561
16650563	16650563	NA	NA	NA	NA	4	NA	normgene->intron	0.476679	0.0107448	-0.312044	116306482215386	16650563	0	16650563	0.564121	0.999555	0.971072	16650563
16650567	16650567	NA	NA	NA	NA	3	NA	normgene->intron	0.83084	0.316053	-0.710695	111605491379494	16650567	0	16650567	0.115058	0.971319	0.874838	16650567
16650569	16650569	NA	NA	NA	NA	4	NA	normgene->intron	-0.0540013	-0.029351	0.712652	117561838863341	16650569	0	16650569	0.874585	0.99758	0.861685	16650569
16650571	16650571	NA	NA	NA	NA	4	NA	normgene->intron	-0.250628	-0.192908	109667744840471	408963359178921	16650571	0	16650571	0.678835	0.988761	0.862262	16650571
16650573	16650573	NA	NA	NA	NA	4	NA	normgene->intron	0.646244	0.98113	-107982775886889	201707845254015	16650573	0	16650573	0.235752	0.957911	0.861685	16650573
16650575	16650575	NA	NA	NA	NA	2	NA	normgene->intron	0.284963	-0.0719574	-0.301783	529051170747388	16650575	0	16650575	0.568106	0.995933	0.949303	16650575
16650577	16650577	NA	NA	NA	NA	4	NA	normgene->intron	0.676345	0.275215	0.355718	232338407659026	16650577	0	16650577	0.113511	0.96648	0.928082	16650577
16650581	16650581	NA	NA	NA	NA	4	NA	normgene->intron	-0.285715	-109153226390616	0.171935	220941194362415	16650581	0	16650581	0.646303	0.957911	0.979892	16650581
16650583	16650583	NA	NA	NA	NA	4	NA	normgene->intron	-0.274393	0.384019	-0.241501	476506815847638	16650583	0	16650583	0.533322	0.959953	0.954434	16650583
16650585	16650585	NA	NA	NA	NA	4	NA	normgene->intron	-0.01245	-0.340656	-0.581637	299257053236333	16650585	0	16650585	0.974064	0.957955	0.868317	16650585
16650587	16650587	NA	NA	NA	NA	1	NA	normgene->intron	-159627011799029	-127123375138204	194387007279492	356138729516569	16650587	0	16650587	0.184984	0.957911	0.868317	16650587
16650589	16650589	NA	NA	NA	NA	4	NA	normgene->intron	-161061058417002	-0.758613	204737386124454	266436286020571	16650589	0	16650589	0.00383523	0.957911	0.85797	16650589
16650591	16650591	NA	NA	NA	NA	4	NA	normgene->intron	0.319036	0.086261	0.168298	311086375696657	16650591	0	16650591	0.46332	0.995933	0.971007	16650591
16650593	16650593	NA	NA	NA	NA	4	NA	normgene->intron	-0.0236983	0.840827	-0.500276	169910619523853	16650593	0	16650593	0.933114	0.957911	0.861685	16650593
16650597	16650597	NA	NA	NA	NA	4	NA	normgene->intron	-135385854898137	-0.58658	0.287329	248073686018474	16650597	0	16650597	0.00314738	0.957911	0.935067	16650597
16650599	16650599	NA	NA	NA	NA	4	NA	normgene->intron	0.290689	-0.909994	-0.73729	239403263789786	16650599	0	16650599	0.570292	0.957911	0.871722	16650599
16650601	16650601	NA	NA	NA	NA	4	NA	normgene->intron	-177153759967383	0.238202	-0.0592119	602505201317441	16650601	0	16650601	0.00097007	0.971319	0.989637	16650601
16650603	16650603	NA	NA	NA	NA	1	NA	normgene->intron	-0.13572	0.0718993	0.0348867	218536122013019	16650603	0	16650603	0.931768	0.998496	0.998143	16650603
16650605	16650605	NA	NA	NA	NA	3	NA	normgene->intron	-0.890467	-0.0743157	0.906322	335586248501884	16650605	0	16650605	0.245824	0.997277	0.896723	16650605
16650607	16650607	NA	NA	NA	NA	4	NA	normgene->intron	0.42629	0.522744	-0.700476	104829390217857	16650607	0	16650607	0.365645	0.957911	0.869943	16650607
16650609	16650609	NA	NA	NA	NA	4	NA	normgene->intron	-0.639442	0.499129	-0.571287	306825149005105	16650609	0	16650609	0.316113	0.96157	0.925954	16650609
16650611	16650611	NA	NA	NA	NA	4	NA	normgene->intron	-130826919994133	-105757607171168	0.72027	209176180095614	16650611	0	16650611	0.0315644	0.957911	0.884843	16650611
16650613	16650613	NA	NA	NA	NA	3	NA	normgene->intron	-0.0520825	-0.200047	168468806520482	283721762078659	16650613	0	16650613	0.957342	0.99474	0.862262	16650613
16650615	16650615	NA	NA	NA	NA	4	NA	normgene->intron	-104901719117098	-0.167165	-0.525542	300802625853563	16650615	0	16650615	0.12497	0.993016	0.935067	16650615
16650617	16650617	NA	NA	NA	NA	4	NA	normgene->intron	-0.787188	-0.0640961	0.163367	307713759192716	16650617	0	16650617	0.078203	0.995933	0.971072	16650617
16650619	16650619	NA	NA	NA	NA	4	NA	normgene->intron	0.292907	-0.636779	-0.374632	183832113140075	16650619	0	16650619	0.563857	0.957911	0.937345	16650619
16650621	16650621	NA	NA	NA	NA	4	NA	normgene->intron	-0.332997	-0.467109	15806077655405	383981563130204	16650621	0	16650621	0.359646	0.957911	0.85797	16650621
16650623	16650623	NA	NA	NA	NA	2	NA	normgene->intron	0.0910769	-0.789388	0.221368	41164301605813	16650623	0	16650623	0.85928	0.957911	0.96401	16650623
16650625	16650625	NA	NA	NA	NA	4	NA	normgene->intron	0.444822	-0.291348	-10247978916592	233954010672168	16650625	0	16650625	0.293821	0.964739	0.85797	16650625
16650627	16650627	NA	NA	NA	NA	4	NA	normgene->intron	0.496584	0.407338	-0.993951	467256970957698	16650627	0	16650627	0.223267	0.957911	0.85797	16650627
16650629	16650629	NA	NA	NA	NA	4	NA	normgene->intron	-100790124154994	-0.328194	0.492097	31056066717817	16650629	0	16650629	0.0916162	0.97133	0.928198	16650629
16650631	16650631	NA	NA	NA	NA	3	NA	normgene->intron	-0.644557	-0.0523934	0.238986	239036230234763	16650631	0	16650631	0.0917591	0.995933	0.945808	16650631
16650633	16650633	NA	NA	NA	NA	4	NA	normgene->intron	-156043709080776	-0.570558	176544818526975	3887232428679	16650633	0	16650633	0.00421797	0.957911	0.85797	16650633
16650635	16650635	NA	NA	NA	NA	2	NA	normgene->intron	-148250580401505	-0.285297	0.131964	300539877335103	16650635	0	16650635	0.0540399	0.983545	0.986869	16650635
16650637	16650637	NA	NA	NA	NA	4	NA	normgene->intron	-131899076782327	-0.540867	250427383264804	236517530452002	16650637	0	16650637	0.00221144	0.957911	0.221635	16650637
16650639	16650639	NA	NA	NA	NA	4	NA	normgene->intron	-0.681303	0.101331	0.378232	342073319170251	16650639	0	16650639	0.103779	0.993016	0.924298	16650639
16650643	16650643	NA	NA	NA	NA	3	NA	normgene->intron	-0.133236	-0.250555	0.954571	106533189815431	16650643	0	16650643	0.813714	0.975793	0.863874	16650643
16650645	16650645	NA	NA	NA	NA	4	NA	normgene->intron	-143757937786079	-12084532683247	225698965906622	32880363912144	16650645	0	16650645	0.0511315	0.957911	0.85797	16650645
16650647	16650647	NA	NA	NA	NA	4	NA	normgene->intron	-0.371602	0.0977062	0.362858	548685145049073	16650647	0	16650647	0.39794	0.994242	0.930725	16650647
16650649	16650649	NA	NA	NA	NA	4	NA	normgene->intron	-0.821714	-101639835123788	121040546600592	331644290626068	16650649	0	16650649	0.254578	0.957911	0.865215	16650649
16650651	16650651	NA	NA	NA	NA	3	NA	normgene->intron	-0.285398	0.551405	-0.864123	358406927917025	16650651	0	16650651	0.668083	0.96157	0.880228	16650651
16650653	16650653	NA	NA	NA	NA	4	NA	normgene->intron	-0.0965263	0.545229	0.196908	329854438778109	16650653	0	16650653	0.886609	0.96105	0.977991	16650653
16650655	16650655	NA	NA	NA	NA	4	NA	normgene->intron	0.00355382	0.421045	0.157689	206556719646132	16650655	0	16650655	0.993759	0.957911	0.971072	16650655
16650657	16650657	NA	NA	NA	NA	4	NA	normgene->intron	-0.576341	-0.492585	0.166275	204131783208134	16650657	0	16650657	0.128354	0.957911	0.964379	16650657
16650659	16650659	NA	NA	NA	NA	4	NA	normgene->intron	-120300069710733	-0.604451	121600220656894	181333049282086	16650659	0	16650659	0.0725608	0.957911	0.861685	16650659
16650661	16650661	NA	NA	NA	NA	4	NA	normgene->intron	0.436894	-0.296115	-0.250077	396989146757638	16650661	0	16650661	0.361944	0.971319	0.95816	16650661
16650663	16650663	NA	NA	NA	NA	4	NA	normgene->intron	0.87338	0.587722	-0.61373	31452185672515	16650663	0	16650663	0.0849863	0.957911	0.887968	16650663
16650665	16650665	NA	NA	NA	NA	4	NA	normgene->intron	0.609927	-0.520832	-0.456932	0.996269	16650665	0	16650665	0.298007	0.959953	0.935067	16650665
16650667	16650667	NA	NA	NA	NA	4	NA	normgene->intron	0.559891	0.123363	0.266763	165064223146497	16650667	0	16650667	0.462478	0.995933	0.973291	16650667
16650669	16650669	NA	NA	NA	NA	4	NA	normgene->intron	15736072534245	0.411057	-139633659159593	307637351363833	16650669	0	16650669	0.00479784	0.959953	0.85797	16650669
16650671	16650671	NA	NA	NA	NA	4	NA	normgene->intron	112568391519508	0.343328	-106903296494804	482157915986535	16650671	0	16650671	0.0350745	0.964739	0.861685	16650671
16650675	16650675	NA	NA	NA	NA	4	NA	normgene->intron	0.699878	0.271524	-0.824589	177042752533182	16650675	0	16650675	0.0491907	0.96157	0.85797	16650675
16650677	16650677	NA	NA	NA	NA	4	NA	normgene->intron	-0.0902899	-0.440854	0.565008	18381980395048	16650677	0	16650677	0.8884	0.964491	0.924513	16650677
16650679	16650679	NA	NA	NA	NA	4	NA	normgene->intron	0.750796	0.276501	-0.186931	123132312397103	16650679	0	16650679	0.0819691	0.96606	0.964372	16650679
16650681	16650681	NA	NA	NA	NA	4	NA	normgene->intron	0.643949	0.381256	-0.879564	174146667881203	16650681	0	16650681	0.149048	0.959953	0.861685	16650681
16650683	16650683	NA	NA	NA	NA	4	NA	normgene->intron	-0.365028	-0.44282	0.525113	198412100543241	16650683	0	16650683	0.368206	0.957911	0.883781	16650683
16650685	16650685	NA	NA	NA	NA	4	NA	normgene->intron	0.102142	0.930047	0.547872	162642875748562	16650685	0	16650685	0.788913	0.957911	0.869943	16650685
16650687	16650687	NA	NA	NA	NA	4	NA	normgene->intron	126007752440401	0.034001	-0.436594	471120710164232	16650687	0	16650687	0.00399406	0.997277	0.892757	16650687
16650689	16650689	NA	NA	NA	NA	4	NA	normgene->intron	-0.0646243	-0.521497	0.735867	108696478992773	16650689	0	16650689	0.862502	0.957911	0.861685	16650689
16650691	16650691	NA	NA	NA	NA	4	NA	normgene->intron	14144307667731	0.97457	-124962395340997	446025537781319	16650691	0	16650691	0.023584	0.957911	0.861685	16650691
16650693	16650693	NA	NA	NA	NA	5	NA	normgene->intron	0.81131	0.379463	-0.923865	241550694124133	16650693	0	16650693	0.0736419	0.959953	0.861685	16650693
16650695	16650695	NA	NA	NA	NA	4	NA	normgene->intron	0.312296	-0.395867	0.262424	205214131972869	16650695	0	16650695	0.612763	0.966705	0.966257	16650695
16650699	16650699	NA	NA	NA	NA	4	NA	normgene->intron	-0.225891	0.585593	-0.986966	213091693638211	16650699	0	16650699	0.749475	0.961177	0.874346	16650699
16650701	16650701	NA	NA	NA	NA	4	NA	normgene->intron	0.51541	-0.218768	-0.516956	231809875390756	16650701	0	16650701	0.270697	0.975263	0.900933	16650701
16650703	16650703	NA	NA	NA	NA	3	NA	normgene->intron	-0.298566	-0.90085	106300673660529	473783451770669	16650703	0	16650703	0.549316	0.957911	0.861685	16650703
16650705	16650705	NA	NA	NA	NA	4	NA	normgene->intron	0.181679	164586625861815	-261774976237448	251770696537608	16650705	0	16650705	0.800755	0.957911	0.85797	16650705
16650707	16650707	NA	NA	NA	NA	4	NA	normgene->intron	-21053562130555	-0.386424	187139256239755	318437585370932	16650707	0	16650707	0.00768879	0.97133	0.85797	16650707
16650709	16650709	NA	NA	NA	NA	4	NA	normgene->intron	0.0108672	0.0117309	0.680483	347784684127439	16650709	0	16650709	0.97578	0.998599	0.861685	16650709
16650711	16650711	NA	NA	NA	NA	4	NA	normgene->intron	170203901285724	0.648706	-129110626447246	409003899444853	16650711	0	16650711	0.0024277	0.957911	0.85797	16650711
16650713	16650713	NA	NA	NA	NA	4	NA	normgene->intron	0.415692	-0.286155	-0.446111	104444761794343	16650713	0	16650713	0.441524	0.972957	0.930705	16650713
16650715	16650715	NA	NA	NA	NA	3	NA	normgene->intron	-0.144041	0.14588	0.470687	362388674895697	16650715	0	16650715	0.803098	0.993016	0.928539	16650715
16650717	16650717	NA	NA	NA	NA	3	NA	normgene->intron	0.955531	-0.049653	-109711165689239	11286988923612	16650717	0	16650717	0.116262	0.998035	0.862262	16650717
16650719	16650719	NA	NA	NA	NA	4	NA	normgene->intron	0.861014	0.526288	-131012283989762	144571438246254	16650719	0	16650719	0.173788	0.96157	0.861685	16650719
16650721	16650721	NA	NA	NA	NA	4	NA	normgene->intron	152095639317177	0.267826	-0.868583	569980299621183	16650721	0	16650721	0.000804115	0.96157	0.85797	16650721
16650723	16650723	NA	NA	NA	NA	1	NA	normgene->intron	108253448529615	-0.489164	-0.755109	0.891462	16650723	0	16650723	0.0103685	0.957911	0.861685	16650723
16650727	16650727	NA	NA	NA	NA	4	NA	normgene->intron	0.855025	-0.0336966	-126371661487257	17787680903252	16650727	0	16650727	0.0183491	0.997277	0.85797	16650727
16650729	16650729	NA	NA	NA	NA	4	NA	normgene->intron	125723544324174	0.560256	-0.262106	204144747732693	16650729	0	16650729	0.0333377	0.957911	0.961762	16650729
16650731	16650731	NA	NA	NA	NA	4	NA	normgene->intron	0.14609	-0.217099	0.992691	266702140637494	16650731	0	16650731	0.830754	0.987728	0.869567	16650731
16650733	16650733	NA	NA	NA	NA	5	NA	normgene->intron	0.456608	0.182976	0.40748	108391399456044	16650733	0	16650733	0.211338	0.972957	0.89846	16650733
16650735	16650735	NA	NA	NA	NA	3	NA	normgene->intron	0.232928	-0.38887	0.144629	425167187057859	16650735	0	16650735	0.61877	0.96157	0.977548	16650735
16650737	16650737	NA	NA	NA	NA	4	NA	normgene->intron	131352105346716	0.720402	-143564758085838	222526759250047	16650737	0	16650737	0.0366692	0.957911	0.85797	16650737
16650739	16650739	NA	NA	NA	NA	3	NA	normgene->intron	0.946563	-0.283991	-0.859368	0.968586	16650739	0	16650739	0.0635082	0.971319	0.86369	16650739
16650743	16650743	NA	NA	NA	NA	4	NA	normgene->intron	-0.472512	-0.588988	0.935276	307903289498157	16650743	0	16650743	0.465216	0.95967	0.87331	16650743
16650745	16650745	NA	NA	NA	NA	4	NA	normgene->intron	-0.0566708	0.45867	-0.143913	104929743626742	16650745	0	16650745	0.929368	0.962437	0.981885	16650745
16650747	16650747	NA	NA	NA	NA	4	NA	normgene->intron	0.910975	0.276117	-0.408078	19678153311178	16650747	0	16650747	0.0234572	0.962465	0.899083	16650747
16650749	16650749	NA	NA	NA	NA	4	NA	normgene->intron	-0.676265	-0.429382	113782266226083	260762647021165	16650749	0	16650749	0.230709	0.962437	0.861685	16650749
16650751	16650751	NA	NA	NA	NA	2	NA	normgene->intron	-0.148895	0.321833	0.402278	624562267645375	16650751	0	16650751	0.711445	0.96157	0.911405	16650751
16650753	16650753	NA	NA	NA	NA	4	NA	normgene->intron	-0.0375717	-0.262825	0.910526	0.741588	16650753	0	16650753	0.91506	0.96157	0.85797	16650753
16650757	16650757	NA	NA	NA	NA	4	NA	normgene->intron	0.625423	-0.204822	0.576004	192188320804112	16650757	0	16650757	0.238335	0.984289	0.901797	16650757
16650759	16650759	NA	NA	NA	NA	2	NA	normgene->intron	-127804368727089	-0.875813	124276484094326	369012349328038	16650759	0	16650759	0.0509969	0.957911	0.861685	16650759
16650761	16650761	NA	NA	NA	NA	4	NA	normgene->intron	138187901644008	0.477006	-0.967598	459507792636289	16650761	0	16650761	0.00618372	0.957911	0.861685	16650761
16650763	16650763	NA	NA	NA	NA	4	NA	normgene->intron	112260760968164	-0.107548	-0.274918	303617062450598	16650763	0	16650763	0.098816	0.995933	0.968457	16650763
16650765	16650765	NA	NA	NA	NA	4	NA	normgene->intron	0.580343	100710000383564	-0.81471	239715055192021	16650765	0	16650765	0.308979	0.957911	0.874346	16650765
16650767	16650767	NA	NA	NA	NA	4	NA	normgene->intron	0.704456	-105109673749635	114650104702411	29228643869643	16650767	0	16650767	0.227629	0.957911	0.861685	16650767
16650769	16650769	NA	NA	NA	NA	4	NA	normgene->intron	0.250507	-0.685408	103708844447878	371701224138502	16650769	0	16650769	0.633465	0.957911	0.861685	16650769
16650771	16650771	NA	NA	NA	NA	4	NA	normgene->intron	0.362472	0.118976	0.327319	277220753408024	16650771	0	16650771	0.42106	0.992942	0.939102	16650771
16650773	16650773	NA	NA	NA	NA	4	NA	normgene->intron	-0.34245	-0.219248	0.0667815	301590734888081	16650773	0	16650773	0.542114	0.983545	0.993049	16650773
16650775	16650775	NA	NA	NA	NA	4	NA	normgene->intron	-0.588086	-0.263411	0.72872	197166262944701	16650775	0	16650775	0.331314	0.97892	0.894708	16650775
16650777	16650777	NA	NA	NA	NA	4	NA	normgene->intron	-0.133763	-0.356336	0.396468	427907625141951	16650777	0	16650777	0.757325	0.96157	0.921801	16650777
16650779	16650779	NA	NA	NA	NA	4	NA	normgene->intron	-0.0449479	-0.335644	-0.32593	331004205312796	16650779	0	16650779	0.93988	0.971319	0.952652	16650779
16650781	16650781	NA	NA	NA	NA	4	NA	normgene->intron	-111833358473015	-178015439702954	248949918515107	321302956639756	16650781	0	16650781	0.11522	0.957911	0.85797	16650781
16650783	16650783	NA	NA	NA	NA	4	NA	normgene->intron	-0.131289	0.0267735	0.415427	291687814972592	16650783	0	16650783	0.741708	0.99817	0.90372	16650783
16650785	16650785	NA	NA	NA	NA	4	NA	normgene->intron	111295320017335	0.0244731	-101801401782408	161940345722181	16650785	0	16650785	0.0143597	0.998496	0.85797	16650785
16650787	16650787	NA	NA	NA	NA	4	NA	normgene->intron	0.632297	0.653697	-0.769108	181505123464612	16650787	0	16650787	0.271087	0.957911	0.879831	16650787
16650789	16650789	NA	NA	NA	NA	3	NA	normgene->intron	0.620838	-0.0899956	0.0604674	215652566752369	16650789	0	16650789	0.431221	0.996968	0.994894	16650789
16650791	16650791	NA	NA	NA	NA	1	NA	normgene->intron	0.641356	0.648363	-128417615193954	434629322679678	16650791	0	16650791	0.325918	0.957911	0.861685	16650791
16650793	16650793	NA	NA	NA	NA	4	NA	normgene->intron	0.991664	0.96316	-0.963749	511924463909165	16650793	0	16650793	0.0334531	0.957911	0.861685	16650793
16650795	16650795	NA	NA	NA	NA	5	NA	normgene->intron	0.954826	0.549586	-0.239461	687897242445593	16650795	0	16650795	0.0215215	0.957911	0.946826	16650795
16650797	16650797	NA	NA	NA	NA	4	NA	normgene->intron	121078836856508	-0.676773	-0.223626	252866138620351	16650797	0	16650797	0.133604	0.960723	0.979892	16650797
16650799	16650799	NA	NA	NA	NA	4	NA	normgene->intron	0.539253	-0.837484	0.540687	125516524408043	16650799	0	16650799	0.180873	0.957911	0.878648	16650799
16650801	16650801	NA	NA	NA	NA	4	NA	normgene->intron	251801950107971	0.804441	-0.434908	295380320899426	16650801	0	16650801	0.00272859	0.957911	0.945145	16650801
16650803	16650803	NA	NA	NA	NA	4	NA	normgene->intron	-0.266256	0.234701	-0.139552	116200876332201	16650803	0	16650803	0.599014	0.975263	0.979892	16650803
16650805	16650805	NA	NA	NA	NA	4	NA	normgene->intron	0.375752	0.110896	-0.502871	0.855202	16650805	0	16650805	0.423687	0.993812	0.90372	16650805
16650807	16650807	NA	NA	NA	NA	4	NA	normgene->intron	0.550136	0.366844	-0.332543	103212436292688	16650807	0	16650807	0.256716	0.962437	0.942882	16650807
16650809	16650809	NA	NA	NA	NA	4	NA	normgene->intron	0.854443	-0.071859	-0.432081	346812633666424	16650809	0	16650809	0.104632	0.995933	0.928539	16650809
16650813	16650813	NA	NA	NA	NA	4	NA	normgene->intron	0.418243	-0.408288	0.0877029	123124596948318	16650813	0	16650813	0.37138	0.959953	0.986253	16650813
16650817	16650817	NA	NA	NA	NA	5	NA	normgene->intron	0.615135	-0.272692	-0.355863	0.832914	16650817	0	16650817	0.191027	0.971319	0.935572	16650817
16650819	16650819	NA	NA	NA	NA	4	NA	normgene->intron	0.128732	-0.0210866	0.563401	514071200590561	16650819	0	16650819	0.7771	0.998496	0.885928	16650819
16650823	16650823	NA	NA	NA	NA	4	NA	normgene->intron	0.494297	-0.068103	0.0966751	139908581259215	16650823	0	16650823	0.351976	0.995933	0.986869	16650823
16650825	16650825	NA	NA	NA	NA	4	NA	normgene->intron	0.247728	0.0798115	-0.0544545	104816904736851	16650825	0	16650825	0.656408	0.995933	0.993499	16650825
16650827	16650827	NA	NA	NA	NA	1	NA	normgene->intron	0.357422	0.159486	-0.70971	549916728190902	16650827	0	16650827	0.511962	0.990777	0.881999	16650827
16650829	16650829	NA	NA	NA	NA	4	NA	normgene->intron	223269759337513	0.249646	-0.899332	340634619736093	16650829	0	16650829	0.000888602	0.972957	0.862262	16650829
16650833	16650833	NA	NA	NA	NA	4	NA	normgene->intron	0.611749	0.154532	0.0352187	121848841762336	16650833	0	16650833	0.24623	0.990777	0.995208	16650833
16650835	16650835	NA	NA	NA	NA	4	NA	normgene->intron	119759693250903	0.0201065	-0.0364143	231505615685098	16650835	0	16650835	0.0126537	0.998496	0.994138	16650835
16650837	16650837	NA	NA	NA	NA	4	NA	normgene->intron	0.633206	-0.0121625	-0.651281	113622333748237	16650837	0	16650837	0.129876	0.998599	0.868317	16650837
16650839	16650839	NA	NA	NA	NA	2	NA	normgene->intron	0.204851	0.453695	-0.0523505	258319634362667	16650839	0	16650839	0.869684	0.984354	0.995758	16650839
16650841	16650841	NA	NA	NA	NA	3	NA	normgene->intron	0.431675	0.338362	-0.167161	425778180661109	16650841	0	16650841	0.282343	0.96157	0.968457	16650841
16650843	16650843	NA	NA	NA	NA	4	NA	normgene->intron	-0.812518	-0.394069	0.73686	209561393893717	16650843	0	16650843	0.236959	0.97133	0.903583	16650843
16650845	16650845	NA	NA	NA	NA	3	NA	normgene->intron	0.91397	0.569642	-0.88072	156960352437835	16650845	0	16650845	0.0924296	0.957911	0.865215	16650845
16650847	16650847	NA	NA	NA	NA	3	NA	normgene->intron	-0.723899	-156345368632187	210211804308669	1971856113832	16650847	0	16650847	0.224812	0.957911	0.85797	16650847
16650849	16650849	NA	NA	NA	NA	4	NA	normgene->intron	0.567296	0.300977	-0.361479	141171849228503	16650849	0	16650849	0.346228	0.972957	0.950252	16650849
16650851	16650851	NA	NA	NA	NA	4	NA	normgene->intron	-0.657251	-0.495586	0.119682	209188323301542	16650851	0	16650851	0.0846687	0.957911	0.976263	16650851
16650855	16650855	NA	NA	NA	NA	4	NA	normgene->intron	175836655457857	0.177147	-0.498918	134772870263853	16650855	0	16650855	0.0128664	0.991206	0.931535	16650855
16650857	16650857	NA	NA	NA	NA	4	NA	normgene->intron	194864446523399	0.752251	-215970261496091	25606651767887	16650857	0	16650857	0.00744403	0.957911	0.85797	16650857
16650859	16650859	NA	NA	NA	NA	4	NA	normgene->intron	0.0854832	-0.508433	0.19288	102826633296661	16650859	0	16650859	0.873857	0.957911	0.971072	16650859
16650861	16650861	NA	NA	NA	NA	3	NA	normgene->intron	0.924163	0.458446	-0.0615454	143516729206319	16650861	0	16650861	0.0924117	0.960293	0.993049	16650861
16650863	16650863	NA	NA	NA	NA	4	NA	normgene->intron	0.0343124	0.238449	0.78662	150568160373612	16650863	0	16650863	0.95306	0.979379	0.87461	16650863
16650867	16650867	NA	NA	NA	NA	4	NA	normgene->intron	0.842981	0.307299	-0.967325	305674550742586	16650867	0	16650867	0.167523	0.972957	0.868317	16650867
16650869	16650869	NA	NA	NA	NA	3	NA	normgene->intron	0.489055	-0.0714788	-0.100366	418050072038689	16650869	0	16650869	0.402281	0.996252	0.987454	16650869
16650871	16650871	NA	NA	NA	NA	4	NA	normgene->intron	0.0265017	0.369611	-0.504205	462520423232977	16650871	0	16650871	0.958649	0.962586	0.910494	16650871
16650873	16650873	NA	NA	NA	NA	4	NA	normgene->intron	0.164739	0.288279	0.443414	148066369267655	16650873	0	16650873	0.820519	0.98197	0.946826	16650873
16650875	16650875	NA	NA	NA	NA	3	NA	normgene->intron	0.21952	0.00306353	0.179537	224071320335373	16650875	0	16650875	0.691459	0.999984	0.975704	16650875
16650879	16650879	NA	NA	NA	NA	4	NA	normgene->intron	0.742961	-0.187073	0.361929	276772182018222	16650879	0	16650879	0.228851	0.989895	0.951831	16650879
16650881	16650881	NA	NA	NA	NA	2	NA	normgene->intron	115853711485707	0.59768	-0.865718	346659540300184	16650881	0	16650881	0.157403	0.963275	0.90372	16650881
16650883	16650883	NA	NA	NA	NA	4	NA	normgene->intron	0.387848	-0.0814238	-0.0891728	328634559277293	16650883	0	16650883	0.539948	0.995933	0.990497	16650883
16650887	16650887	NA	NA	NA	NA	2	NA	normgene->intron	0.708029	0.512905	-128266867347822	309743597906535	16650887	0	16650887	0.245824	0.96157	0.861685	16650887
16650889	16650889	NA	NA	NA	NA	3	NA	normgene->intron	0.942324	-0.476423	-155715737849497	143483426644439	16650889	0	16650889	0.298062	0.972957	0.865038	16650889
16650891	16650891	NA	NA	NA	NA	4	NA	normgene->intron	0.417071	-0.284059	0.141399	331752317287463	16650891	0	16650891	0.399682	0.97133	0.97967	16650891
16650893	16650893	NA	NA	NA	NA	3	NA	normgene->intron	0.904884	-0.402834	-0.35341	232294100859436	16650893	0	16650893	0.293205	0.975263	0.968905	16650893
16650895	16650895	NA	NA	NA	NA	3	NA	normgene->intron	0.774335	0.0807405	-0.839648	0.798152	16650895	0	16650895	0.0634202	0.995453	0.861685	16650895
16650897	16650897	NA	NA	NA	NA	2	NA	normgene->intron	0.217456	-0.0682664	-0.0761198	131988607178858	16650897	0	16650897	0.756646	0.997277	0.993049	16650897
16650899	16650899	NA	NA	NA	NA	4	NA	normgene->intron	148936152569176	-0.118496	-0.954456	199927338338236	16650899	0	16650899	0.00909301	0.993218	0.861685	16650899
16650901	16650901	NA	NA	NA	NA	3	NA	normgene->intron	196717268619558	0.703956	-0.732952	365932172922592	16650901	0	16650901	0.0361756	0.96157	0.929283	16650901
16650903	16650903	NA	NA	NA	NA	3	NA	normgene->intron	-0.112421	0.0237443	0.516459	101256696034668	16650903	0	16650903	0.767613	0.998496	0.874838	16650903
16650905	16650905	NA	NA	NA	NA	4	NA	normgene->intron	0.405301	0.608117	0.278275	227441005901257	16650905	0	16650905	0.323298	0.957911	0.943108	16650905
16650907	16650907	NA	NA	NA	NA	4	NA	normgene->intron	-0.0508176	-0.140614	0.27761	0.97766	16650907	0	16650907	0.903136	0.986756	0.941919	16650907
16650909	16650909	NA	NA	NA	NA	3	NA	normgene->intron	0.696612	0.468551	0.580077	339530260569956	16650909	0	16650909	0.28129	0.964491	0.925954	16650909
16650911	16650911	NA	NA	NA	NA	4	NA	normgene->intron	0.694907	-0.730433	0.680009	379476052763798	16650911	0	16650911	0.0573884	0.957911	0.861685	16650911
16650913	16650913	NA	NA	NA	NA	4	NA	normgene->intron	142367436942301	0.84186	-181532136126785	402962986512828	16650913	0	16650913	0.020536	0.957911	0.85797	16650913
16650915	16650915	NA	NA	NA	NA	4	NA	normgene->intron	112974953819681	0.332513	-115824979113804	202646981295839	16650915	0	16650915	0.0615916	0.97133	0.861685	16650915
16650921	16650921	NA	NA	NA	NA	4	NA	normgene->intron	0.230024	0.0584706	-0.3209	147205590650271	16650921	0	16650921	0.689804	0.997277	0.953206	16650921
16650923	16650923	NA	NA	NA	NA	3	NA	normgene->intron	-0.164009	0.0611	-0.978262	153300143596679	16650923	0	16650923	0.802521	0.997277	0.869567	16650923
16650925	16650925	NA	NA	NA	NA	3	NA	normgene->intron	-0.294486	-0.762362	10967448114635	216823782626112	16650925	0	16650925	0.589171	0.957911	0.861685	16650925
16650927	16650927	NA	NA	NA	NA	4	NA	normgene->intron	141911478455188	0.775828	-131126059685803	234656135945991	16650927	0	16650927	0.0234572	0.957911	0.859823	16650927
16650929	16650929	NA	NA	NA	NA	2	NA	normgene->intron	-0.0492965	-0.905818	136345142610844	365959784844201	16650929	0	16650929	0.933167	0.957911	0.85797	16650929
16650931	16650931	NA	NA	NA	NA	4	NA	normgene->intron	0.169846	113434282787976	-0.819253	134083326925117	16650931	0	16650931	0.69578	0.957911	0.861685	16650931
16650933	16650933	NA	NA	NA	NA	4	NA	normgene->intron	162069860937901	-0.642178	-0.320027	185747190045693	16650933	0	16650933	0.000196304	0.957911	0.901099	16650933
16650935	16650935	NA	NA	NA	NA	4	NA	normgene->intron	12197510088467	0.607966	-123167706384728	106710297637332	16650935	0	16650935	0.00477263	0.957911	0.85797	16650935
16650937	16650937	NA	NA	NA	NA	4	NA	normgene->intron	0.719001	0.672658	-0.915631	103122987115309	16650937	0	16650937	0.0485828	0.957911	0.85797	16650937
16650939	16650939	NA	NA	NA	NA	1	NA	normgene->intron	0.704056	-0.736314	-0.286892	291519512845634	16650939	0	16650939	0.476448	0.963275	0.979175	16650939
16650941	16650941	NA	NA	NA	NA	4	NA	normgene->intron	-0.126012	-0.547453	150498794219331	272588944196912	16650941	0	16650941	0.884664	0.96606	0.862262	16650941
16650943	16650943	NA	NA	NA	NA	3	NA	normgene->intron	0.47836	-0.0200961	-0.563251	135551958449913	16650943	0	16650943	0.237287	0.998496	0.874838	16650943
16650945	16650945	NA	NA	NA	NA	2	NA	normgene->intron	159188646614206	0.473588	-116076321374765	394980976260918	16650945	0	16650945	0.0172097	0.96157	0.861685	16650945
16650947	16650947	NA	NA	NA	NA	4	NA	normgene->intron	0.517872	-0.506425	-0.313445	19441993914477	16650947	0	16650947	0.255566	0.957911	0.942882	16650947
16650949	16650949	NA	NA	NA	NA	4	NA	normgene->intron	127861014485101	0.859834	-103639686181113	325137364063659	16650949	0	16650949	0.0252412	0.957911	0.861685	16650949
16650951	16650951	NA	NA	NA	NA	3	NA	normgene->intron	0.273764	-0.184599	-0.459507	105199588136396	16650951	0	16650951	0.522202	0.979104	0.903018	16650951
16650953	16650953	NA	NA	NA	NA	3	NA	normgene->intron	-0.0345315	-0.127569	0.305391	0.600833	16650953	0	16650953	0.935494	0.989295	0.935738	16650953
16650955	16650955	NA	NA	NA	NA	1	NA	normgene->intron	0.531296	0.377417	-0.629103	129080777006725	16650955	0	16650955	0.588618	0.984289	0.945467	16650955
16650957	16650957	NA	NA	NA	NA	3	NA	normgene->intron	0.155609	13042180559944	-0.680605	182816393734984	16650957	0	16650957	0.794358	0.957911	0.896723	16650957
16650959	16650959	NA	NA	NA	NA	4	NA	normgene->intron	0.511701	-0.0370954	-0.292615	0.850995	16650959	0	16650959	0.179547	0.997277	0.935067	16650959
16650961	16650961	NA	NA	NA	NA	4	NA	normgene->intron	0.348875	-0.0276752	-0.912758	152429276842327	16650961	0	16650961	0.512128	0.998496	0.864899	16650961
16650963	16650963	NA	NA	NA	NA	4	NA	normgene->intron	-0.0651605	0.231087	0.356533	0.964319	16650963	0	16650963	0.899098	0.975263	0.938615	16650963
16650965	16650965	NA	NA	NA	NA	4	NA	normgene->intron	-0.518857	-0.613175	0.534556	210129663087691	16650965	0	16650965	0.32893	0.957911	0.914984	16650965
16650967	16650967	NA	NA	NA	NA	4	NA	normgene->intron	123400973777495	0.411553	-0.579666	223636973364001	16650967	0	16650967	0.0314287	0.96157	0.901099	16650967
16650969	16650969	NA	NA	NA	NA	4	NA	normgene->intron	132358161466389	0.53456	-0.280055	196104694843915	16650969	0	16650969	0.0694239	0.962437	0.970603	16650969
16650971	16650971	NA	NA	NA	NA	4	NA	normgene->intron	140802757410226	0.34761	-0.368806	393555606224792	16650971	0	16650971	0.00661664	0.96157	0.928539	16650971
16650977	16650977	NA	NA	NA	NA	4	NA	normgene->intron	0.831735	-0.0560296	-0.302824	254069476798444	16650977	0	16650977	0.229869	0.998035	0.965315	16650977
16650981	16650981	NA	NA	NA	NA	4	NA	normgene->intron	107595559285778	0.308187	0.12795	126527502872804	16650981	0	16650981	0.0615633	0.971915	0.9823	16650981
16650983	16650983	NA	NA	NA	NA	4	NA	normgene->intron	218134603530135	-0.319128	-0.451569	33578061644358	16650983	0	16650983	0.00128705	0.971319	0.92596	16650983
16650985	16650985	NA	NA	NA	NA	4	NA	normgene->intron	0.802076	0.0344566	-0.302365	510553733847459	16650985	0	16650985	0.0926599	0.998035	0.945122	16650985
16650987	16650987	NA	NA	NA	NA	4	NA	normgene->intron	0.520656	0.281295	-0.541368	0.794018	16650987	0	16650987	0.207977	0.96493	0.881231	16650987
16650989	16650989	NA	NA	NA	NA	4	NA	normgene->intron	0.759602	0.244295	-0.498782	157102383189676	16650989	0	16650989	0.0730059	0.971319	0.892442	16650989
16650993	16650993	NA	NA	NA	NA	4	NA	normgene->intron	0.839332	0.217473	-0.724902	298056920074283	16650993	0	16650993	0.34652	0.993218	0.930823	16650993
16650995	16650995	NA	NA	NA	NA	4	NA	normgene->intron	0.514219	-0.0589737	0.150127	162572222049995	16650995	0	16650995	0.253771	0.995933	0.975423	16650995
16650997	16650997	NA	NA	NA	NA	4	NA	normgene->intron	0.835759	0.255698	-0.75322	0.871849	16650997	0	16650997	0.105871	0.972957	0.869567	16650997
16650999	16650999	NA	NA	NA	NA	4	NA	normgene->intron	0.0677529	0.136793	0.338189	0.825332	16650999	0	16650999	0.87203	0.987421	0.928539	16650999
16651003	16651003	NA	NA	NA	NA	4	NA	normgene->intron	-0.237104	-0.846998	0.992465	148230470972112	16651003	0	16651003	0.71135	0.957911	0.868317	16651003
16651005	16651005	NA	NA	NA	NA	4	NA	normgene->intron	-0.101943	-0.506193	0.911514	333806905140647	16651005	0	16651005	0.866718	0.959953	0.868425	16651005
16651007	16651007	NA	NA	NA	NA	4	NA	normgene->intron	0.394652	0.0883502	-0.351189	25472729995777	16651007	0	16651007	0.429843	0.995933	0.941919	16651007
16651009	16651009	NA	NA	NA	NA	4	NA	normgene->intron	0.341005	0.0160701	-0.0777255	228713099213923	16651009	0	16651009	0.616481	0.998604	0.993049	16651009
16651011	16651011	NA	NA	NA	NA	4	NA	normgene->intron	0.934621	0.0238555	0.205331	154992281204131	16651011	0	16651011	0.0799192	0.998496	0.970929	16651011
16651013	16651013	NA	NA	NA	NA	2	NA	normgene->intron	0.847494	0.0256349	0.470752	627188257535443	16651013	0	16651013	0.0547559	0.998496	0.897503	16651013
16651015	16651015	NA	NA	NA	NA	3	NA	normgene->intron	0.172369	0.0175668	0.090606	163559909927327	16651015	0	16651015	0.674213	0.998496	0.983178	16651015
16651017	16651017	NA	NA	NA	NA	4	NA	normgene->intron	0.868545	-0.106395	0.00295704	216885569377924	16651017	0	16651017	0.261875	0.995933	0.999638	16651017
16651019	16651019	NA	NA	NA	NA	4	NA	normgene->intron	-0.299992	-0.690199	145112430660005	356158780362975	16651019	0	16651019	0.683324	0.957911	0.861685	16651019
16651021	16651021	NA	NA	NA	NA	4	NA	normgene->intron	0.19071	0.659805	-0.243149	263685049635592	16651021	0	16651021	0.65319	0.957911	0.952325	16651021
16651023	16651023	NA	NA	NA	NA	1	NA	normgene->intron	0.945781	-0.158673	-114117230982463	104585924474665	16651023	0	16651023	0.384054	0.995933	0.907178	16651023
16651025	16651025	NA	NA	NA	NA	4	NA	normgene->intron	0.445197	0.00564923	0.63255	472815531080359	16651025	0	16651025	0.243401	0.999412	0.866876	16651025
16651027	16651027	NA	NA	NA	NA	4	NA	normgene->intron	0.937567	0.229518	-0.22753	188937113162483	16651027	0	16651027	0.17621	0.987449	0.975704	16651027
16651029	16651029	NA	NA	NA	NA	3	NA	normgene->intron	144960738316171	0.0860569	-0.769539	410928455195107	16651029	0	16651029	0.0116265	0.995933	0.869567	16651029
16651031	16651031	NA	NA	NA	NA	2	NA	normgene->intron	-0.98152	-0.147008	154880635334882	427051149715717	16651031	0	16651031	0.0750342	0.991656	0.85797	16651031
16651033	16651033	NA	NA	NA	NA	3	NA	normgene->intron	-0.0215618	0.523973	-0.445789	128551827370188	16651033	0	16651033	0.956876	0.957911	0.896723	16651033
16651035	16651035	NA	NA	NA	NA	2	NA	normgene->intron	149370968588307	0.217839	-0.218115	410399761679697	16651035	0	16651035	0.0143444	0.982659	0.969876	16651035
16651037	16651037	NA	NA	NA	NA	1	NA	normgene->intron	119379906818531	0.103273	101952172755341	126724636454836	16651037	0	16651037	0.265682	0.997277	0.920081	16651037
16651039	16651039	NA	NA	NA	NA	2	NA	normgene->intron	0.789943	0.0134845	-0.110733	0.750152	16651039	0	16651039	0.243152	0.998858	0.988436	16651039
16651041	16651041	NA	NA	NA	NA	4	NA	normgene->intron	0.776605	0.727844	0.0166282	238609606840979	16651041	0	16651041	0.195186	0.957911	0.997575	16651041
16651043	16651043	NA	NA	NA	NA	4	NA	normgene->intron	-0.54996	-0.847497	106683739009964	19216753182751	16651043	0	16651043	0.38173	0.957911	0.865038	16651043
16651047	16651047	NA	NA	NA	NA	4	NA	normgene->intron	0.427347	-0.199494	-0.331212	168600113422875	16651047	0	16651047	0.597276	0.993016	0.968514	16651047
16651049	16651049	NA	NA	NA	NA	3	NA	normgene->intron	0.159177	-0.526435	0.440184	108329042183484	16651049	0	16651049	0.814183	0.96157	0.943888	16651049
16651051	16651051	NA	NA	NA	NA	2	NA	normgene->intron	0.0103169	0.249417	-0.00415269	116263505317772	16651051	0	16651051	0.984639	0.974856	0.99939	16651051
16651053	16651053	NA	NA	NA	NA	3	NA	normgene->intron	-0.0740954	-0.16757	0.353848	163222384739462	16651053	0	16651053	0.894124	0.989295	0.944077	16651053
16651059	16651059	NA	NA	NA	NA	4	NA	normgene->intron	0.393938	-0.151127	0.52072	0.8691	16651059	0	16651059	0.320413	0.984354	0.881583	16651059
16651061	16651061	NA	NA	NA	NA	4	NA	normgene->intron	-0.226974	-0.99962	0.503638	11999750613488	16651061	0	16651061	0.592632	0.957911	0.894708	16651061
16651063	16651063	NA	NA	NA	NA	4	NA	normgene->intron	-0.088962	0.0645518	10010512929689	150604406215631	16651063	0	16651063	0.863791	0.995933	0.861685	16651063
16651065	16651065	NA	NA	NA	NA	4	NA	normgene->intron	0.601454	104770965855416	-128527716991361	265540987237202	16651065	0	16651065	0.0690098	0.957911	0.85797	16651065
16651067	16651067	NA	NA	NA	NA	4	NA	normgene->intron	0.373841	0.961898	-107334423691273	216452572542083	16651067	0	16651067	0.447884	0.957911	0.861685	16651067
16651069	16651069	NA	NA	NA	NA	4	NA	normgene->intron	0.257408	0.246212	-0.17993	14792368968235	16651069	0	16651069	0.738417	0.988176	0.981885	16651069
16651071	16651071	NA	NA	NA	NA	4	NA	normgene->intron	-0.105359	0.121281	-0.466471	200331911941618	16651071	0	16651071	0.857975	0.994697	0.930173	16651071
16651073	16651073	NA	NA	NA	NA	4	NA	normgene->intron	0.239252	-0.108151	0.310669	0.800093	16651073	0	16651073	0.500318	0.989895	0.92596	16651073
16651075	16651075	NA	NA	NA	NA	3	NA	normgene->intron	-0.0923439	-0.551437	113284224295796	240675045549975	16651075	0	16651075	0.912431	0.964739	0.874346	16651075
16651077	16651077	NA	NA	NA	NA	4	NA	normgene->intron	0.35431	0.42515	-0.896054	283152099120072	16651077	0	16651077	0.618196	0.971319	0.885928	16651077
16651079	16651079	NA	NA	NA	NA	4	NA	normgene->intron	-0.497469	-0.357402	0.988518	12947104654094	16651079	0	16651079	0.226127	0.959953	0.85797	16651079
16651081	16651081	NA	NA	NA	NA	3	NA	normgene->intron	-0.4751	-0.871734	107265919481315	105340430830999	16651081	0	16651081	0.525066	0.957911	0.873494	16651081
16651083	16651083	NA	NA	NA	NA	4	NA	normgene->intron	0.7237	-0.0857139	-0.0654797	120274956446385	16651083	0	16651083	0.0262284	0.991206	0.983209	16651083
16651085	16651085	NA	NA	NA	NA	4	NA	normgene->intron	0.925031	0.284069	0.642385	415860870177198	16651085	0	16651085	0.0389297	0.96493	0.869567	16651085
16651089	16651089	NA	NA	NA	NA	4	NA	normgene->intron	-0.063544	-0.0686721	0.981988	209913583745143	16651089	0	16651089	0.905671	0.995933	0.861685	16651089
16651093	16651093	NA	NA	NA	NA	4	NA	normgene->intron	-0.0829627	-0.304914	0.331734	455229151560655	16651093	0	16651093	0.846896	0.963275	0.930823	16651093
16651095	16651095	NA	NA	NA	NA	4	NA	normgene->intron	0.279214	0.869629	-0.830304	406219870035728	16651095	0	16651095	0.689558	0.957911	0.89381	16651095
16651097	16651097	NA	NA	NA	NA	4	NA	normgene->intron	0.573459	-0.440011	-0.96961	154129647935549	16651097	0	16651097	0.224857	0.957911	0.861685	16651097
16651099	16651099	NA	NA	NA	NA	4	NA	normgene->intron	-0.191153	-0.301534	0.516812	205275804088427	16651099	0	16651099	0.797444	0.980677	0.940665	16651099
16651103	16651103	NA	NA	NA	NA	4	NA	normgene->intron	0.218829	-0.576579	0.386151	174518114680356	16651103	0	16651103	0.702826	0.957911	0.942882	16651103
16651105	16651105	NA	NA	NA	NA	4	NA	normgene->intron	0.270609	-0.469594	0.650852	147059184770105	16651105	0	16651105	0.697894	0.964739	0.920067	16651105
16651107	16651107	NA	NA	NA	NA	4	NA	normgene->intron	0.178926	0.192908	-0.789381	210256678832016	16651107	0	16651107	0.72265	0.983545	0.868317	16651107
16651109	16651109	NA	NA	NA	NA	4	NA	normgene->intron	-0.0553276	0.065607	0.0120356	33485859204837	16651109	0	16651109	0.90636	0.995933	0.997825	16651109
16651111	16651111	NA	NA	NA	NA	4	NA	normgene->intron	115629503539283	0.103428	-0.575272	290891316317138	16651111	0	16651111	0.0186454	0.993812	0.88221	16651111
16651113	16651113	NA	NA	NA	NA	3	NA	normgene->intron	0.859071	0.421962	-0.976451	0.963247	16651113	0	16651113	0.0551103	0.957911	0.859823	16651113
16651115	16651115	NA	NA	NA	NA	4	NA	normgene->intron	-0.579875	-138167495530584	0.921663	244898445674543	16651115	0	16651115	0.410911	0.957911	0.88221	16651115
16651117	16651117	NA	NA	NA	NA	1	NA	normgene->intron	121507681347153	0.0549902	-0.608092	10471810406956	16651117	0	16651117	0.216937	0.998496	0.947836	16651117
16651119	16651119	NA	NA	NA	NA	4	NA	normgene->intron	0.749179	-0.0693055	-0.322634	127629878240545	16651119	0	16651119	0.222318	0.996968	0.957426	16651119
16651121	16651121	NA	NA	NA	NA	4	NA	normgene->intron	0.0924014	0.607604	0.931908	155140605757874	16651121	0	16651121	0.871433	0.957911	0.865038	16651121
16651123	16651123	NA	NA	NA	NA	4	NA	normgene->intron	0.229845	0.0304248	0.157883	495357438691823	16651123	0	16651123	0.55757	0.998035	0.969503	16651123
16651125	16651125	NA	NA	NA	NA	4	NA	normgene->intron	0.876181	0.248944	-0.514676	107174249462807	16651125	0	16651125	0.0250404	0.964739	0.873494	16651125
16651127	16651127	NA	NA	NA	NA	4	NA	normgene->intron	130802118932802	-0.194227	0.654551	340572593391848	16651127	0	16651127	0.0588142	0.990777	0.916362	16651127
16651131	16651131	NA	NA	NA	NA	4	NA	normgene->intron	0.831489	0.663008	-11580708746205	203512226128628	16651131	0	16651131	0.205847	0.957911	0.86369	16651131
16651135	16651135	NA	NA	NA	NA	3	NA	normgene->intron	0.0513816	-0.734697	-0.17349	211991736272204	16651135	0	16651135	0.946279	0.957911	0.981885	16651135
16651139	16651139	NA	NA	NA	NA	4	NA	normgene->intron	-0.0774219	0.0130151	-0.45398	179716970736474	16651139	0	16651139	0.867435	0.998599	0.910863	16651139
16651141	16651141	NA	NA	NA	NA	4	NA	normgene->intron	-0.464481	-0.441342	0.249407	224297620535044	16651141	0	16651141	0.397607	0.96157	0.963999	16651141
16651143	16651143	NA	NA	NA	NA	3	NA	normgene->intron	16539017402259	-0.0621106	-129973195082945	169125092588521	16651143	0	16651143	0.0666483	0.998035	0.869567	16651143
16651145	16651145	NA	NA	NA	NA	4	NA	normgene->intron	0.354838	0.385757	12971923187966	190922598749848	16651145	0	16651145	0.304215	0.957911	0.85797	16651145
16651147	16651147	NA	NA	NA	NA	4	NA	normgene->intron	-0.300698	-0.561871	112918282902058	10120778058963	16651147	0	16651147	0.613995	0.957911	0.861685	16651147
16651149	16651149	NA	NA	NA	NA	4	NA	normgene->intron	0.746537	0.243314	-0.144315	238047502537965	16651149	0	16651149	0.262507	0.985524	0.983726	16651149
16651151	16651151	NA	NA	NA	NA	4	NA	normgene->intron	0.485835	-0.299393	-0.0991879	229331073746282	16651151	0	16651151	0.381655	0.972957	0.986869	16651151
16651153	16651153	NA	NA	NA	NA	4	NA	normgene->intron	0.624509	0.897007	0.0799084	271384965625539	16651153	0	16651153	0.31306	0.957911	0.992264	16651153
16651159	16651159	NA	NA	NA	NA	4	NA	normgene->intron	-0.519689	-0.514153	11166710973144	211112466495539	16651159	0	16651159	0.387604	0.960723	0.862262	16651159
16651161	16651161	NA	NA	NA	NA	3	NA	normgene->intron	0.149127	0.825691	-0.372553	101700704644608	16651161	0	16651161	0.759023	0.957911	0.934768	16651161
16651163	16651163	NA	NA	NA	NA	4	NA	normgene->intron	0.561925	-0.185935	-0.433456	257358368352655	16651163	0	16651163	0.518009	0.99488	0.95918	16651163
16651167	16651167	NA	NA	NA	NA	3	NA	normgene->intron	-0.441716	-0.2222	113497425475989	0.960096	16651167	0	16651167	0.282216	0.972957	0.85797	16651167
16651173	16651173	NA	NA	NA	NA	4	NA	normgene->intron	-0.0043696	-0.016348	0.0703557	257298062439276	16651173	0	16651173	0.993819	0.998599	0.991703	16651173
16651175	16651175	NA	NA	NA	NA	1	NA	normgene->intron	0.289294	0.166063	-0.621325	461890130280297	16651175	0	16651175	0.76525	0.995933	0.945122	16651175
16651177	16651177	NA	NA	NA	NA	4	NA	normgene->intron	-0.144646	0.205625	0.544661	24433627987986	16651177	0	16651177	0.85765	0.992323	0.941844	16651177
16651179	16651179	NA	NA	NA	NA	2	NA	normgene->intron	-0.437589	-0.0238304	164235186377277	10334207530356	16651179	0	16651179	0.333987	0.998496	0.85797	16651179
16651181	16651181	NA	NA	NA	NA	4	NA	normgene->intron	-0.0796569	0.81969	-0.254042	262208267154316	16651181	0	16651181	0.903758	0.957911	0.969215	16651181
16651183	16651183	NA	NA	NA	NA	4	NA	normgene->intron	0.885231	0.327096	-0.958756	130871056329135	16651183	0	16651183	0.129417	0.97133	0.865215	16651183
16651185	16651185	NA	NA	NA	NA	3	NA	normgene->intron	0.56348	0.275031	-0.478539	107111460205536	16651185	0	16651185	0.232378	0.971319	0.912735	16651185
16651187	16651187	NA	NA	NA	NA	3	NA	normgene->intron	0.694235	0.522662	-0.878088	393854935060064	16651187	0	16651187	0.105863	0.957911	0.861685	16651187
16651189	16651189	NA	NA	NA	NA	4	NA	normgene->intron	-0.442731	-0.766476	0.0575342	204768034389504	16651189	0	16651189	0.518477	0.957911	0.99418	16651189
16651193	16651193	NA	NA	NA	NA	3	NA	normgene->intron	113315785294312	0.594349	0.0557411	236569472066955	16651193	0	16651193	0.103148	0.959953	0.99418	16651193
16651195	16651195	NA	NA	NA	NA	4	NA	normgene->intron	-105279418064041	-0.712541	131307541107242	269977261809773	16651195	0	16651195	0.0805829	0.957911	0.861685	16651195
16651197	16651197	NA	NA	NA	NA	4	NA	normgene->intron	-0.266043	-0.80994	0.392562	119657278834584	16651197	0	16651197	0.46162	0.957911	0.901797	16651197
16651199	16651199	NA	NA	NA	NA	4	NA	normgene->intron	0.543564	-0.152951	0.0551634	367428880873841	16651199	0	16651199	0.335063	0.992178	0.993546	16651199
16651201	16651201	NA	NA	NA	NA	4	NA	normgene->intron	-0.308954	-0.285529	105211832124205	260477859581032	16651201	0	16651201	0.516011	0.971319	0.861685	16651201
16651203	16651203	NA	NA	NA	NA	4	NA	normgene->intron	0.0617587	0.196933	0.221471	119603837014889	16651203	0	16651203	0.900311	0.980009	0.961983	16651203
16651205	16651205	NA	NA	NA	NA	4	NA	normgene->intron	0.157966	-0.0077576	0.870484	140135547956613	16651205	0	16651205	0.715057	0.998901	0.861685	16651205
16651207	16651207	NA	NA	NA	NA	1	NA	normgene->intron	0.352636	-0.196798	-0.409534	265045500253961	16651207	0	16651207	0.702889	0.994527	0.963999	16651207
16651209	16651209	NA	NA	NA	NA	2	NA	normgene->intron	100232277100262	-0.406085	-0.502819	140921810106353	16651209	0	16651209	0.21829	0.972957	0.947836	16651209
16651211	16651211	NA	NA	NA	NA	4	NA	normgene->intron	0.446056	0.0191267	-0.106656	395806406332439	16651211	0	16651211	0.385783	0.998496	0.984384	16651211
16651213	16651213	NA	NA	NA	NA	1	NA	normgene->intron	-112904217834289	136885635448643	0.546315	349078985289261	16651213	0	16651213	0.42933	0.957911	0.971013	16651213
16651215	16651215	NA	NA	NA	NA	3	NA	normgene->intron	-0.437942	-0.285154	0.0108627	518603413211496	16651215	0	16651215	0.394508	0.972599	0.998535	16651215
16651219	16651219	NA	NA	NA	NA	4	NA	normgene->intron	0.543194	0.161371	-0.328845	193720545342413	16651219	0	16651219	0.497091	0.995453	0.968839	16651219
16651223	16651223	NA	NA	NA	NA	4	NA	normgene->intron	0.429031	0.52903	-0.69336	284417035038113	16651223	0	16651223	0.388838	0.957911	0.874838	16651223
16651225	16651225	NA	NA	NA	NA	3	NA	normgene->intron	0.932598	0.116729	-176220929360688	312883227381355	16651225	0	16651225	0.321514	0.996237	0.861685	16651225
16651227	16651227	NA	NA	NA	NA	4	NA	normgene->intron	1495642024644	0.361403	-119637410842904	381768191866554	16651227	0	16651227	0.00401023	0.960723	0.85797	16651227
16651229	16651229	NA	NA	NA	NA	4	NA	normgene->intron	100751475208119	0.46387	-101032885113664	12072414292471	16651229	0	16651229	0.135542	0.964739	0.869567	16651229
16651231	16651231	NA	NA	NA	NA	3	NA	normgene->intron	-0.294287	-0.372324	0.726966	130806984910824	16651231	0	16651231	0.648465	0.971319	0.896723	16651231
16651233	16651233	NA	NA	NA	NA	4	NA	normgene->intron	-0.771826	-0.784545	0.778553	143947758414226	16651233	0	16651233	0.0934917	0.957911	0.86403	16651233
16651235	16651235	NA	NA	NA	NA	4	NA	normgene->intron	0.451123	0.0612172	0.0564602	167639892902413	16651235	0	16651235	0.44576	0.997277	0.993882	16651235
16651237	16651237	NA	NA	NA	NA	3	NA	normgene->intron	-110902110859936	-0.403556	0.92199	483420534649785	16651237	0	16651237	0.132498	0.972571	0.88602	16651237
16651239	16651239	NA	NA	NA	NA	4	NA	normgene->intron	0.210529	-0.0163186	0.358768	228802963554801	16651239	0	16651239	0.6332	0.998496	0.930705	16651239
16651241	16651241	NA	NA	NA	NA	4	NA	normgene->intron	0.997145	-0.113043	-0.553055	446902559763765	16651241	0	16651241	0.0267382	0.99186	0.879145	16651241
16651243	16651243	NA	NA	NA	NA	4	NA	normgene->intron	100861210064317	-0.308272	-0.286262	550246609240338	16651243	0	16651243	0.0548527	0.971319	0.952692	16651243
16651245	16651245	NA	NA	NA	NA	4	NA	normgene->intron	109572453086033	0.365617	-0.0872542	346481088869055	16651245	0	16651245	0.0282142	0.96157	0.986253	16651245
16651247	16651247	NA	NA	NA	NA	4	NA	normgene->intron	0.173384	0.239933	-0.033819	460156867869992	16651247	0	16651247	0.76817	0.980574	0.995208	16651247
16651249	16651249	NA	NA	NA	NA	4	NA	normgene->intron	-0.607001	0.815415	-0.146377	424205889836495	16651249	0	16651249	0.19887	0.957911	0.977658	16651249
16651251	16651251	NA	NA	NA	NA	4	NA	normgene->intron	0.999563	-0.278004	-0.80174	219621345292784	16651251	0	16651251	0.0563234	0.972559	0.868317	16651251
16651253	16651253	NA	NA	NA	NA	4	NA	normgene->intron	-0.226168	-0.0548742	-0.0745547	192275589151959	16651253	0	16651253	0.759106	0.998035	0.99349	16651253
16651255	16651255	NA	NA	NA	NA	4	NA	normgene->intron	0.172198	0.337086	0.899715	270446260912497	16651255	0	16651255	0.560065	0.957911	0.85797	16651255
16651257	16651257	NA	NA	NA	NA	2	NA	normgene->intron	10171164202603	114455092156335	-181065035412644	0.988044	16651257	0	16651257	0.0330948	0.957911	0.85797	16651257
16651259	16651259	NA	NA	NA	NA	4	NA	normgene->intron	-181860751110867	-0.502289	122590531732911	334530504666737	16651259	0	16651259	0.0175874	0.963275	0.86369	16651259
16651261	16651261	NA	NA	NA	NA	4	NA	normgene->intron	-127647921166576	0.0700819	0.743462	432908096457481	16651261	0	16651261	0.026682	0.995933	0.87461	16651261
16651263	16651263	NA	NA	NA	NA	3	NA	normgene->intron	-270429918264442	-139648795993712	104032199475555	287432215467385	16651263	0	16651263	0.000454366	0.957911	0.861685	16651263
16651265	16651265	NA	NA	NA	NA	4	NA	normgene->intron	0.331367	-0.460468	0.0346753	381988918191402	16651265	0	16651265	0.616605	0.964739	0.995321	16651265
16651267	16651267	NA	NA	NA	NA	3	NA	normgene->intron	-0.419409	-0.874809	189291272478059	229976809106935	16651267	0	16651267	0.545966	0.957911	0.85797	16651267
16651269	16651269	NA	NA	NA	NA	4	NA	normgene->intron	0.910169	0.670477	-104595276964137	220358803629051	16651269	0	16651269	0.255687	0.96157	0.881999	16651269
16651271	16651271	NA	NA	NA	NA	4	NA	normgene->intron	0.29612	0.116205	-0.577131	428448352813258	16651271	0	16651271	0.55357	0.993812	0.896723	16651271
16651273	16651273	NA	NA	NA	NA	1	NA	normgene->intron	-0.273956	0.166821	-113785809463484	174696629297789	16651273	0	16651273	0.799076	0.995933	0.901099	16651273
16651275	16651275	NA	NA	NA	NA	4	NA	normgene->intron	-118424283107905	-0.653041	0.340795	273672200432791	16651275	0	16651275	0.0703715	0.957911	0.954855	16651275
16651277	16651277	NA	NA	NA	NA	4	NA	normgene->intron	0.427839	-0.265977	-0.488835	263778743704128	16651277	0	16651277	0.483651	0.978231	0.931872	16651277
16651279	16651279	NA	NA	NA	NA	4	NA	normgene->intron	-0.251485	0.110684	0.245965	540762184852687	16651279	0	16651279	0.618423	0.994242	0.960145	16651279
16651281	16651281	NA	NA	NA	NA	4	NA	normgene->intron	0.690992	-0.0464703	0.0522136	186642114738305	16651281	0	16651281	0.0931577	0.996825	0.991991	16651281
16651283	16651283	NA	NA	NA	NA	4	NA	normgene->intron	-0.367445	0.264216	0.613121	309765765174475	16651283	0	16651283	0.659534	0.989007	0.936325	16651283
16651285	16651285	NA	NA	NA	NA	4	NA	normgene->intron	0.774192	0.303445	-0.598834	326294383740769	16651285	0	16651285	0.239533	0.97527	0.925839	16651285
16651287	16651287	NA	NA	NA	NA	3	NA	normgene->intron	0.0171743	0.35673	0.501107	281052843939282	16651287	0	16651287	0.977491	0.971319	0.927316	16651287
16651291	16651291	NA	NA	NA	NA	4	NA	normgene->intron	124279041500197	-0.1359	-0.986015	139571118706064	16651291	0	16651291	0.0564998	0.994527	0.868317	16651291
16651293	16651293	NA	NA	NA	NA	4	NA	normgene->intron	-0.086616	-0.209888	0.420328	221628418507443	16651293	0	16651293	0.867961	0.979846	0.928539	16651293
16651297	16651297	NA	NA	NA	NA	3	NA	normgene->intron	105558853947753	0.295175	-123694650036354	238454990252069	16651297	0	16651297	0.215381	0.987068	0.870903	16651297
16651299	16651299	NA	NA	NA	NA	4	NA	normgene->intron	0.0460134	-0.906049	0.479228	317608725121369	16651299	0	16651299	0.921672	0.957911	0.901797	16651299
16651301	16651301	NA	NA	NA	NA	4	NA	normgene->intron	16118750412118	0.781686	-160703925792193	220683796059689	16651301	0	16651301	0.00238666	0.957911	0.85797	16651301
16651303	16651303	NA	NA	NA	NA	4	NA	normgene->intron	-0.350154	0.140466	0.311044	112110079398134	16651303	0	16651303	0.499231	0.99215	0.950022	16651303
16651305	16651305	NA	NA	NA	NA	4	NA	normgene->intron	-114660567777194	-0.0654442	-0.267082	54115427180905	16651305	0	16651305	0.0256695	0.995933	0.953024	16651305
16651307	16651307	NA	NA	NA	NA	4	NA	normgene->intron	0.893336	-0.299211	-0.250039	31321170621668	16651307	0	16651307	0.0512165	0.964739	0.952692	16651307
16651309	16651309	NA	NA	NA	NA	4	NA	normgene->intron	-0.238311	0.0225316	0.398458	220859467400726	16651309	0	16651309	0.653592	0.998496	0.935572	16651309
16651313	16651313	NA	NA	NA	NA	4	NA	normgene->intron	0.138738	0.183415	-0.0758239	458582912548204	16651313	0	16651313	0.808691	0.987594	0.991395	16651313
16651315	16651315	NA	NA	NA	NA	3	NA	normgene->intron	101190056968248	0.254956	-0.925661	463528889112433	16651315	0	16651315	0.0518113	0.972957	0.861685	16651315
16651317	16651317	NA	NA	NA	NA	4	NA	normgene->intron	0.43474	0.0424516	-0.325342	0.94699	16651317	0	16651317	0.271235	0.997277	0.930725	16651317
16651319	16651319	NA	NA	NA	NA	2	NA	normgene->intron	0.104504	-0.170364	0.000167838	370398647303723	16651319	0	16651319	0.852368	0.989295	0.999924	16651319
16651321	16651321	NA	NA	NA	NA	4	NA	normgene->intron	0.198345	-0.263741	0.306168	324590052385352	16651321	0	16651321	0.835833	0.991206	0.975373	16651321
16651323	16651323	NA	NA	NA	NA	4	NA	normgene->intron	16052343944045	-0.313729	-0.151192	364847091506226	16651323	0	16651323	0.0063547	0.969582	0.977991	16651323
16651325	16651325	NA	NA	NA	NA	2	NA	normgene->intron	-0.756433	-0.703273	0.864375	403938115008229	16651325	0	16651325	0.129378	0.957911	0.86369	16651325
16651327	16651327	NA	NA	NA	NA	3	NA	normgene->intron	149901897441032	0.32358	-0.973698	352487786242953	16651327	0	16651327	0.061449	0.979692	0.88602	16651327
16651329	16651329	NA	NA	NA	NA	4	NA	normgene->intron	131630270591941	0.887587	-0.624595	340320314416846	16651329	0	16651329	0.0571803	0.957911	0.920095	16651329
16651331	16651331	NA	NA	NA	NA	1	NA	normgene->intron	-105032211057342	0.352779	-0.14879	143441808336025	16651331	0	16651331	0.277547	0.985596	0.989494	16651331
16651333	16651333	NA	NA	NA	NA	4	NA	normgene->intron	0.532064	0.20417	-112946516027848	107512243839346	16651333	0	16651333	0.268311	0.979379	0.85797	16651333
16651335	16651335	NA	NA	NA	NA	4	NA	normgene->intron	0.910963	-0.491565	0.0978901	147144499668749	16651335	0	16651335	0.145914	0.96157	0.9885	16651335
16651337	16651337	NA	NA	NA	NA	4	NA	normgene->intron	0.897718	0.719639	-131180290153335	160044213492176	16651337	0	16651337	0.130232	0.957911	0.861685	16651337
16651341	16651341	NA	NA	NA	NA	4	NA	normgene->intron	-0.0734232	0.140571	0.184449	258611161937622	16651341	0	16651341	0.932352	0.995933	0.983178	16651341
16651343	16651343	NA	NA	NA	NA	4	NA	normgene->intron	0.478816	0.179873	-0.719769	213775794146296	16651343	0	16651343	0.368748	0.987421	0.878648	16651343
16651345	16651345	NA	NA	NA	NA	4	NA	normgene->intron	-0.0884893	-0.0150844	0.433776	447394573901669	16651345	0	16651345	0.876003	0.998604	0.931535	16651345
16651347	16651347	NA	NA	NA	NA	4	NA	normgene->intron	-0.333477	-0.81569	0.491542	193657666684506	16651347	0	16651347	0.515755	0.957911	0.919294	16651347
16651349	16651349	NA	NA	NA	NA	4	NA	normgene->intron	0.777955	109929637291817	-126020329284426	202104748744192	16651349	0	16651349	0.0693149	0.957911	0.85797	16651349
16651351	16651351	NA	NA	NA	NA	4	NA	normgene->intron	-0.0593362	0.29307	-0.179552	13940730326506	16651351	0	16651351	0.917581	0.972957	0.975704	16651351
16651353	16651353	NA	NA	NA	NA	4	NA	normgene->intron	-0.520577	-0.188273	192358374567879	301656397549661	16651353	0	16651353	0.485439	0.993016	0.85797	16651353
16651355	16651355	NA	NA	NA	NA	4	NA	normgene->intron	0.15537	-0.124934	-0.122512	373542834240646	16651355	0	16651355	0.779871	0.993844	0.983063	16651355
16651357	16651357	NA	NA	NA	NA	4	NA	normgene->intron	0.464967	-0.403339	0.526229	198227016943774	16651357	0	16651357	0.496704	0.971319	0.935067	16651357
16651359	16651359	NA	NA	NA	NA	4	NA	normgene->intron	0.272863	0.450614	0.217244	299843830168075	16651359	0	16651359	0.610792	0.960723	0.968905	16651359
16651361	16651361	NA	NA	NA	NA	4	NA	normgene->intron	0.581204	-0.025086	0.826125	452317855708672	16651361	0	16651361	0.206165	0.998496	0.863039	16651361
16651363	16651363	NA	NA	NA	NA	1	NA	normgene->intron	0.076943	0.0469228	0.313652	572994145021884	16651363	0	16651363	0.858561	0.996968	0.935572	16651363
16651365	16651365	NA	NA	NA	NA	4	NA	normgene->intron	0.84989	0.0267682	0.209357	139880932481043	16651365	0	16651365	0.0318228	0.998035	0.952692	16651365
16651367	16651367	NA	NA	NA	NA	4	NA	normgene->intron	-0.167197	-0.107929	0.0129736	263615712818492	16651367	0	16651367	0.76576	0.995933	0.99803	16651367
16651369	16651369	NA	NA	NA	NA	4	NA	normgene->intron	0.319469	0.065469	-0.6324	100925182634404	16651369	0	16651369	0.430198	0.995933	0.869567	16651369
16651371	16651371	NA	NA	NA	NA	4	NA	normgene->intron	0.152018	-0.211216	-0.295141	107099830731366	16651371	0	16651371	0.719027	0.972957	0.941217	16651371
16651373	16651373	NA	NA	NA	NA	2	NA	normgene->intron	160089945773868	0.30766	-133345441523704	153500558415376	16651373	0	16651373	0.033237	0.977516	0.861685	16651373
16651375	16651375	NA	NA	NA	NA	4	NA	normgene->intron	0.555349	-0.607487	0.598376	189300240276441	16651375	0	16651375	0.255086	0.957911	0.892442	16651375
16651377	16651377	NA	NA	NA	NA	4	NA	normgene->intron	0.627952	0.118728	0.00863065	219799980035449	16651377	0	16651377	0.181809	0.993016	0.998802	16651377
16651379	16651379	NA	NA	NA	NA	4	NA	normgene->intron	-0.749586	-0.517725	141812449180175	357551117275045	16651379	0	16651379	0.201073	0.959953	0.85797	16651379
16651383	16651383	NA	NA	NA	NA	4	NA	normgene->intron	-0.356264	-0.626318	157088332837147	2084802478139	16651383	0	16651383	0.549501	0.957911	0.85797	16651383
16651385	16651385	NA	NA	NA	NA	4	NA	normgene->intron	0.186159	-0.00978428	-0.625037	320496106588744	16651385	0	16651385	0.677663	0.998604	0.874346	16651385
16651387	16651387	NA	NA	NA	NA	3	NA	normgene->intron	-154722557371894	-0.923385	0.77234	343190278865879	16651387	0	16651387	0.0397089	0.957911	0.901099	16651387
16651389	16651389	NA	NA	NA	NA	4	NA	normgene->intron	-0.171897	-0.204831	0.653152	107261718072579	16651389	0	16651389	0.678435	0.972957	0.868317	16651389
16651391	16651391	NA	NA	NA	NA	4	NA	normgene->intron	-0.404539	-0.965781	0.815691	340927539369829	16651391	0	16651391	0.512942	0.957911	0.880228	16651391
16651393	16651393	NA	NA	NA	NA	4	NA	normgene->intron	0.274242	0.00622277	0.545302	128314581356846	16651393	0	16651393	0.487641	0.999412	0.874838	16651393
16651395	16651395	NA	NA	NA	NA	4	NA	normgene->intron	-0.380349	0.0751255	0.755438	287072178472879	16651395	0	16651395	0.530446	0.996159	0.887776	16651395
16651397	16651397	NA	NA	NA	NA	4	NA	normgene->intron	118385594360829	0.391782	-137414207261984	393329390190839	16651397	0	16651397	0.0163923	0.959953	0.85797	16651397
16651399	16651399	NA	NA	NA	NA	3	NA	normgene->intron	0.937678	0.246731	-0.560002	428321960291159	16651399	0	16651399	0.0113638	0.962437	0.864435	16651399
16651401	16651401	NA	NA	NA	NA	4	NA	normgene->intron	0.248588	-0.340888	0.628342	479566843602078	16651401	0	16651401	0.626083	0.964962	0.888338	16651401
16651403	16651403	NA	NA	NA	NA	4	NA	normgene->intron	-0.0915391	0.507236	-0.0281139	338046763185932	16651403	0	16651403	0.869008	0.957911	0.995321	16651403
16651405	16651405	NA	NA	NA	NA	4	NA	normgene->intron	0.0210773	-0.0122876	0.857039	344159493278969	16651405	0	16651405	0.969162	0.998604	0.866876	16651405
16651407	16651407	NA	NA	NA	NA	4	NA	normgene->intron	-109566838629129	-0.546532	0.475627	225360771377876	16651407	0	16651407	0.114039	0.96157	0.941919	16651407
16651409	16651409	NA	NA	NA	NA	3	NA	normgene->intron	-0.615432	0.227362	-0.214849	536113298710932	16651409	0	16651409	0.223552	0.976781	0.967573	16651409
16651411	16651411	NA	NA	NA	NA	4	NA	normgene->intron	-167971101188536	-0.348487	0.48411	321787462001	16651411	0	16651411	0.00376552	0.963275	0.9108	16651411
16651413	16651413	NA	NA	NA	NA	4	NA	normgene->intron	-0.199355	-0.773026	0.632924	252069362309585	16651413	0	16651413	0.748639	0.957911	0.908317	16651413
16651415	16651415	NA	NA	NA	NA	4	NA	normgene->intron	-0.359056	-0.0584987	0.0678579	159833894664623	16651415	0	16651415	0.533906	0.997277	0.993049	16651415
16651417	16651417	NA	NA	NA	NA	3	NA	normgene->intron	-0.262679	-0.215074	0.302506	50338763046052	16651417	0	16651417	0.51655	0.972957	0.935972	16651417
16651419	16651419	NA	NA	NA	NA	3	NA	normgene->intron	-0.826659	-0.92807	106429868978411	176219256524982	16651419	0	16651419	0.0625918	0.957911	0.85797	16651419
16651421	16651421	NA	NA	NA	NA	3	NA	normgene->intron	-0.844355	-0.569909	0.345419	387005004844417	16651421	0	16651421	0.264334	0.962862	0.963997	16651421
16651423	16651423	NA	NA	NA	NA	4	NA	normgene->intron	0.0805178	-0.666819	0.0527199	16809709063189	16651423	0	16651423	0.88568	0.957911	0.993499	16651423
16651425	16651425	NA	NA	NA	NA	4	NA	normgene->intron	-249644955588604	-0.966262	135237143271252	384630158817313	16651425	0	16651425	0.000858888	0.957911	0.85797	16651425
16651427	16651427	NA	NA	NA	NA	4	NA	normgene->intron	-20466960240633	-110393701802793	106101336428863	256028848740554	16651427	0	16651427	0.00411332	0.957911	0.862262	16651427
16651429	16651429	NA	NA	NA	NA	4	NA	normgene->intron	-0.749703	-100888901432673	0.553611	200116251508021	16651429	0	16651429	0.170061	0.957911	0.911405	16651429
16651433	16651433	NA	NA	NA	NA	4	NA	normgene->intron	-240387249488615	-0.580496	0.705238	306455916236902	16651433	0	16651433	0.00064991	0.957911	0.874838	16651433
16651435	16651435	NA	NA	NA	NA	2	NA	normgene->intron	-0.79511	-0.474346	0.850162	409262841433004	16651435	0	16651435	0.15832	0.960723	0.869567	16651435
16651439	16651439	NA	NA	NA	NA	4	NA	normgene->intron	104713250036963	0.281595	-126234107786766	340213301453614	16651439	0	16651439	0.128489	0.981365	0.861685	16651439
16651441	16651441	NA	NA	NA	NA	4	NA	normgene->intron	0.195227	-0.879055	-0.764478	229785967164417	16651441	0	16651441	0.784667	0.957911	0.901099	16651441
16651443	16651443	NA	NA	NA	NA	4	NA	normgene->intron	-0.506599	-0.702609	0.473426	302101904344234	16651443	0	16651443	0.315892	0.957911	0.922203	16651443
16651445	16651445	NA	NA	NA	NA	4	NA	normgene->intron	0.0691223	0.425571	-0.610431	343799481303393	16651445	0	16651445	0.896184	0.960936	0.893222	16651445
16651447	16651447	NA	NA	NA	NA	4	NA	normgene->intron	-0.35194	0.414634	-0.508649	122301773402801	16651447	0	16651447	0.476583	0.96157	0.910494	16651447
16651449	16651449	NA	NA	NA	NA	3	NA	normgene->intron	-0.512317	0.263587	0.104074	502032314761943	16651449	0	16651449	0.139309	0.962038	0.977991	16651449
16651451	16651451	NA	NA	NA	NA	4	NA	normgene->intron	-0.249374	-142747915147802	0.203533	267417400386783	16651451	0	16651451	0.706635	0.957911	0.97749	16651451
16651453	16651453	NA	NA	NA	NA	2	NA	normgene->intron	-0.382296	-0.439991	0.11424	31073282336545	16651453	0	16651453	0.621688	0.97133	0.989637	16651453
16651455	16651455	NA	NA	NA	NA	4	NA	normgene->intron	-0.283152	0.312347	-0.373013	209846869841339	16651455	0	16651455	0.679153	0.975263	0.954311	16651455
16651457	16651457	NA	NA	NA	NA	4	NA	normgene->intron	0.270178	0.789134	-1356865383228	196114608807813	16651457	0	16651457	0.624324	0.957911	0.85797	16651457
16651459	16651459	NA	NA	NA	NA	4	NA	normgene->intron	0.9369	0.779974	-157905906966109	262732227007095	16651459	0	16651459	0.123461	0.957911	0.85797	16651459
16651461	16651461	NA	NA	NA	NA	4	NA	normgene->intron	-0.596891	-0.632189	-0.676053	31317921208606	16651461	0	16651461	0.207571	0.957911	0.874092	16651461
16651463	16651463	NA	NA	NA	NA	4	NA	normgene->intron	14044053970655	-0.381032	-105741041825045	286351890133146	16651463	0	16651463	0.00955296	0.96157	0.861685	16651463
16651465	16651465	NA	NA	NA	NA	3	NA	normgene->intron	0.198471	0.267439	0.468239	16041829807255	16651465	0	16651465	0.677034	0.97133	0.915236	16651465
16651467	16651467	NA	NA	NA	NA	4	NA	normgene->intron	0.380194	-0.434953	-0.6906	25935330072493	16651467	0	16651467	0.5119	0.962785	0.895801	16651467
16651469	16651469	NA	NA	NA	NA	2	NA	normgene->intron	-0.429637	0.200002	0.707026	243186279252696	16651469	0	16651469	0.554192	0.991656	0.916989	16651469
16651471	16651471	NA	NA	NA	NA	4	NA	normgene->intron	-110166982699665	-0.422174	-0.0173819	185636091788971	16651471	0	16651471	0.162127	0.972957	0.998282	16651471
16651473	16651473	NA	NA	NA	NA	3	NA	normgene->intron	0.335063	-0.0890697	-0.122789	215029443788001	16651473	0	16651473	0.456571	0.995933	0.979959	16651473
16651475	16651475	NA	NA	NA	NA	1	NA	normgene->intron	-0.347113	-0.0140012	-0.259745	238595531955904	16651475	0	16651475	0.786128	0.999804	0.984244	16651475
16651477	16651477	NA	NA	NA	NA	3	NA	normgene->intron	0.0280114	-0.225427	-0.172901	0.774717	16651477	0	16651477	0.953517	0.974492	0.971072	16651477
16651479	16651479	NA	NA	NA	NA	2	NA	normgene->intron	-165262209941718	-0.0695102	117853771698766	154470364559612	16651479	0	16651479	0.0293579	0.997277	0.865038	16651479
16651483	16651483	NA	NA	NA	NA	4	NA	normgene->intron	-0.0921955	-0.0787554	-0.424385	127150140972823	16651483	0	16651483	0.852109	0.995933	0.925954	16651483
16651485	16651485	NA	NA	NA	NA	4	NA	normgene->intron	-0.14424	0.283214	-0.166518	324157343938904	16651485	0	16651485	0.750687	0.969314	0.971072	16651485
16651487	16651487	NA	NA	NA	NA	1	NA	normgene->intron	-174961022299275	0.53943	0.642445	428246546407486	16651487	0	16651487	0.0529571	0.970234	0.935972	16651487
16651491	16651491	NA	NA	NA	NA	4	NA	normgene->intron	-0.586529	-0.812157	-0.399228	353937142665442	16651491	0	16651491	0.366007	0.957911	0.948554	16651491
16651493	16651493	NA	NA	NA	NA	2	NA	normgene->intron	0.72472	0.0801928	-0.843344	219384901294945	16651493	0	16651493	0.0446345	0.993795	0.85797	16651493
16651495	16651495	NA	NA	NA	NA	4	NA	normgene->intron	0.76643	0.239456	-0.356892	102790625425285	16651495	0	16651495	0.112233	0.972957	0.93573	16651495
16651497	16651497	NA	NA	NA	NA	4	NA	normgene->intron	0.0322867	-0.117028	-0.327088	447499288632653	16651497	0	16651497	0.957582	0.995453	0.953659	16651497
16651499	16651499	NA	NA	NA	NA	4	NA	normgene->intron	0.322355	-0.0648804	-0.262782	384437346260246	16651499	0	16651499	0.544919	0.996237	0.959969	16651499
16651501	16651501	NA	NA	NA	NA	4	NA	normgene->intron	0.178702	-0.361367	0.345377	0.773487	16651501	0	16651501	0.619389	0.957911	0.91841	16651501
16651505	16651505	NA	NA	NA	NA	4	NA	normgene->intron	0.114684	-0.457294	0.420026	132483227717977	16651505	0	16651505	0.797165	0.957911	0.91841	16651505
16651507	16651507	NA	NA	NA	NA	3	NA	normgene->intron	0.818042	0.378	-123517544504892	169081557756228	16651507	0	16651507	0.200581	0.971319	0.861685	16651507
16651509	16651509	NA	NA	NA	NA	4	NA	normgene->intron	0.267604	-0.449178	-0.767544	403795345632758	16651509	0	16651509	0.573409	0.957911	0.868317	16651509
16651511	16651511	NA	NA	NA	NA	4	NA	normgene->intron	0.795752	0.210888	0.038161	420050808066967	16651511	0	16651511	0.0666483	0.972957	0.993882	16651511
16651513	16651513	NA	NA	NA	NA	3	NA	normgene->intron	0.530675	0.162808	-0.818494	111500632229359	16651513	0	16651513	0.186359	0.982129	0.861685	16651513
16651515	16651515	NA	NA	NA	NA	4	NA	normgene->intron	0.346934	-0.479468	0.167358	172881020981511	16651515	0	16651515	0.521541	0.959953	0.977658	16651515
16651517	16651517	NA	NA	NA	NA	4	NA	normgene->intron	0.587178	0.402574	-0.74576	333937094155319	16651517	0	16651517	0.132633	0.957911	0.861685	16651517
16651519	16651519	NA	NA	NA	NA	4	NA	normgene->intron	-0.389709	0.317879	0.5687	273186180255773	16651519	0	16651519	0.452133	0.971319	0.901099	16651519
16651521	16651521	NA	NA	NA	NA	4	NA	normgene->intron	105417270244741	0.594786	-107121614350782	289227470464845	16651521	0	16651521	0.0287142	0.957911	0.85797	16651521
16651523	16651523	NA	NA	NA	NA	4	NA	normgene->intron	-0.061747	0.58951	0.125881	140815040855292	16651523	0	16651523	0.903102	0.957911	0.980442	16651523
16651525	16651525	NA	NA	NA	NA	4	NA	normgene->intron	-0.909261	-0.463649	127167237520996	272762656739084	16651525	0	16651525	0.0552409	0.957911	0.85797	16651525
16651527	16651527	NA	NA	NA	NA	4	NA	normgene->intron	0.669746	0.934621	-0.239255	300802168929297	16651527	0	16651527	0.185607	0.957911	0.961844	16651527
16651529	16651529	NA	NA	NA	NA	4	NA	normgene->intron	0.234732	-0.0751034	-0.0218261	167028813995613	16651529	0	16651529	0.662605	0.995933	0.995758	16651529
16651531	16651531	NA	NA	NA	NA	4	NA	normgene->intron	-0.0825901	-0.239824	0.443001	0.940742	16651531	0	16651531	0.861458	0.972957	0.917135	16651531
16651533	16651533	NA	NA	NA	NA	4	NA	normgene->intron	0.0208734	-0.0344734	0.191844	162368635931314	16651533	0	16651533	0.969366	0.998255	0.971072	16651533
16651535	16651535	NA	NA	NA	NA	1	NA	normgene->intron	0.412363	0.394048	-0.510879	610426867855464	16651535	0	16651535	0.612414	0.974325	0.946826	16651535
16651537	16651537	NA	NA	NA	NA	4	NA	normgene->intron	-0.571152	-0.416672	-0.255353	312484526507526	16651537	0	16651537	0.376342	0.968118	0.970929	16651537
16651539	16651539	NA	NA	NA	NA	4	NA	normgene->intron	111190797745262	109898645197863	-16075902778174	150638470323168	16651539	0	16651539	0.0541396	0.957911	0.85797	16651539
16651541	16651541	NA	NA	NA	NA	4	NA	normgene->intron	0.221863	0.217996	0.00373206	284881940194115	16651541	0	16651541	0.604768	0.972957	0.999338	16651541
16651543	16651543	NA	NA	NA	NA	4	NA	normgene->intron	0.491195	-0.252269	-0.663955	265483092237269	16651543	0	16651543	0.471036	0.9845	0.917997	16651543
16651545	16651545	NA	NA	NA	NA	2	NA	normgene->intron	-0.0531134	-0.0069211	0.182944	103302631124894	16651545	0	16651545	0.915571	0.999412	0.971007	16651545
16651547	16651547	NA	NA	NA	NA	4	NA	normgene->intron	14585618430859	-0.193147	-115061304384187	193367635269642	16651547	0	16651547	0.020051	0.987421	0.861685	16651547
16651549	16651549	NA	NA	NA	NA	4	NA	normgene->intron	0.896424	0.0511871	0.205286	137839649883696	16651549	0	16651549	0.0122425	0.995933	0.945122	16651549
16651551	16651551	NA	NA	NA	NA	4	NA	normgene->intron	0.137252	0.490034	-0.058419	402239788231122	16651551	0	16651551	0.811525	0.959953	0.99349	16651551
16651553	16651553	NA	NA	NA	NA	4	NA	normgene->intron	-0.0153148	0.455649	-0.844213	498009175704469	16651553	0	16651553	0.968452	0.957911	0.859823	16651553
16651555	16651555	NA	NA	NA	NA	4	NA	normgene->intron	140012235791559	0.670323	-169920540550132	1848503738259	16651555	0	16651555	0.00472284	0.957911	0.85797	16651555
16651557	16651557	NA	NA	NA	NA	3	NA	normgene->intron	0.665094	0.160441	0.0934356	364946323198592	16651557	0	16651557	0.116732	0.984289	0.983178	16651557
16651559	16651559	NA	NA	NA	NA	4	NA	normgene->intron	-0.187901	-0.436194	0.0126649	0.884441	16651559	0	16651559	0.653263	0.957911	0.996988	16651559
16651561	16651561	NA	NA	NA	NA	4	NA	normgene->intron	-0.499097	-0.143815	0.27841	102168840564512	16651561	0	16651561	0.389907	0.993016	0.961792	16651561
16651563	16651563	NA	NA	NA	NA	4	NA	normgene->intron	-0.0693023	-0.102769	0.171657	363956481329849	16651563	0	16651563	0.891503	0.995034	0.972558	16651563
16651567	16651567	NA	NA	NA	NA	4	NA	normgene->intron	-137119276502575	0.160592	0.754378	289519255002663	16651567	0	16651567	0.0268968	0.991341	0.880228	16651567
16651569	16651569	NA	NA	NA	NA	4	NA	normgene->intron	-0.878547	-13710615544062	176633402930666	147660002869166	16651569	0	16651569	0.0378365	0.957911	0.85797	16651569
16651571	16651571	NA	NA	NA	NA	4	NA	normgene->intron	0.356392	-0.0351178	0.381586	186609371879048	16651571	0	16651571	0.692179	0.998496	0.966127	16651571
16651575	16651575	NA	NA	NA	NA	4	NA	normgene->intron	0.663567	0.312273	-0.41392	491563958964232	16651575	0	16651575	0.142827	0.964739	0.924134	16651575
16651577	16651577	NA	NA	NA	NA	3	NA	normgene->intron	0.139929	104034033397772	-121856241660469	164525415679353	16651577	0	16651577	0.816007	0.957911	0.861685	16651577
16651579	16651579	NA	NA	NA	NA	3	NA	normgene->intron	-0.458036	0.299047	-0.548384	32089829126183	16651579	0	16651579	0.619953	0.988159	0.950022	16651579
16651581	16651581	NA	NA	NA	NA	4	NA	normgene->intron	0.940062	0.388261	-127988212781789	331315991146879	16651581	0	16651581	0.12281	0.966705	0.861685	16651581
16651583	16651583	NA	NA	NA	NA	4	NA	normgene->intron	0.188786	-0.00965968	-0.395697	173653013613317	16651583	0	16651583	0.672219	0.998604	0.925954	16651583
16651585	16651585	NA	NA	NA	NA	4	NA	normgene->intron	113198188961176	0.720323	-202639157298744	31020677249518	16651585	0	16651585	0.0451883	0.957911	0.85797	16651585
16651587	16651587	NA	NA	NA	NA	4	NA	normgene->intron	258258111228649	0.601151	-195494357378158	352039588141552	16651587	0	16651587	0.000350749	0.957911	0.85797	16651587
16651589	16651589	NA	NA	NA	NA	3	NA	normgene->intron	-0.994497	-0.0297351	0.36074	251286354684278	16651589	0	16651589	0.0186356	0.998035	0.920081	16651589
16651591	16651591	NA	NA	NA	NA	1	NA	normgene->intron	-0.00171602	0.115517	-0.488001	0.742517	16651591	0	16651591	0.997029	0.992177	0.896723	16651591
16651593	16651593	NA	NA	NA	NA	4	NA	normgene->intron	0.123562	-0.0617863	0.448996	102299121376887	16651593	0	16651593	0.781258	0.995933	0.908503	16651593
16651595	16651595	NA	NA	NA	NA	4	NA	normgene->intron	-0.447009	-0.245154	-0.491173	363424405886873	16651595	0	16651595	0.176802	0.963275	0.869567	16651595
16651597	16651597	NA	NA	NA	NA	4	NA	normgene->intron	0.827294	0.101672	0.464146	240400367173503	16651597	0	16651597	0.16673	0.995933	0.935067	16651597
16651599	16651599	NA	NA	NA	NA	4	NA	normgene->intron	0.0382361	0.156828	0.11881	474548394308236	16651599	0	16651599	0.940434	0.989007	0.981885	16651599
16651601	16651601	NA	NA	NA	NA	4	NA	normgene->intron	11300944791608	-0.140493	-140890805289517	302316227274146	16651601	0	16651601	0.0540157	0.993016	0.85797	16651601
16651603	16651603	NA	NA	NA	NA	4	NA	normgene->intron	15996598033534	-0.0774045	0.109411	495032068112582	16651603	0	16651603	0.000748103	0.994217	0.977072	16651603
16651605	16651605	NA	NA	NA	NA	4	NA	normgene->intron	0.906376	0.433471	-0.965549	113071893596236	16651605	0	16651605	0.0310797	0.957911	0.85797	16651605
16651611	16651611	NA	NA	NA	NA	4	NA	normgene->intron	-0.0867968	0.268361	0.205044	323339616098078	16651611	0	16651611	0.904166	0.983381	0.978179	16651611
16651613	16651613	NA	NA	NA	NA	4	NA	normgene->intron	-0.285236	0.0470858	0.432307	136870408005298	16651613	0	16651613	0.526699	0.997277	0.919294	16651613
16651615	16651615	NA	NA	NA	NA	4	NA	normgene->intron	0.480283	0.670986	-147437752583932	123520186257515	16651615	0	16651615	0.263845	0.957911	0.85797	16651615
16651617	16651617	NA	NA	NA	NA	4	NA	normgene->intron	0.381817	-0.0318786	0.279146	172692734314163	16651617	0	16651617	0.368763	0.998035	0.945122	16651617
16651619	16651619	NA	NA	NA	NA	3	NA	normgene->intron	0.191458	-0.128394	0.982984	0.852027	16651619	0	16651619	0.739677	0.993844	0.86403	16651619
16651621	16651621	NA	NA	NA	NA	4	NA	normgene->intron	-0.536128	-0.412076	0.655486	260485837695438	16651621	0	16651621	0.263315	0.960293	0.876528	16651621
16651623	16651623	NA	NA	NA	NA	4	NA	normgene->intron	0.478841	-0.278741	-0.666151	262112028183722	16651623	0	16651623	0.340211	0.972599	0.880228	16651623
16651625	16651625	NA	NA	NA	NA	4	NA	normgene->intron	-0.0043937	0.101699	0.0297133	342455683810183	16651625	0	16651625	0.993169	0.995034	0.995208	16651625
16651627	16651627	NA	NA	NA	NA	4	NA	normgene->intron	0.828192	0.259584	-0.984544	16103280290701	16651627	0	16651627	0.116448	0.972957	0.861685	16651627
16651629	16651629	NA	NA	NA	NA	3	NA	normgene->intron	0.0902735	-0.347227	102559737581434	187201075794333	16651629	0	16651629	0.892907	0.972957	0.868317	16651629
16651631	16651631	NA	NA	NA	NA	4	NA	normgene->intron	0.772692	-0.902391	0.0117068	341636092403583	16651631	0	16651631	0.102685	0.957911	0.997851	16651631
16651633	16651633	NA	NA	NA	NA	4	NA	normgene->intron	0.742893	0.313421	-0.988431	0.99191	16651633	0	16651633	0.0906478	0.963275	0.85797	16651633
16651635	16651635	NA	NA	NA	NA	4	NA	normgene->intron	-0.112092	-0.132351	0.363228	315099541502233	16651635	0	16651635	0.848527	0.993753	0.945145	16651635
16651637	16651637	NA	NA	NA	NA	4	NA	normgene->intron	0.712854	-0.0201785	-0.398244	0.926454	16651637	0	16651637	0.208202	0.998558	0.9419	16651637
16651639	16651639	NA	NA	NA	NA	3	NA	normgene->intron	0.920798	0.45568	-10110374647836	111398327553723	16651639	0	16651639	0.125537	0.962038	0.865038	16651639
16651641	16651641	NA	NA	NA	NA	2	NA	normgene->intron	0.545442	-0.0580699	0.412096	106903509395354	16651641	0	16651641	0.25242	0.996258	0.926812	16651641
16651643	16651643	NA	NA	NA	NA	4	NA	normgene->intron	-265300363450575	-115336688782532	209164512899321	338807408521325	16651643	0	16651643	0.000893027	0.957911	0.85797	16651643
16651645	16651645	NA	NA	NA	NA	4	NA	normgene->intron	-0.909803	-101017018324547	0.429979	376007915877922	16651645	0	16651645	0.0608983	0.957911	0.923908	16651645
16651647	16651647	NA	NA	NA	NA	4	NA	normgene->intron	-0.403629	0.03233	0.126217	224356965032413	16651647	0	16651647	0.367216	0.998035	0.979892	16651647
16651649	16651649	NA	NA	NA	NA	4	NA	normgene->intron	-0.931695	0.162941	0.471269	390996752812549	16651649	0	16651649	0.118586	0.991602	0.931263	16651649
16651653	16651653	NA	NA	NA	NA	4	NA	normgene->intron	-119428068675211	-0.450751	133928117664936	422385533197915	16651653	0	16651653	0.0485828	0.96157	0.85797	16651653
16651655	16651655	NA	NA	NA	NA	1	NA	normgene->intron	0.216728	-0.809013	0.31612	208625905654031	16651655	0	16651655	0.805772	0.957911	0.971072	16651655
16651657	16651657	NA	NA	NA	NA	4	NA	normgene->intron	-0.620419	-0.100575	0.754531	359334067648462	16651657	0	16651657	0.312065	0.995933	0.892314	16651657
16651659	16651659	NA	NA	NA	NA	4	NA	normgene->intron	0.223416	0.0905991	0.116044	12506563680552	16651659	0	16651659	0.60163	0.995006	0.979959	16651659
16651661	16651661	NA	NA	NA	NA	4	NA	normgene->intron	-0.405406	-0.297306	0.234692	193935870371339	16651661	0	16651661	0.349125	0.964739	0.955437	16651661
16651663	16651663	NA	NA	NA	NA	4	NA	normgene->intron	-0.554901	0.115238	0.125372	182961030287932	16651663	0	16651663	0.303245	0.995034	0.982351	16651663
16651665	16651665	NA	NA	NA	NA	4	NA	normgene->intron	0.16426	0.393654	-0.895445	153670185363278	16651665	0	16651665	0.668083	0.957911	0.85797	16651665
16651667	16651667	NA	NA	NA	NA	4	NA	normgene->intron	0.922762	-0.540759	-0.476722	261001005995174	16651667	0	16651667	0.186955	0.96157	0.942882	16651667
16651669	16651669	NA	NA	NA	NA	4	NA	normgene->intron	101124493635687	0.0395956	-0.335328	22049117398349	16651669	0	16651669	0.165654	0.998496	0.962595	16651669
16651671	16651671	NA	NA	NA	NA	4	NA	normgene->intron	139205550300295	-0.388978	-0.0433062	240445533150309	16651671	0	16651671	0.0530767	0.97133	0.995208	16651671
16651673	16651673	NA	NA	NA	NA	4	NA	normgene->intron	107437260791875	0.12555	-0.0504694	326195745042723	16651673	0	16651673	0.0691539	0.994352	0.993882	16651673
16651675	16651675	NA	NA	NA	NA	4	NA	normgene->intron	0.839613	0.416619	-0.246605	102786721087102	16651675	0	16651675	0.11383	0.96157	0.961983	16651675
16651677	16651677	NA	NA	NA	NA	4	NA	normgene->intron	0.834864	-0.123718	0.278256	201376839255374	16651677	0	16651677	0.122825	0.993844	0.957691	16651677
16651679	16651679	NA	NA	NA	NA	4	NA	normgene->intron	0.536403	-0.158765	0.434892	31021505481921	16651679	0	16651679	0.419773	0.99373	0.945122	16651679
16651681	16651681	NA	NA	NA	NA	4	NA	normgene->intron	0.129362	0.657488	-0.0627815	278217908855187	16651681	0	16651681	0.831982	0.957911	0.993306	16651681
16651683	16651683	NA	NA	NA	NA	4	NA	normgene->intron	-0.294959	0.253387	-0.687592	478974047516734	16651683	0	16651683	0.552897	0.972957	0.874838	16651683
16651685	16651685	NA	NA	NA	NA	4	NA	normgene->intron	-0.412042	-0.434985	0.435329	42596209386435	16651685	0	16651685	0.350133	0.957911	0.916481	16651685
16651687	16651687	NA	NA	NA	NA	4	NA	normgene->intron	-168066008590011	-0.35889	0.806236	249668027677776	16651687	0	16651687	0.00495613	0.964266	0.868317	16651687
16651689	16651689	NA	NA	NA	NA	4	NA	normgene->intron	0.456119	-0.0537039	-110699219662383	241404871838044	16651689	0	16651689	0.480466	0.998035	0.865038	16651689
16651691	16651691	NA	NA	NA	NA	3	NA	normgene->intron	0.249279	-0.0804721	-0.263503	171213371187399	16651691	0	16651691	0.798312	0.997926	0.979892	16651691
16651693	16651693	NA	NA	NA	NA	4	NA	normgene->intron	-0.156675	-0.443617	0.694421	151435628066482	16651693	0	16651693	0.702246	0.957911	0.864435	16651693
16651695	16651695	NA	NA	NA	NA	4	NA	normgene->intron	0.194647	0.682064	0.154338	208921795174603	16651695	0	16651695	0.809014	0.959953	0.984919	16651695
16651697	16651697	NA	NA	NA	NA	2	NA	normgene->intron	0.547288	0.290976	-0.9471	494853900617241	16651697	0	16651697	0.281456	0.97133	0.861685	16651697
16651699	16651699	NA	NA	NA	NA	4	NA	normgene->intron	0.243074	0.179486	0.636938	381049672065167	16651699	0	16651699	0.696525	0.990777	0.908317	16651699
16651701	16651701	NA	NA	NA	NA	4	NA	normgene->intron	-0.685078	0.166209	-0.0821921	232541249764378	16651701	0	16651701	0.191388	0.989275	0.988616	16651701
16651703	16651703	NA	NA	NA	NA	4	NA	normgene->intron	-0.0525973	0.27679	0.140777	320666010392371	16651703	0	16651703	0.956876	0.990343	0.989637	16651703
16651705	16651705	NA	NA	NA	NA	4	NA	normgene->intron	-0.843458	0.0909756	0.011514	355540536487557	16651705	0	16651705	0.102146	0.995933	0.998143	16651705
16651707	16651707	NA	NA	NA	NA	4	NA	normgene->intron	0.903433	0.246713	-109036404697619	287563880721476	16651707	0	16651707	0.197726	0.986756	0.869567	16651707
16651709	16651709	NA	NA	NA	NA	4	NA	normgene->intron	-0.352932	-0.320929	0.65307	460984695143108	16651709	0	16651709	0.491645	0.970848	0.885928	16651709
16651711	16651711	NA	NA	NA	NA	4	NA	normgene->intron	0.852769	0.16219	-0.495015	183573712987505	16651711	0	16651711	0.0606645	0.984354	0.896723	16651711
16651715	16651715	NA	NA	NA	NA	3	NA	normgene->intron	-0.389939	0.156797	134384674771563	459350766160192	16651715	0	16651715	0.648386	0.995933	0.868317	16651715
16651717	16651717	NA	NA	NA	NA	4	NA	normgene->intron	0.195824	0.403915	-0.501685	335662069253418	16651717	0	16651717	0.76064	0.968118	0.931872	16651717
16651719	16651719	NA	NA	NA	NA	3	NA	normgene->intron	-0.181901	-0.0629214	-0.477852	474554258008291	16651719	0	16651719	0.549357	0.995214	0.868317	16651719
16651721	16651721	NA	NA	NA	NA	4	NA	normgene->intron	-0.938358	-0.471532	0.0168171	47218759272408	16651721	0	16651721	0.139747	0.962793	0.997825	16651721
16651723	16651723	NA	NA	NA	NA	4	NA	normgene->intron	-0.394287	-0.944518	0.835532	231058661535554	16651723	0	16651723	0.516211	0.957911	0.874838	16651723
16651725	16651725	NA	NA	NA	NA	4	NA	normgene->intron	0.951735	0.517855	-134147029750338	267170873460215	16651725	0	16651725	0.0641816	0.957911	0.85797	16651725
16651727	16651727	NA	NA	NA	NA	4	NA	normgene->intron	0.133864	0.644772	0.15639	195990495089408	16651727	0	16651727	0.821111	0.957911	0.979959	16651727
16651729	16651729	NA	NA	NA	NA	3	NA	normgene->intron	0.833265	0.0631918	-0.803907	271146782030568	16651729	0	16651729	0.0971385	0.995933	0.866876	16651729
16651731	16651731	NA	NA	NA	NA	4	NA	normgene->intron	-0.152811	0.428446	0.0465615	148135246305765	16651731	0	16651731	0.707127	0.957911	0.993049	16651731
16651733	16651733	NA	NA	NA	NA	3	NA	normgene->intron	-0.476748	-0.723756	0.525246	118037459805244	16651733	0	16651733	0.323941	0.957911	0.901797	16651733
16651735	16651735	NA	NA	NA	NA	4	NA	normgene->intron	-0.575128	-0.0597639	0.520832	306176430974304	16651735	0	16651735	0.207453	0.995933	0.896723	16651735
16651737	16651737	NA	NA	NA	NA	2	NA	normgene->intron	-253137881373847	-236026531630193	267005189978103	306298412749349	16651737	0	16651737	0.00414002	0.957911	0.85797	16651737
16651739	16651739	NA	NA	NA	NA	4	NA	normgene->intron	-0.593038	0.187741	0.22805	218677229090742	16651739	0	16651739	0.213447	0.983381	0.961762	16651739
16651741	16651741	NA	NA	NA	NA	4	NA	normgene->intron	-0.192401	0.251764	-0.0864551	257303465759362	16651741	0	16651741	0.642089	0.971319	0.98422	16651741
16651743	16651743	NA	NA	NA	NA	4	NA	normgene->intron	-0.977318	-0.069935	0.516447	249364934254017	16651743	0	16651743	0.145474	0.997277	0.935067	16651743
16651745	16651745	NA	NA	NA	NA	4	NA	normgene->intron	-0.0525488	-0.131901	0.805733	141114483007469	16651745	0	16651745	0.925847	0.993016	0.869567	16651745
16651747	16651747	NA	NA	NA	NA	4	NA	normgene->intron	0.767667	0.476215	-0.887763	269991723203668	16651747	0	16651747	0.322966	0.971319	0.896723	16651747
16651749	16651749	NA	NA	NA	NA	4	NA	normgene->intron	-158923486918522	-135372672465382	0.874986	391200086270987	16651749	0	16651749	0.00112411	0.957911	0.85797	16651749
16651751	16651751	NA	NA	NA	NA	4	NA	normgene->intron	-128427698382127	-0.163067	103790472042715	387321557702093	16651751	0	16651751	0.00287169	0.975263	0.85797	16651751
16651753	16651753	NA	NA	NA	NA	4	NA	normgene->intron	-221310998277362	0.0983588	119476280704632	391943909889813	16651753	0	16651753	0.000493129	0.994527	0.85797	16651753
16651755	16651755	NA	NA	NA	NA	4	NA	normgene->intron	-205574461884684	-190516063794124	188101293315276	27985390697363	16651755	0	16651755	0.0253144	0.957911	0.861685	16651755
16651757	16651757	NA	NA	NA	NA	4	NA	normgene->intron	0.0156985	-0.266958	-0.036647	21364400031547	16651757	0	16651757	0.981082	0.979379	0.995282	16651757
16651761	16651761	NA	NA	NA	NA	2	NA	normgene->intron	0.396315	-0.341953	-0.0366342	245502096786344	16651761	0	16651761	0.617398	0.978231	0.995698	16651761
16651763	16651763	NA	NA	NA	NA	4	NA	normgene->intron	-0.791295	-0.0844765	103620892628519	348245875887873	16651763	0	16651763	0.175081	0.995933	0.86369	16651763
16651765	16651765	NA	NA	NA	NA	3	NA	normgene->intron	0.483856	-0.0218923	-0.591677	23296642863992	16651765	0	16651765	0.476583	0.998599	0.926665	16651765
16651767	16651767	NA	NA	NA	NA	4	NA	normgene->intron	0.11141	-0.190269	-0.685811	259842791667384	16651767	0	16651767	0.860297	0.989295	0.897178	16651767
16651769	16651769	NA	NA	NA	NA	3	NA	normgene->intron	-157626757891359	0.31055	117620346249825	326051405358958	16651769	0	16651769	0.0409516	0.979379	0.868317	16651769
16651771	16651771	NA	NA	NA	NA	4	NA	normgene->intron	-0.304201	0.322191	-0.0865327	215365964727335	16651771	0	16651771	0.395744	0.959953	0.981885	16651771
16651773	16651773	NA	NA	NA	NA	4	NA	normgene->intron	-130419857905345	0.162039	117997666240681	283788898606102	16651773	0	16651773	0.00877419	0.984354	0.85797	16651773
16651775	16651775	NA	NA	NA	NA	4	NA	normgene->intron	-0.596357	-0.737289	154126670225525	245696154611811	16651775	0	16651775	0.350042	0.957911	0.85797	16651775
16651777	16651777	NA	NA	NA	NA	4	NA	normgene->intron	0.0276891	0.337886	105131015389397	309791243581403	16651777	0	16651777	0.95898	0.96648	0.861685	16651777
16651779	16651779	NA	NA	NA	NA	4	NA	normgene->intron	-0.09128	0.182555	0.187056	592842054076937	16651779	0	16651779	0.823521	0.975263	0.961983	16651779
16651781	16651781	NA	NA	NA	NA	4	NA	normgene->intron	-0.178412	-0.462247	0.24931	542919506315947	16651781	0	16651781	0.730014	0.959392	0.960167	16651781
16651783	16651783	NA	NA	NA	NA	4	NA	normgene->intron	-0.454886	0.0116802	-0.0380416	227792927331914	16651783	0	16651783	0.311172	0.998604	0.99418	16651783
16651785	16651785	NA	NA	NA	NA	4	NA	normgene->intron	0.056452	-0.00591435	-0.15209	431403919449945	16651785	0	16651785	0.921801	0.999879	0.979892	16651785
16651787	16651787	NA	NA	NA	NA	3	NA	normgene->intron	-0.112191	-0.663956	-0.427087	251072289362629	16651787	0	16651787	0.890662	0.960294	0.954434	16651787
16651789	16651789	NA	NA	NA	NA	3	NA	normgene->intron	11450817086183	0.863599	-162461212417746	238424181222162	16651789	0	16651789	0.140355	0.957911	0.861685	16651789
16651791	16651791	NA	NA	NA	NA	4	NA	normgene->intron	-0.678734	-0.301652	0.838519	41646962620432	16651791	0	16651791	0.194937	0.971319	0.868317	16651791
16651793	16651793	NA	NA	NA	NA	3	NA	normgene->intron	-169985741602884	-0.878377	0.879901	380433627967977	16651793	0	16651793	0.0338447	0.957911	0.896723	16651793
16651795	16651795	NA	NA	NA	NA	4	NA	normgene->intron	-0.396467	-0.240039	0.593169	430882703010595	16651795	0	16651795	0.314479	0.971319	0.869567	16651795
16651797	16651797	NA	NA	NA	NA	4	NA	normgene->intron	-0.181872	0.367703	0.00849284	217792293052353	16651797	0	16651797	0.681333	0.961562	0.998723	16651797
16651799	16651799	NA	NA	NA	NA	4	NA	normgene->intron	0.235814	100658167870823	-141195252020427	18449465169245	16651799	0	16651799	0.646336	0.957911	0.85797	16651799
16651801	16651801	NA	NA	NA	NA	1	NA	normgene->intron	290486770695775	0.962681	-402247798105892	205776616955536	16651801	0	16651801	0.0025821	0.957911	0.797581	16651801
16651805	16651805	NA	NA	NA	NA	1	NA	normgene->intron	110193078712273	0.62472	-143589317532537	63053088321154	16651805	0	16651805	0.0073523	0.957911	0.85797	16651805
16651807	16651807	NA	NA	NA	NA	4	NA	normgene->intron	0.556875	-0.0189723	0.230125	301453677180902	16651807	0	16651807	0.243772	0.998496	0.961314	16651807
16651809	16651809	NA	NA	NA	NA	4	NA	normgene->intron	0.466333	0.975154	-0.918569	164425801191991	16651809	0	16651809	0.579773	0.957911	0.901099	16651809
16651811	16651811	NA	NA	NA	NA	3	NA	normgene->intron	-0.943585	-0.211207	0.597722	24609553742753	16651811	0	16651811	0.234275	0.992324	0.935738	16651811
16651813	16651813	NA	NA	NA	NA	4	NA	normgene->intron	0.549243	-0.775726	-0.651066	19697568812655	16651813	0	16651813	0.367937	0.957911	0.904434	16651813
16651815	16651815	NA	NA	NA	NA	4	NA	normgene->intron	-0.948729	0.0620992	-0.467545	228931455226664	16651815	0	16651815	0.0811369	0.996787	0.925954	16651815
16651817	16651817	NA	NA	NA	NA	4	NA	normgene->intron	-0.101726	0.477649	0.0215098	19623969725673	16651817	0	16651817	0.828218	0.957911	0.995698	16651817
16651819	16651819	NA	NA	NA	NA	4	NA	normgene->intron	0.932366	-0.227046	-0.446858	155860278700669	16651819	0	16651819	0.114369	0.983461	0.935067	16651819
16651821	16651821	NA	NA	NA	NA	3	NA	normgene->intron	0.732645	0.202078	-0.154445	497970640021581	16651821	0	16651821	0.249687	0.989295	0.981885	16651821
16651823	16651823	NA	NA	NA	NA	2	NA	normgene->intron	0.929257	-0.926432	-0.464076	300045919105594	16651823	0	16651823	0.242754	0.957911	0.952325	16651823
16651825	16651825	NA	NA	NA	NA	4	NA	normgene->intron	0.180348	-0.650057	-0.0699242	315686553875647	16651825	0	16651825	0.697341	0.957911	0.989463	16651825
16651827	16651827	NA	NA	NA	NA	4	NA	normgene->intron	-0.367181	-0.275273	0.593801	268200763791519	16651827	0	16651827	0.50253	0.972957	0.901797	16651827
16651829	16651829	NA	NA	NA	NA	4	NA	normgene->intron	0.464479	-0.187837	-0.703925	165624450960698	16651829	0	16651829	0.187312	0.972957	0.861685	16651829
16651831	16651831	NA	NA	NA	NA	3	NA	normgene->intron	0.00152955	-0.653635	0.124139	104077024754441	16651831	0	16651831	0.99827	0.957911	0.985954	16651831
16651835	16651835	NA	NA	NA	NA	4	NA	normgene->intron	0.0843725	0.0179654	-0.418725	483297032386086	16651835	0	16651835	0.887695	0.998599	0.937345	16651835
16651837	16651837	NA	NA	NA	NA	4	NA	normgene->intron	0.481403	-0.672406	0.276622	292768690625082	16651837	0	16651837	0.27875	0.957911	0.947836	16651837
16651841	16651841	NA	NA	NA	NA	4	NA	normgene->intron	0.304754	0.298898	0.165476	334423038118914	16651841	0	16651841	0.561746	0.97133	0.976971	16651841
16651843	16651843	NA	NA	NA	NA	4	NA	normgene->intron	-158217708622041	-0.250671	0.5829	379011912899171	16651843	0	16651843	0.0407036	0.987418	0.931213	16651843
16651845	16651845	NA	NA	NA	NA	4	NA	normgene->intron	-0.25362	0.595278	-0.0516212	286560640350261	16651845	0	16651845	0.662966	0.957911	0.993882	16651845
16651847	16651847	NA	NA	NA	NA	2	NA	normgene->intron	0.957807	-0.205562	-0.463673	316605761033924	16651847	0	16651847	0.205317	0.992113	0.948398	16651847
16651851	16651851	NA	NA	NA	NA	4	NA	normgene->intron	-0.132873	0.433194	-0.197373	286909776882359	16651851	0	16651851	0.862366	0.971319	0.979959	16651851
16651853	16651853	NA	NA	NA	NA	4	NA	normgene->intron	-0.989268	-0.315516	0.434725	463242196883146	16651853	0	16651853	0.218426	0.983381	0.954855	16651853
16651855	16651855	NA	NA	NA	NA	4	NA	normgene->intron	-127878268973731	-0.61222	196205829950831	449225455238092	16651855	0	16651855	0.00453866	0.957911	0.797581	16651855
16651857	16651857	NA	NA	NA	NA	3	NA	normgene->intron	-0.509634	-0.722242	117395909346617	0.931358	16651857	0	16651857	0.340116	0.957911	0.861685	16651857
16651859	16651859	NA	NA	NA	NA	2	NA	normgene->intron	-0.0401794	0.952043	-0.702557	328044884992552	16651859	0	16651859	0.971459	0.959953	0.945122	16651859
16651861	16651861	NA	NA	NA	NA	4	NA	normgene->intron	-0.713547	-0.626678	0.892042	497741373716213	16651861	0	16651861	0.17429	0.957911	0.865038	16651861
16651863	16651863	NA	NA	NA	NA	4	NA	normgene->intron	0.689424	0.0714457	-0.778573	497565305854588	16651863	0	16651863	0.0354528	0.993812	0.85797	16651863
16651865	16651865	NA	NA	NA	NA	4	NA	normgene->intron	0.777092	0.221834	-0.577362	232811029669522	16651865	0	16651865	0.323055	0.991583	0.938615	16651865
16651867	16651867	NA	NA	NA	NA	3	NA	normgene->intron	102740430830231	-0.00586758	-0.85331	268177723132092	16651867	0	16651867	0.136133	0.999914	0.887776	16651867
16651869	16651869	NA	NA	NA	NA	4	NA	normgene->intron	-0.27984	-0.923792	113655266393854	14850210575355	16651869	0	16651869	0.624259	0.957911	0.861685	16651869
16651873	16651873	NA	NA	NA	NA	3	NA	normgene->intron	-0.575739	0.178144	-0.376683	461931288252766	16651873	0	16651873	0.400394	0.993016	0.954631	16651873
16651877	16651877	NA	NA	NA	NA	4	NA	normgene->intron	-0.707012	-0.486005	0.661817	394528527369644	16651877	0	16651877	0.146007	0.957911	0.874838	16651877
16651879	16651879	NA	NA	NA	NA	4	NA	normgene->intron	-0.105602	-0.0543157	0.0614126	365311779404345	16651879	0	16651879	0.812599	0.995933	0.990424	16651879
16651881	16651881	NA	NA	NA	NA	4	NA	normgene->intron	-162789268495213	-0.352174	138884771179229	216628551350767	16651881	0	16651881	0.0255062	0.972957	0.861685	16651881
16651883	16651883	NA	NA	NA	NA	4	NA	normgene->intron	0.934157	-0.494606	0.0255269	240216634995466	16651883	0	16651883	0.144348	0.96157	0.995758	16651883
16651885	16651885	NA	NA	NA	NA	3	NA	normgene->intron	0.189279	-0.543212	0.0941392	295669985047134	16651885	0	16651885	0.858464	0.972957	0.993882	16651885
16651887	16651887	NA	NA	NA	NA	2	NA	normgene->intron	-0.0320992	-0.681499	0.588959	370511508524932	16651887	0	16651887	0.947275	0.957911	0.885928	16651887
16651891	16651891	NA	NA	NA	NA	3	NA	normgene->intron	0.272219	0.138942	0.148964	134250698488644	16651891	0	16651891	0.502795	0.987421	0.971501	16651891
16651893	16651893	NA	NA	NA	NA	4	NA	normgene->intron	0.557694	0.152833	-0.815335	265471560422305	16651893	0	16651893	0.384054	0.993753	0.88602	16651893
16651895	16651895	NA	NA	NA	NA	2	NA	normgene->intron	-125308633652331	-0.311855	0.205132	397346295006253	16651895	0	16651895	0.122867	0.983545	0.980958	16651895
16651899	16651899	NA	NA	NA	NA	3	NA	normgene->intron	0.977167	0.100035	-106747346234326	135095155689198	16651899	0	16651899	0.0526412	0.995214	0.861685	16651899
16651903	16651903	NA	NA	NA	NA	3	NA	normgene->intron	0.132436	-0.135205	0.682977	535981405007402	16651903	0	16651903	0.750016	0.987586	0.865038	16651903
16651905	16651905	NA	NA	NA	NA	4	NA	normgene->intron	0.647529	0.000153754	0.0615008	757802225712415	16651905	0	16651905	0.0942733	0.999984	0.988436	16651905
16651907	16651907	NA	NA	NA	NA	4	NA	normgene->intron	0.0858832	0.574047	0.439971	443160449750356	16651907	0	16651907	0.839532	0.957911	0.901797	16651907
16651909	16651909	NA	NA	NA	NA	4	NA	normgene->intron	-0.733707	-0.225229	0.234532	388052063465862	16651909	0	16651909	0.0963029	0.972957	0.954667	16651909
16651911	16651911	NA	NA	NA	NA	3	NA	normgene->intron	176678924484073	0.053541	-104869944367895	257674159449477	16651911	0	16651911	0.0066794	0.997277	0.861685	16651911
16651915	16651915	NA	NA	NA	NA	3	NA	normgene->intron	0.297087	0.0801272	0.177245	14650758999348	16651915	0	16651915	0.682016	0.996968	0.981575	16651915
16651917	16651917	NA	NA	NA	NA	4	NA	normgene->intron	0.367761	-0.642407	-0.0359186	11256434184469	16651917	0	16651917	0.369269	0.957911	0.99396	16651917
16651919	16651919	NA	NA	NA	NA	4	NA	normgene->intron	0.287957	-0.00764099	0.419474	309063874818643	16651919	0	16651919	0.590532	0.999412	0.933468	16651919
16651921	16651921	NA	NA	NA	NA	3	NA	normgene->intron	-0.209815	-0.379034	0.122635	111247904394326	16651921	0	16651921	0.694522	0.964491	0.981955	16651921
16651923	16651923	NA	NA	NA	NA	1	NA	normgene->intron	0.636823	-0.137215	-0.188809	548982929957636	16651923	0	16651923	0.353509	0.995538	0.979959	16651923
16651925	16651925	NA	NA	NA	NA	4	NA	normgene->intron	-0.163403	-0.376602	-0.029165	233023507162106	16651925	0	16651925	0.815407	0.972571	0.995758	16651925
16651927	16651927	NA	NA	NA	NA	3	NA	normgene->intron	-143968561964413	0.299915	0.88707	255127917655854	16651927	0	16651927	0.00919586	0.970234	0.861685	16651927
16651929	16651929	NA	NA	NA	NA	4	NA	normgene->intron	-0.301096	0.0179928	0.448631	194303725508772	16651929	0	16651929	0.586843	0.998599	0.930725	16651929
16651931	16651931	NA	NA	NA	NA	4	NA	normgene->intron	-0.808624	-0.717369	0.388113	245102427274118	16651931	0	16651931	0.0858933	0.957911	0.927933	16651931
16651933	16651933	NA	NA	NA	NA	2	NA	normgene->intron	-0.74135	0.307728	-0.00141702	164188692899155	16651933	0	16651933	0.201408	0.972957	0.999638	16651933
16651935	16651935	NA	NA	NA	NA	2	NA	normgene->intron	0.726728	0.054408	0.0359202	201721322377113	16651935	0	16651935	0.326711	0.998035	0.995698	16651935
16651937	16651937	NA	NA	NA	NA	3	NA	normgene->intron	0.176188	0.428847	0.660144	387103613933417	16651937	0	16651937	0.729133	0.959953	0.880228	16651937
16651939	16651939	NA	NA	NA	NA	4	NA	normgene->intron	101303744127037	0.166444	-0.706256	158014564794008	16651939	0	16651939	0.0258519	0.982715	0.865038	16651939
16651941	16651941	NA	NA	NA	NA	4	NA	normgene->intron	-0.781669	0.238251	0.43482	283801187293733	16651941	0	16651941	0.265915	0.987421	0.947836	16651941
16651943	16651943	NA	NA	NA	NA	4	NA	normgene->intron	0.318657	-0.0297199	0.337497	149923275642389	16651943	0	16651943	0.401093	0.998035	0.925954	16651943
16651945	16651945	NA	NA	NA	NA	4	NA	normgene->intron	0.754633	0.178468	-0.0608234	110610724845964	16651945	0	16651945	0.0604727	0.975263	0.9885	16651945
16651947	16651947	NA	NA	NA	NA	3	NA	normgene->intron	-0.129891	-0.193545	-0.37835	34371210133367	16651947	0	16651947	0.823906	0.987421	0.943888	16651947
16651949	16651949	NA	NA	NA	NA	4	NA	normgene->intron	-0.644269	-0.109827	0.417373	574199813991808	16651949	0	16651949	0.190051	0.993862	0.927737	16651949
16651951	16651951	NA	NA	NA	NA	3	NA	normgene->intron	0.77531	-0.0708379	-0.0863651	0.842344	16651951	0	16651951	0.184424	0.996237	0.989637	16651951
16651953	16651953	NA	NA	NA	NA	3	NA	normgene->intron	0.0313283	-0.0737423	120056609964021	127301786120816	16651953	0	16651953	0.953983	0.995933	0.85797	16651953
16651955	16651955	NA	NA	NA	NA	4	NA	normgene->intron	0.0373357	0.234892	0.281447	5341663982415	16651955	0	16651955	0.93128	0.97133	0.942882	16651955
16651957	16651957	NA	NA	NA	NA	1	NA	normgene->intron	0.384853	0.94412	-0.12008	538494042406536	16651957	0	16651957	0.466064	0.957911	0.982924	16651957
16651959	16651959	NA	NA	NA	NA	4	NA	normgene->intron	-0.451791	0.0605876	0.943463	435120657804871	16651959	0	16651959	0.225818	0.995933	0.85797	16651959
16651961	16651961	NA	NA	NA	NA	4	NA	normgene->intron	-0.0810738	-0.278716	-0.640113	283407135692794	16651961	0	16651961	0.815543	0.96157	0.861685	16651961
16651963	16651963	NA	NA	NA	NA	4	NA	normgene->intron	11071097163805	0.694799	-140499246115726	541535184963744	16651963	0	16651963	0.0332948	0.957911	0.85797	16651963
16651965	16651965	NA	NA	NA	NA	4	NA	normgene->intron	0.401025	0.869495	-0.643605	171490947065093	16651965	0	16651965	0.533025	0.957911	0.914897	16651965
16651967	16651967	NA	NA	NA	NA	4	NA	normgene->intron	0.0784909	0.483065	-0.339695	274424433388982	16651967	0	16651967	0.858692	0.957911	0.931153	16651967
16651969	16651969	NA	NA	NA	NA	4	NA	normgene->intron	-0.240725	-0.208612	-0.640278	367143038406608	16651969	0	16651969	0.700896	0.987421	0.908317	16651969
16651973	16651973	NA	NA	NA	NA	4	NA	normgene->intron	125816132749259	0.432436	-178337188471887	205497751397382	16651973	0	16651973	0.174811	0.975263	0.861685	16651973
16651975	16651975	NA	NA	NA	NA	4	NA	normgene->intron	0.454186	-0.596029	0.214194	135328017077395	16651975	0	16651975	0.45785	0.957911	0.973291	16651975
16651977	16651977	NA	NA	NA	NA	4	NA	normgene->intron	142411207390884	0.255593	-0.620346	225674021547372	16651977	0	16651977	0.00778419	0.971915	0.877165	16651977
16651979	16651979	NA	NA	NA	NA	3	NA	normgene->intron	0.362998	-107444871299753	0.0335217	545932055901004	16651979	0	16651979	0.438874	0.957911	0.994894	16651979
16651981	16651981	NA	NA	NA	NA	4	NA	normgene->intron	0.587524	-0.0591592	-0.637806	212699550323346	16651981	0	16651981	0.451706	0.998035	0.930794	16651981
16651983	16651983	NA	NA	NA	NA	1	NA	normgene->intron	-0.646669	-120496082270617	117487073512841	125461919552057	16651983	0	16651983	0.329857	0.957911	0.86369	16651983
16651985	16651985	NA	NA	NA	NA	4	NA	normgene->intron	0.177314	-0.189437	0.518642	174162671903364	16651985	0	16651985	0.709927	0.982129	0.899981	16651985
16651987	16651987	NA	NA	NA	NA	4	NA	normgene->intron	0.681027	0.627022	-0.601431	0.934984	16651987	0	16651987	0.189237	0.957911	0.896723	16651987
16651989	16651989	NA	NA	NA	NA	4	NA	normgene->intron	0.054251	0.311192	-0.582304	221260014245176	16651989	0	16651989	0.939026	0.975263	0.926665	16651989
16651991	16651991	NA	NA	NA	NA	4	NA	normgene->intron	-0.0573785	-0.0942116	-0.484728	306238162248427	16651991	0	16651991	0.925847	0.995933	0.929847	16651991
16651995	16651995	NA	NA	NA	NA	4	NA	normgene->intron	-0.244768	-0.0791469	0.631072	138530616107438	16651995	0	16651995	0.5704	0.995933	0.870604	16651995
16651997	16651997	NA	NA	NA	NA	4	NA	normgene->intron	0.172152	-0.607129	0.465348	129875494853191	16651997	0	16651997	0.691522	0.957911	0.901099	16651997
16652001	16652001	NA	NA	NA	NA	4	NA	normgene->intron	0.711585	-0.380767	0.116008	251270394952903	16652001	0	16652001	0.107352	0.959953	0.979969	16652001
16652003	16652003	NA	NA	NA	NA	4	NA	normgene->intron	0.401428	-0.314937	0.428332	370383891675332	16652003	0	16652003	0.493903	0.972957	0.938615	16652003
16652005	16652005	NA	NA	NA	NA	1	NA	normgene->intron	0.476295	-0.819474	197634740542507	211817629013351	16652005	0	16652005	0.611236	0.959953	0.861685	16652005
16652007	16652007	NA	NA	NA	NA	4	NA	normgene->intron	0.664369	-0.0403209	0.0656873	437489062632617	16652007	0	16652007	0.201816	0.998035	0.992419	16652007
16652009	16652009	NA	NA	NA	NA	4	NA	normgene->intron	-0.141708	-0.403046	0.626977	280446501007455	16652009	0	16652009	0.753847	0.959392	0.874346	16652009
16652011	16652011	NA	NA	NA	NA	4	NA	normgene->intron	0.0541287	0.478788	-0.264411	362558053480862	16652011	0	16652011	0.943236	0.96606	0.97155	16652011
16652013	16652013	NA	NA	NA	NA	4	NA	normgene->intron	0.118379	0.260526	-0.0903809	429511961726736	16652013	0	16652013	0.840059	0.975263	0.988464	16652013
16652015	16652015	NA	NA	NA	NA	3	NA	normgene->intron	0.658839	0.830541	-0.661809	128866402637428	16652015	0	16652015	0.417133	0.957911	0.930797	16652015
16652017	16652017	NA	NA	NA	NA	4	NA	normgene->intron	0.349709	0.888893	-101943546481854	149136990546639	16652017	0	16652017	0.441599	0.957911	0.861685	16652017
16652019	16652019	NA	NA	NA	NA	4	NA	normgene->intron	-0.0417952	-0.177968	0.329062	264700046332185	16652019	0	16652019	0.93638	0.986756	0.944923	16652019
16652021	16652021	NA	NA	NA	NA	3	NA	normgene->intron	0.588868	-138557072232385	-0.51011	179967110675506	16652021	0	16652021	0.281174	0.957911	0.922989	16652021
16652023	16652023	NA	NA	NA	NA	4	NA	normgene->intron	-0.145106	0.345699	-0.397735	235823177185747	16652023	0	16652023	0.828517	0.972957	0.948003	16652023
16652025	16652025	NA	NA	NA	NA	1	NA	normgene->intron	0.103327	0.403674	0.394925	609315779474212	16652025	0	16652025	0.816645	0.957911	0.924896	16652025
16652027	16652027	NA	NA	NA	NA	4	NA	normgene->intron	0.29619	0.325977	0.345952	129789887118823	16652027	0	16652027	0.598734	0.971319	0.947836	16652027
16652031	16652031	NA	NA	NA	NA	4	NA	normgene->intron	0.611986	0.502407	-0.534918	109463877778167	16652031	0	16652031	0.235683	0.957911	0.908603	16652031
16652033	16652033	NA	NA	NA	NA	4	NA	normgene->intron	0.383987	0.000510199	-11715867728864	232515578187417	16652033	0	16652033	0.476828	0.999984	0.861685	16652033
16652035	16652035	NA	NA	NA	NA	4	NA	normgene->intron	-0.395974	0.0664231	0.238789	198367616916717	16652035	0	16652035	0.372571	0.995933	0.956533	16652035
16652037	16652037	NA	NA	NA	NA	4	NA	normgene->intron	-0.472526	-0.989524	0.80552	354194200400008	16652037	0	16652037	0.55041	0.957911	0.910984	16652037
16652039	16652039	NA	NA	NA	NA	4	NA	normgene->intron	-0.604056	-0.228762	-0.131881	434720088277017	16652039	0	16652039	0.339919	0.986256	0.984244	16652039
16652041	16652041	NA	NA	NA	NA	4	NA	normgene->intron	-0.449644	-0.184077	-0.00721555	28811083317224	16652041	0	16652041	0.435434	0.989275	0.999205	16652041
16652043	16652043	NA	NA	NA	NA	2	NA	normgene->intron	114518047002095	0.839063	-102539174139268	224969237993402	16652043	0	16652043	0.0311858	0.957911	0.861685	16652043
16652047	16652047	NA	NA	NA	NA	4	NA	normgene->intron	-0.0335772	0.6196	0.0564221	500957478651065	16652047	0	16652047	0.926883	0.957911	0.988436	16652047
16652049	16652049	NA	NA	NA	NA	4	NA	normgene->intron	-0.319401	-0.0878609	-0.0661021	393459584949831	16652049	0	16652049	0.611811	0.995933	0.993318	16652049
16652051	16652051	NA	NA	NA	NA	3	NA	normgene->intron	-0.0598405	0.340462	-0.635955	491374515243701	16652051	0	16652051	0.881548	0.959953	0.865215	16652051
16652055	16652055	NA	NA	NA	NA	3	NA	normgene->intron	0.438702	0.200494	-107764402833233	114570312383428	16652055	0	16652055	0.324243	0.977253	0.85797	16652055
16652057	16652057	NA	NA	NA	NA	4	NA	normgene->intron	0.404862	145483948796273	-0.652725	278367793193351	16652057	0	16652057	0.324687	0.957911	0.868317	16652057
16652059	16652059	NA	NA	NA	NA	3	NA	normgene->intron	0.407332	0.211506	-0.725139	0.97427	16652059	0	16652059	0.30938	0.972957	0.862487	16652059
16652061	16652061	NA	NA	NA	NA	4	NA	normgene->intron	0.802753	0.0986483	-0.738356	10188794482389	16652061	0	16652061	0.17521	0.995933	0.887776	16652061
16652063	16652063	NA	NA	NA	NA	4	NA	normgene->intron	0.699434	-0.262988	0.125863	143799847295989	16652063	0	16652063	0.150138	0.972957	0.980417	16652063
16652065	16652065	NA	NA	NA	NA	4	NA	normgene->intron	0.426938	0.166729	-115436321511702	13225925960731	16652065	0	16652065	0.437099	0.989895	0.861685	16652065
16652069	16652069	NA	NA	NA	NA	4	NA	normgene->intron	0.734237	-0.048982	0.272734	307710650993898	16652069	0	16652069	0.257057	0.998035	0.967686	16652069
16652071	16652071	NA	NA	NA	NA	4	NA	normgene->intron	113842955096322	0.0256429	-0.971708	112748487770599	16652071	0	16652071	0.00784006	0.998035	0.85797	16652071
16652073	16652073	NA	NA	NA	NA	3	NA	normgene->intron	-0.218561	0.142261	119213489116053	51019305665102	16652073	0	16652073	0.672111	0.991583	0.85797	16652073
16652077	16652077	NA	NA	NA	NA	4	NA	normgene->intron	0.843003	-0.00193644	-0.664655	289287002671315	16652077	0	16652077	0.0440057	0.999984	0.865038	16652077
16652079	16652079	NA	NA	NA	NA	4	NA	normgene->intron	-0.0526134	-0.350881	0.356845	180646528287152	16652079	0	16652079	0.918641	0.964491	0.938615	16652079
16652081	16652081	NA	NA	NA	NA	4	NA	normgene->intron	-0.0592133	0.13889	-0.809228	412800859503856	16652081	0	16652081	0.887296	0.987044	0.861685	16652081
16652085	16652085	NA	NA	NA	NA	4	NA	normgene->intron	-0.495821	0.266412	0.531499	450249988245711	16652085	0	16652085	0.159725	0.962437	0.869567	16652085
16652087	16652087	NA	NA	NA	NA	4	NA	normgene->intron	0.424707	0.253062	0.217975	354265417326976	16652087	0	16652087	0.349901	0.972599	0.961792	16652087
16652089	16652089	NA	NA	NA	NA	4	NA	normgene->intron	0.856835	-126617425562199	-0.28441	27704234349153	16652089	0	16652089	0.186685	0.957911	0.964816	16652089
16652091	16652091	NA	NA	NA	NA	4	NA	normgene->intron	0.332241	0.170487	0.647453	478201246789782	16652091	0	16652091	0.56066	0.990014	0.896723	16652091
16652093	16652093	NA	NA	NA	NA	4	NA	normgene->intron	0.627316	-0.149709	-0.00254711	417027133764634	16652093	0	16652093	0.359393	0.994527	0.999638	16652093
16652095	16652095	NA	NA	NA	NA	4	NA	normgene->intron	0.352316	0.377984	-0.490141	188704341231895	16652095	0	16652095	0.675294	0.975949	0.950702	16652095
16652097	16652097	NA	NA	NA	NA	3	NA	normgene->intron	0.873892	0.311645	-0.0713233	444301649206494	16652097	0	16652097	0.151295	0.972957	0.993049	16652097
16652099	16652099	NA	NA	NA	NA	4	NA	normgene->intron	101425777384557	0.302097	-0.88513	0.850175	16652099	0	16652099	0.0840165	0.972957	0.869567	16652099
16652101	16652101	NA	NA	NA	NA	4	NA	normgene->intron	0.781288	-0.630751	0.143861	3710649757852	16652101	0	16652101	0.224902	0.957911	0.983178	16652101
16652103	16652103	NA	NA	NA	NA	3	NA	normgene->intron	0.555662	0.553553	-0.293253	425445991644025	16652103	0	16652103	0.229882	0.957911	0.946826	16652103
16652105	16652105	NA	NA	NA	NA	3	NA	normgene->intron	-0.556206	-0.261056	153423386385186	260566440801827	16652105	0	16652105	0.475842	0.987421	0.861685	16652105
16652107	16652107	NA	NA	NA	NA	3	NA	normgene->intron	-0.85705	0.105901	145769265082767	433408456762977	16652107	0	16652107	0.0779236	0.993844	0.85797	16652107
16652113	16652113	NA	NA	NA	NA	4	NA	normgene->intron	-0.362537	-0.491147	0.540144	309836603392778	16652113	0	16652113	0.386544	0.957911	0.884494	16652113
16652115	16652115	NA	NA	NA	NA	2	NA	normgene->intron	-0.568447	0.00193564	0.74493	516465141912661	16652115	0	16652115	0.282072	0.999984	0.87461	16652115
16652117	16652117	NA	NA	NA	NA	4	NA	normgene->intron	0.128655	0.41493	-0.658389	127054671021944	16652117	0	16652117	0.771642	0.957911	0.869567	16652117
16652119	16652119	NA	NA	NA	NA	4	NA	normgene->intron	0.357837	0.374882	-0.748937	105329753551867	16652119	0	16652119	0.500958	0.964739	0.87461	16652119
16652121	16652121	NA	NA	NA	NA	4	NA	normgene->intron	0.165316	0.2401	-0.372966	157343723432192	16652121	0	16652121	0.70673	0.972571	0.926665	16652121
16652123	16652123	NA	NA	NA	NA	4	NA	normgene->intron	0.217109	-0.257634	0.574077	223795991528598	16652123	0	16652123	0.736539	0.982129	0.925839	16652123
16652125	16652125	NA	NA	NA	NA	4	NA	normgene->intron	0.978907	0.490101	-0.490495	231888708904759	16652125	0	16652125	0.0183895	0.957911	0.880952	16652125
16652127	16652127	NA	NA	NA	NA	4	NA	normgene->intron	0.620073	-0.288646	0.334862	158059785174768	16652127	0	16652127	0.161771	0.96648	0.935572	16652127
16652129	16652129	NA	NA	NA	NA	4	NA	normgene->intron	0.786061	-0.29872	-0.446516	317509655889842	16652129	0	16652129	0.12801	0.971319	0.92596	16652129
16652131	16652131	NA	NA	NA	NA	4	NA	normgene->intron	-0.342332	-0.66039	170699208815494	245408285354689	16652131	0	16652131	0.657513	0.959953	0.861685	16652131
16652133	16652133	NA	NA	NA	NA	3	NA	normgene->intron	103404092592635	0.601574	-126911148334563	0.843211	16652133	0	16652133	0.134821	0.959953	0.861685	16652133
16652135	16652135	NA	NA	NA	NA	3	NA	normgene->intron	-0.178008	0.294792	0.680385	0.920371	16652135	0	16652135	0.741843	0.972571	0.883861	16652135
16652137	16652137	NA	NA	NA	NA	3	NA	normgene->intron	0.590528	-0.363616	-0.205233	200226865821282	16652137	0	16652137	0.424818	0.974325	0.979959	16652137
16652139	16652139	NA	NA	NA	NA	4	NA	normgene->intron	0.503985	-0.023696	-0.238636	169105200940303	16652139	0	16652139	0.332506	0.998496	0.963574	16652139
16652141	16652141	NA	NA	NA	NA	4	NA	normgene->intron	0.32141	0.267251	-100887181511039	21787757131589	16652141	0	16652141	0.426763	0.966442	0.85797	16652141
16652143	16652143	NA	NA	NA	NA	4	NA	normgene->intron	0.342247	-0.657615	-0.447565	242228547420198	16652143	0	16652143	0.642351	0.959953	0.948003	16652143
16652145	16652145	NA	NA	NA	NA	4	NA	normgene->intron	0.85227	-0.741366	-0.525505	244627788943281	16652145	0	16652145	0.262923	0.957911	0.942874	16652145
16652147	16652147	NA	NA	NA	NA	4	NA	normgene->intron	0.912171	0.787444	-0.705652	40892133527196	16652147	0	16652147	0.213988	0.957911	0.919245	16652147
16652149	16652149	NA	NA	NA	NA	4	NA	normgene->intron	0.279305	0.729972	-0.0924208	344572770165339	16652149	0	16652149	0.554705	0.957911	0.984919	16652149
16652151	16652151	NA	NA	NA	NA	3	NA	normgene->intron	0.160274	-0.3069	-0.264968	475116267436669	16652151	0	16652151	0.680522	0.96157	0.942676	16652151
16652155	16652155	NA	NA	NA	NA	4	NA	normgene->intron	-0.478004	-119262684008776	0.443502	23563797942004	16652155	0	16652155	0.268538	0.957911	0.910984	16652155
16652157	16652157	NA	NA	NA	NA	4	NA	normgene->intron	145833032576313	0.170503	-137680361088752	493913032453174	16652157	0	16652157	0.00168103	0.975263	0.85797	16652157
16652159	16652159	NA	NA	NA	NA	4	NA	normgene->intron	0.644009	-0.736441	0.903743	224523821117674	16652159	0	16652159	0.220672	0.957911	0.864435	16652159
16652161	16652161	NA	NA	NA	NA	4	NA	normgene->intron	0.139312	-0.014151	-0.439014	178397200730546	16652161	0	16652161	0.734879	0.998599	0.901099	16652161
16652163	16652163	NA	NA	NA	NA	4	NA	normgene->intron	-0.257324	0.232927	-0.603707	164431445614337	16652163	0	16652163	0.685718	0.984354	0.91876	16652163
16652165	16652165	NA	NA	NA	NA	4	NA	normgene->intron	0.267546	-0.0177138	0.146058	268916303242542	16652165	0	16652165	0.586225	0.998496	0.978179	16652165
16652167	16652167	NA	NA	NA	NA	4	NA	normgene->intron	-0.0485027	0.0633402	-0.471527	324136373876542	16652167	0	16652167	0.942334	0.997277	0.937345	16652167
16652169	16652169	NA	NA	NA	NA	4	NA	normgene->intron	-0.88445	-0.562159	109202542110815	2754806369425	16652169	0	16652169	0.123951	0.957911	0.861685	16652169
16652171	16652171	NA	NA	NA	NA	4	NA	normgene->intron	0.315052	-0.10816	-0.495106	286460432733814	16652171	0	16652171	0.625953	0.995933	0.935067	16652171
16652173	16652173	NA	NA	NA	NA	4	NA	normgene->intron	-0.498993	-0.00580518	154647291271832	239773711144204	16652173	0	16652173	0.478801	0.999914	0.861685	16652173
16652175	16652175	NA	NA	NA	NA	4	NA	normgene->intron	0.0610429	-0.037409	0.422345	170597446923149	16652175	0	16652175	0.924572	0.998496	0.942676	16652175
16652177	16652177	NA	NA	NA	NA	4	NA	normgene->intron	-0.0625638	0.753092	-0.615263	235200621044807	16652177	0	16652177	0.921672	0.957911	0.910984	16652177
16652179	16652179	NA	NA	NA	NA	4	NA	normgene->intron	0.389247	0.0462543	-0.0409715	116137832102872	16652179	0	16652179	0.41626	0.997277	0.994153	16652179
16652181	16652181	NA	NA	NA	NA	4	NA	normgene->intron	0.76053	-0.656183	-0.746522	394529921046669	16652181	0	16652181	0.3032	0.959953	0.914014	16652181
16652183	16652183	NA	NA	NA	NA	4	NA	normgene->intron	0.557691	0.03212	-0.806981	34923402174022	16652183	0	16652183	0.352113	0.998496	0.879145	16652183
16652185	16652185	NA	NA	NA	NA	4	NA	normgene->intron	0.404328	-0.419527	0.665021	415674600055376	16652185	0	16652185	0.650035	0.975263	0.935572	16652185
16652187	16652187	NA	NA	NA	NA	4	NA	normgene->intron	107197851007064	-0.177646	-0.796423	230946534710338	16652187	0	16652187	0.0875175	0.990777	0.881655	16652187
16652189	16652189	NA	NA	NA	NA	4	NA	normgene->intron	0.178699	0.119849	-0.0616674	22005104030597	16652189	0	16652189	0.73416	0.993844	0.993049	16652189
16652191	16652191	NA	NA	NA	NA	4	NA	normgene->intron	-0.787886	0.296347	-0.752811	353268160888668	16652191	0	16652191	0.258758	0.979379	0.903018	16652191
16652193	16652193	NA	NA	NA	NA	4	NA	normgene->intron	-0.752196	-0.393007	0.0134581	336149470194531	16652193	0	16652193	0.384803	0.976548	0.999078	16652193
16652195	16652195	NA	NA	NA	NA	1	NA	normgene->intron	106281694344008	-0.0372696	-108084619440876	0.861249	16652195	0	16652195	0.15688	0.998496	0.871096	16652195
16652197	16652197	NA	NA	NA	NA	4	NA	normgene->intron	0.260485	0.278102	-0.456404	185376931000109	16652197	0	16652197	0.565863	0.971319	0.912855	16652197
16652199	16652199	NA	NA	NA	NA	4	NA	normgene->intron	0.0774653	0.290286	0.0199986	239811799195046	16652199	0	16652199	0.844519	0.962437	0.995321	16652199
16652201	16652201	NA	NA	NA	NA	4	NA	normgene->intron	-0.554375	-0.192391	-0.236388	233786094281469	16652201	0	16652201	0.332915	0.987421	0.968839	16652201
16652203	16652203	NA	NA	NA	NA	4	NA	normgene->intron	0.37786	-0.319249	-0.238404	363526051276206	16652203	0	16652203	0.610543	0.978231	0.976263	16652203
16652205	16652205	NA	NA	NA	NA	2	NA	normgene->intron	0.386325	-0.821267	168284337837035	180408333676809	16652205	0	16652205	0.571216	0.957911	0.85797	16652205
16652209	16652209	NA	NA	NA	NA	4	NA	normgene->intron	0.146376	0.535866	-0.720376	16917940480041	16652209	0	16652209	0.785192	0.957911	0.874838	16652209
16652211	16652211	NA	NA	NA	NA	1	NA	normgene->intron	0.698717	-0.0562063	-125199406638281	134875936357729	16652211	0	16652211	0.279334	0.997844	0.861685	16652211
16652215	16652215	NA	NA	NA	NA	4	NA	normgene->intron	-0.409521	0.121487	0.525231	257737479648691	16652215	0	16652215	0.377802	0.993016	0.897347	16652215
16652217	16652217	NA	NA	NA	NA	3	NA	normgene->intron	-12190202099664	-0.34642	142020119005252	346030530755514	16652217	0	16652217	0.0332037	0.96648	0.85797	16652217
16652219	16652219	NA	NA	NA	NA	3	NA	normgene->intron	123884036535913	0.82664	-176739041169131	223389736175279	16652219	0	16652219	0.0295113	0.957911	0.85797	16652219
16652221	16652221	NA	NA	NA	NA	2	NA	normgene->intron	0.736116	0.545233	-0.509637	312708555320696	16652221	0	16652221	0.246607	0.960294	0.931806	16652221
16652223	16652223	NA	NA	NA	NA	2	NA	normgene->intron	-0.842043	-0.0185525	100344892623087	410205628885017	16652223	0	16652223	0.291494	0.998604	0.887776	16652223
16652225	16652225	NA	NA	NA	NA	4	NA	normgene->intron	-0.245735	-0.210943	0.808374	227469884393475	16652225	0	16652225	0.677649	0.985708	0.874838	16652225
16652227	16652227	NA	NA	NA	NA	4	NA	normgene->intron	-192060862656658	-0.24548	0.0205456	429129996136903	16652227	0	16652227	0.00594177	0.980405	0.99627	16652227
16652229	16652229	NA	NA	NA	NA	4	NA	normgene->intron	0.152288	0.157648	-0.278515	119902767280631	16652229	0	16652229	0.801756	0.992221	0.961983	16652229
16652231	16652231	NA	NA	NA	NA	4	NA	normgene->intron	0.539022	0.343449	-0.648183	214695108276335	16652231	0	16652231	0.530145	0.982691	0.935572	16652231
16652233	16652233	NA	NA	NA	NA	4	NA	normgene->intron	0.220588	0.338216	0.149558	351121371682803	16652233	0	16652233	0.588418	0.96157	0.971072	16652233
16652235	16652235	NA	NA	NA	NA	2	NA	normgene->intron	0.339253	-0.203713	0.563154	152823045040774	16652235	0	16652235	0.677663	0.993016	0.9419	16652235
16652237	16652237	NA	NA	NA	NA	4	NA	normgene->intron	-0.741529	-0.686578	0.369965	46835492953416	16652237	0	16652237	0.130088	0.957911	0.935572	16652237
16652239	16652239	NA	NA	NA	NA	3	NA	normgene->intron	-0.408085	0.0093094	0.00793374	541120197372351	16652239	0	16652239	0.253124	0.998604	0.998298	16652239
16652243	16652243	NA	NA	NA	NA	4	NA	normgene->intron	0.763766	0.64031	-0.410525	919838860042153	16652243	0	16652243	0.0393317	0.957911	0.896654	16652243
16652247	16652247	NA	NA	NA	NA	4	NA	normgene->intron	0.221163	0.672342	-0.799022	273088552509752	16652247	0	16652247	0.737924	0.957911	0.890038	16652247
16652249	16652249	NA	NA	NA	NA	4	NA	normgene->intron	0.424465	-0.221708	-0.446523	142827660443624	16652249	0	16652249	0.426218	0.981485	0.929573	16652249
16652251	16652251	NA	NA	NA	NA	3	NA	normgene->intron	0.458087	-0.283681	-0.413985	363376799549685	16652251	0	16652251	0.440665	0.975263	0.942676	16652251
16652253	16652253	NA	NA	NA	NA	3	NA	normgene->intron	-0.717731	-0.964194	109781328572619	483582768736595	16652253	0	16652253	0.229869	0.957911	0.862262	16652253
16652255	16652255	NA	NA	NA	NA	4	NA	normgene->intron	-0.512887	-0.366101	0.399442	355219381383847	16652255	0	16652255	0.273313	0.96157	0.927933	16652255
16652257	16652257	NA	NA	NA	NA	4	NA	normgene->intron	0.229661	0.602756	-0.353434	296530216953309	16652257	0	16652257	0.558961	0.957911	0.925954	16652257
16652259	16652259	NA	NA	NA	NA	4	NA	normgene->intron	0.086202	0.34896	-0.56769	246773314405864	16652259	0	16652259	0.855173	0.961977	0.887776	16652259
16652261	16652261	NA	NA	NA	NA	4	NA	normgene->intron	0.892277	0.418618	-100357429901339	264667513530522	16652261	0	16652261	0.0230832	0.957911	0.85797	16652261
16652267	16652267	NA	NA	NA	NA	4	NA	normgene->intron	0.690777	0.241422	0.335808	211662939800878	16652267	0	16652267	0.150535	0.972957	0.941844	16652267
16652269	16652269	NA	NA	NA	NA	4	NA	normgene->intron	-0.028738	0.0684683	0.894387	186225813751403	16652269	0	16652269	0.949228	0.995933	0.861685	16652269
16652271	16652271	NA	NA	NA	NA	4	NA	normgene->intron	-0.0886272	-0.0909186	0.457017	239470722941267	16652271	0	16652271	0.897118	0.995933	0.9419	16652271
16652273	16652273	NA	NA	NA	NA	4	NA	normgene->intron	0.643428	0.372627	-0.768863	371097743183455	16652273	0	16652273	0.263212	0.96739	0.880228	16652273
16652275	16652275	NA	NA	NA	NA	3	NA	normgene->intron	0.85839	-0.061037	-0.519611	0.945529	16652275	0	16652275	0.131558	0.997277	0.923908	16652275
16652277	16652277	NA	NA	NA	NA	4	NA	normgene->intron	-132953174321496	-0.652138	0.990829	334717939619697	16652277	0	16652277	0.035303	0.957911	0.865038	16652277
16652279	16652279	NA	NA	NA	NA	4	NA	normgene->intron	119091206378924	0.598498	-206173278397417	285843707651384	16652279	0	16652279	0.0800506	0.95967	0.85797	16652279
16652281	16652281	NA	NA	NA	NA	4	NA	normgene->intron	0.390532	0.503141	-0.33795	195224245650596	16652281	0	16652281	0.371695	0.957911	0.935067	16652281
16652283	16652283	NA	NA	NA	NA	4	NA	normgene->intron	-314899851544623	0.0683203	0.507264	330882692853895	16652283	0	16652283	0.00234202	0.998035	0.947836	16652283
16652285	16652285	NA	NA	NA	NA	4	NA	normgene->intron	0.50159	0.287196	-235131394544093	297324263947661	16652285	0	16652285	0.439384	0.977516	0.85797	16652285
16652289	16652289	NA	NA	NA	NA	4	NA	normgene->intron	0.51198	0.460008	-0.41675	0.911845	16652289	0	16652289	0.189237	0.957911	0.90314	16652289
16652291	16652291	NA	NA	NA	NA	4	NA	normgene->intron	-0.457511	-0.430722	0.603603	166969153124497	16652291	0	16652291	0.310924	0.957911	0.880228	16652291
16652293	16652293	NA	NA	NA	NA	4	NA	normgene->intron	0.58415	-0.19433	-0.477055	32218915807141	16652293	0	16652293	0.175731	0.976133	0.899083	16652293
16652295	16652295	NA	NA	NA	NA	4	NA	normgene->intron	-100984195339571	-0.817593	100498671774528	236757006753078	16652295	0	16652295	0.246253	0.957911	0.896723	16652295
16652297	16652297	NA	NA	NA	NA	3	NA	normgene->intron	0.98258	0.400278	-0.851876	412131610182396	16652297	0	16652297	0.15577	0.971319	0.88834	16652297
16652299	16652299	NA	NA	NA	NA	4	NA	normgene->intron	102473769767189	-0.0629493	-0.566829	212199118664786	16652299	0	16652299	0.190618	0.998035	0.93891	16652299
16652301	16652301	NA	NA	NA	NA	4	NA	normgene->intron	0.0786509	-0.500798	-0.10697	340449741019986	16652301	0	16652301	0.911702	0.963275	0.9885	16652301
16652303	16652303	NA	NA	NA	NA	4	NA	normgene->intron	-0.432872	-0.370424	-0.461887	265563940815506	16652303	0	16652303	0.410739	0.964739	0.92596	16652303
16652305	16652305	NA	NA	NA	NA	4	NA	normgene->intron	-0.0859446	0.722435	-0.554299	411872555428339	16652305	0	16652305	0.822705	0.957911	0.869567	16652305
16652307	16652307	NA	NA	NA	NA	1	NA	normgene->intron	111342180233495	0.31156	-131053561786048	203889176635058	16652307	0	16652307	0.255271	0.989295	0.879576	16652307
16652309	16652309	NA	NA	NA	NA	4	NA	normgene->intron	0.333241	-0.107225	-0.582886	382498836043009	16652309	0	16652309	0.588637	0.995933	0.919854	16652309
16652311	16652311	NA	NA	NA	NA	4	NA	normgene->intron	0.58405	0.517747	-0.607527	385480057998748	16652311	0	16652311	0.299475	0.958855	0.903018	16652311
16652313	16652313	NA	NA	NA	NA	4	NA	normgene->intron	0.0868434	-0.006002	0.146586	128828752532353	16652313	0	16652313	0.875211	0.999791	0.979892	16652313
16652317	16652317	NA	NA	NA	NA	2	NA	normgene->intron	-0.91805	0.593133	-0.250057	415952137729803	16652317	0	16652317	0.0418163	0.957911	0.951096	16652317
16652321	16652321	NA	NA	NA	NA	4	NA	normgene->intron	-0.13972	-0.0206559	0.164906	175241429034939	16652321	0	16652321	0.77032	0.998496	0.972875	16652321
16652323	16652323	NA	NA	NA	NA	2	NA	normgene->intron	0.643444	137780438323595	-280535271254353	29937920753951	16652323	0	16652323	0.401234	0.957911	0.85797	16652323
16652325	16652325	NA	NA	NA	NA	3	NA	normgene->intron	-0.442496	-0.531507	0.0609723	208909151047935	16652325	0	16652325	0.286826	0.957911	0.989704	16652325
16652327	16652327	NA	NA	NA	NA	4	NA	normgene->intron	-0.673267	-0.361777	0.414606	340444797171569	16652327	0	16652327	0.402776	0.977255	0.958537	16652327
16652329	16652329	NA	NA	NA	NA	3	NA	normgene->intron	-0.704752	-0.11687	0.525525	47649364999282	16652329	0	16652329	0.240139	0.995933	0.92596	16652329
16652331	16652331	NA	NA	NA	NA	1	NA	normgene->intron	-0.69687	14310819536406	0.0606021	29833722377472	16652331	0	16652331	0.529765	0.957911	0.995321	16652331
16652333	16652333	NA	NA	NA	NA	4	NA	normgene->intron	0.360339	-0.469576	-0.103937	288840709180734	16652333	0	16652333	0.458601	0.957911	0.984093	16652333
16652335	16652335	NA	NA	NA	NA	4	NA	normgene->intron	-0.611041	-0.166102	-0.0401922	341192103711813	16652335	0	16652335	0.192495	0.986756	0.994138	16652335
16652337	16652337	NA	NA	NA	NA	4	NA	normgene->intron	0.52606	-0.102143	-0.184429	139061417258207	16652337	0	16652337	0.354189	0.995933	0.976263	16652337
16652339	16652339	NA	NA	NA	NA	4	NA	normgene->intron	195137296765811	0.781602	-200257457545233	153763500841187	16652339	0	16652339	0.0134989	0.957911	0.85797	16652339
16652341	16652341	NA	NA	NA	NA	3	NA	normgene->intron	0.166881	-0.0433169	129163769005966	162892633190646	16652341	0	16652341	0.776224	0.998035	0.861685	16652341
16652343	16652343	NA	NA	NA	NA	4	NA	normgene->intron	0.216887	0.169992	-0.260442	493653009438384	16652343	0	16652343	0.714437	0.990777	0.964372	16652343
16652345	16652345	NA	NA	NA	NA	2	NA	normgene->intron	-11197792147248	-0.446437	-0.100038	254949029690414	16652345	0	16652345	0.253103	0.976133	0.99349	16652345
16652347	16652347	NA	NA	NA	NA	4	NA	normgene->intron	-0.544156	-0.156453	-0.26194	241837861342026	16652347	0	16652347	0.236624	0.987421	0.952872	16652347
16652349	16652349	NA	NA	NA	NA	4	NA	normgene->intron	0.377921	0.501728	0.561599	232765566047681	16652349	0	16652349	0.577341	0.963275	0.929573	16652349
16652351	16652351	NA	NA	NA	NA	2	NA	normgene->intron	14967684767178	-0.72175	-159625609157985	327636536861194	16652351	0	16652351	0.0856523	0.960513	0.861685	16652351
16652353	16652353	NA	NA	NA	NA	4	NA	normgene->intron	0.61037	-0.289777	0.0506194	10056767767746	16652353	0	16652353	0.215406	0.971319	0.99349	16652353
16652355	16652355	NA	NA	NA	NA	4	NA	normgene->intron	-0.644555	-0.671222	0.674263	161499832445298	16652355	0	16652355	0.119216	0.957911	0.866545	16652355
16652357	16652357	NA	NA	NA	NA	3	NA	normgene->intron	-0.563076	-0.294161	0.5579	0.879674	16652357	0	16652357	0.220509	0.968869	0.893207	16652357
16652359	16652359	NA	NA	NA	NA	4	NA	normgene->intron	-0.3641	-0.133534	0.149467	271373409240992	16652359	0	16652359	0.539624	0.993844	0.981319	16652359
16652361	16652361	NA	NA	NA	NA	4	NA	normgene->intron	0.419473	0.709672	-0.511944	36378279849896	16652361	0	16652361	0.31916	0.957911	0.89339	16652361
16652363	16652363	NA	NA	NA	NA	4	NA	normgene->intron	0.531777	-0.11784	-0.734963	206901655958601	16652363	0	16652363	0.253984	0.993016	0.868425	16652363
16652365	16652365	NA	NA	NA	NA	3	NA	normgene->intron	109395264450668	0.168544	-108515459233393	170058524812091	16652365	0	16652365	0.0601305	0.989895	0.861685	16652365
16652367	16652367	NA	NA	NA	NA	4	NA	normgene->intron	-0.0587381	-0.33733	0.151942	346695894526677	16652367	0	16652367	0.885832	0.959953	0.970949	16652367
16652369	16652369	NA	NA	NA	NA	4	NA	normgene->intron	-0.790558	-0.0200906	0.710327	176738362704594	16652369	0	16652369	0.0441316	0.998496	0.861685	16652369
16652371	16652371	NA	NA	NA	NA	4	NA	normgene->intron	-0.844471	-0.238346	0.833067	356197585880753	16652371	0	16652371	0.114629	0.976133	0.868317	16652371
16652373	16652373	NA	NA	NA	NA	4	NA	normgene->intron	-0.338404	0.0466456	0.097162	238847119163408	16652373	0	16652373	0.391882	0.996787	0.981885	16652373
16652375	16652375	NA	NA	NA	NA	4	NA	normgene->intron	-0.465928	-0.527818	145340871445192	280484376455863	16652375	0	16652375	0.44025	0.959953	0.85797	16652375
16652377	16652377	NA	NA	NA	NA	4	NA	normgene->intron	-0.466322	0.298758	-0.395997	262170277914309	16652377	0	16652377	0.423234	0.972957	0.943108	16652377
16652379	16652379	NA	NA	NA	NA	4	NA	normgene->intron	0.204096	0.34226	-0.710292	263952509504791	16652379	0	16652379	0.684842	0.964739	0.873494	16652379
16652381	16652381	NA	NA	NA	NA	2	NA	normgene->intron	-0.360259	0.626185	-0.177142	381063209907625	16652381	0	16652381	0.515336	0.957911	0.976457	16652381
16652383	16652383	NA	NA	NA	NA	2	NA	normgene->intron	-0.44582	-0.982747	180035333320474	309762938369422	16652383	0	16652383	0.646012	0.957911	0.861685	16652383
16652387	16652387	NA	NA	NA	NA	4	NA	normgene->intron	-0.2575	-0.144159	-0.319082	17105407887601	16652387	0	16652387	0.460723	0.981784	0.925516	16652387
16652389	16652389	NA	NA	NA	NA	3	NA	normgene->intron	0.0196417	0.242351	-0.294978	398997388658107	16652389	0	16652389	0.981521	0.990014	0.971692	16652389
16652391	16652391	NA	NA	NA	NA	4	NA	normgene->intron	0.316641	0.626512	-0.336874	276372237002029	16652391	0	16652391	0.514608	0.957911	0.942676	16652391
16652395	16652395	NA	NA	NA	NA	4	NA	normgene->intron	0.145123	0.305229	0.262754	226532769646703	16652395	0	16652395	0.797827	0.972571	0.961762	16652395
16652397	16652397	NA	NA	NA	NA	4	NA	normgene->intron	-0.909616	-0.224884	114500858502887	427139254363802	16652397	0	16652397	0.0555122	0.972957	0.85797	16652397
16652399	16652399	NA	NA	NA	NA	3	NA	normgene->intron	0.557611	-0.127184	-0.0657179	348444271301215	16652399	0	16652399	0.401697	0.995933	0.993499	16652399
16652401	16652401	NA	NA	NA	NA	4	NA	normgene->intron	10042892441348	0.304245	-135862189765989	203368670521354	16652401	0	16652401	0.0814536	0.972957	0.85797	16652401
16652403	16652403	NA	NA	NA	NA	4	NA	normgene->intron	-0.443268	0.451364	0.222499	362067480596232	16652403	0	16652403	0.413767	0.96157	0.968905	16652403
16652405	16652405	NA	NA	NA	NA	4	NA	normgene->intron	0.177723	0.663869	-0.567103	184068316307052	16652405	0	16652405	0.721911	0.957911	0.896723	16652405
16652407	16652407	NA	NA	NA	NA	1	NA	normgene->intron	-0.311832	-0.947508	-0.55535	296171695867026	16652407	0	16652407	0.77957	0.959953	0.958537	16652407
16652409	16652409	NA	NA	NA	NA	2	NA	normgene->intron	-0.472994	-0.417091	0.901091	153407397175854	16652409	0	16652409	0.29514	0.95826	0.861685	16652409
16652411	16652411	NA	NA	NA	NA	4	NA	normgene->intron	-0.720196	-0.0808568	0.739881	414731306684422	16652411	0	16652411	0.143586	0.995933	0.869567	16652411
16652413	16652413	NA	NA	NA	NA	4	NA	normgene->intron	-0.354049	-0.20834	-0.351625	147571073977331	16652413	0	16652413	0.404828	0.974672	0.930705	16652413
16652415	16652415	NA	NA	NA	NA	4	NA	normgene->intron	-0.660262	-0.680279	0.712666	281031636763145	16652415	0	16652415	0.245371	0.957911	0.887776	16652415
16652417	16652417	NA	NA	NA	NA	3	NA	normgene->intron	0.0803741	0.0959107	0.366448	332036334414651	16652417	0	16652417	0.916881	0.995933	0.959169	16652417
16652419	16652419	NA	NA	NA	NA	2	NA	normgene->intron	105256475566524	0.0146017	-0.625612	239583261155014	16652419	0	16652419	0.332994	0.999549	0.952692	16652419
16652421	16652421	NA	NA	NA	NA	4	NA	normgene->intron	0.778624	0.29578	-0.715674	247588178311902	16652421	0	16652421	0.0661578	0.96341	0.86369	16652421
16652423	16652423	NA	NA	NA	NA	4	NA	normgene->intron	0.358196	-0.225351	-0.303348	281416877422033	16652423	0	16652423	0.460197	0.975263	0.947098	16652423
16652425	16652425	NA	NA	NA	NA	4	NA	normgene->intron	0.59189	0.558315	-0.784133	167977919794918	16652425	0	16652425	0.324631	0.957955	0.88221	16652425
16652427	16652427	NA	NA	NA	NA	3	NA	normgene->intron	0.58454	-0.212777	0.35062	358557719645105	16652427	0	16652427	0.236094	0.979316	0.94132	16652427
16652429	16652429	NA	NA	NA	NA	4	NA	normgene->intron	0.557033	-0.391529	0.496078	210457129685507	16652429	0	16652429	0.381771	0.971319	0.935067	16652429
16652431	16652431	NA	NA	NA	NA	4	NA	normgene->intron	0.556753	-0.938213	-0.20299	280598087658513	16652431	0	16652431	0.339286	0.957911	0.973291	16652431
16652433	16652433	NA	NA	NA	NA	4	NA	normgene->intron	0.107443	0.26906	-0.132188	213937753595939	16652433	0	16652433	0.906392	0.989455	0.989637	16652433
16652435	16652435	NA	NA	NA	NA	4	NA	normgene->intron	0.238856	0.145059	0.593461	383607579309996	16652435	0	16652435	0.564361	0.986756	0.873494	16652435
16652437	16652437	NA	NA	NA	NA	4	NA	normgene->intron	-153050038352821	-0.851896	172265114916201	391522175179081	16652437	0	16652437	0.010628	0.957911	0.85797	16652437
16652439	16652439	NA	NA	NA	NA	2	NA	normgene->intron	0.434287	-0.351546	-0.159757	449779501650726	16652439	0	16652439	0.555899	0.975263	0.983478	16652439
16652441	16652441	NA	NA	NA	NA	4	NA	normgene->intron	-165435218463389	-0.971477	164742383689821	333317240534831	16652441	0	16652441	0.00109987	0.957911	0.85797	16652441
16652443	16652443	NA	NA	NA	NA	4	NA	normgene->intron	-0.245696	-0.186646	-0.0209211	477566949943779	16652443	0	16652443	0.602099	0.982715	0.995758	16652443
16652445	16652445	NA	NA	NA	NA	4	NA	normgene->intron	0.393869	0.387418	-0.252954	556695720411694	16652445	0	16652445	0.31065	0.957911	0.945145	16652445
16652447	16652447	NA	NA	NA	NA	4	NA	normgene->intron	-0.550089	-102742577535891	134123485351873	206298619460283	16652447	0	16652447	0.135812	0.957911	0.85797	16652447
16652449	16652449	NA	NA	NA	NA	4	NA	normgene->intron	0.657543	0.165518	-0.542837	129673857996467	16652449	0	16652449	0.202906	0.989132	0.905557	16652449
16652451	16652451	NA	NA	NA	NA	2	NA	normgene->intron	0.996737	0.0122249	-0.420324	157491971659424	16652451	0	16652451	0.240303	0.999412	0.959969	16652451
16652453	16652453	NA	NA	NA	NA	4	NA	normgene->intron	0.188771	-0.357324	-0.0640023	188125592770701	16652453	0	16652453	0.779728	0.972957	0.993546	16652453
16652455	16652455	NA	NA	NA	NA	4	NA	normgene->intron	0.514251	0.110695	0.141536	227691512830024	16652455	0	16652455	0.535283	0.995933	0.987454	16652455
16652457	16652457	NA	NA	NA	NA	4	NA	normgene->intron	-0.425854	0.45206	-0.11692	348189841625022	16652457	0	16652457	0.335019	0.957911	0.980247	16652457
16652459	16652459	NA	NA	NA	NA	2	NA	normgene->intron	103576879224161	0.964109	-0.652183	16583306194339	16652459	0	16652459	0.112975	0.957911	0.911591	16652459
16652461	16652461	NA	NA	NA	NA	1	NA	normgene->intron	-118765051864762	-0.596231	308980099876907	154174108904178	16652461	0	16652461	0.301794	0.972957	0.85797	16652461
16652465	16652465	NA	NA	NA	NA	1	NA	normgene->intron	0.764219	0.89493	-218538477511721	416211232174549	16652465	0	16652465	0.553245	0.964739	0.865038	16652465
16652471	16652471	NA	NA	NA	NA	4	NA	normgene->intron	-0.39255	0.031662	0.120672	517194811287558	16652471	0	16652471	0.299118	0.998035	0.976944	16652471
16652473	16652473	NA	NA	NA	NA	4	NA	normgene->intron	-0.122977	-0.488928	0.202641	108253032299045	16652473	0	16652473	0.820611	0.957911	0.971007	16652473
16652475	16652475	NA	NA	NA	NA	4	NA	normgene->intron	0.78231	0.320927	-0.997119	0.87256	16652475	0	16652475	0.132271	0.970277	0.861685	16652475
16652477	16652477	NA	NA	NA	NA	4	NA	normgene->intron	0.574734	0.245992	-1791868653315	171274922719098	16652477	0	16652477	0.399029	0.986354	0.85797	16652477
16652479	16652479	NA	NA	NA	NA	4	NA	normgene->intron	-0.304137	-0.684029	0.779538	296415758010999	16652479	0	16652479	0.625514	0.957911	0.886249	16652479
16652481	16652481	NA	NA	NA	NA	4	NA	normgene->intron	-0.354501	-0.179899	0.131177	282050568193501	16652481	0	16652481	0.611362	0.993016	0.986253	16652481
16652483	16652483	NA	NA	NA	NA	4	NA	normgene->intron	0.781316	0.503923	-0.757157	234992887747896	16652483	0	16652483	0.208682	0.96157	0.892575	16652483
16652485	16652485	NA	NA	NA	NA	2	NA	normgene->intron	0.0578048	0.00765551	0.1547	145418606372731	16652485	0	16652485	0.947163	0.999914	0.986253	16652485
16652487	16652487	NA	NA	NA	NA	4	NA	normgene->intron	0.029794	-0.134076	0.117579	426471498478739	16652487	0	16652487	0.950967	0.991206	0.981319	16652487
16652489	16652489	NA	NA	NA	NA	4	NA	normgene->intron	0.432206	0.592431	0.0232406	265021466728547	16652489	0	16652489	0.410731	0.957911	0.995758	16652489
16652491	16652491	NA	NA	NA	NA	2	NA	normgene->intron	-0.581948	-0.511838	0.0783463	462444327776884	16652491	0	16652491	0.425459	0.964739	0.993306	16652491
16652493	16652493	NA	NA	NA	NA	4	NA	normgene->intron	-0.0826663	-0.849152	0.66796	230505684901061	16652493	0	16652493	0.900311	0.957911	0.90372	16652493
16652495	16652495	NA	NA	NA	NA	3	NA	normgene->intron	-0.352136	-0.898347	0.741787	281976922917311	16652495	0	16652495	0.485196	0.957911	0.870604	16652495
16652497	16652497	NA	NA	NA	NA	4	NA	normgene->intron	0.396942	-0.134329	0.26969	538597287246821	16652497	0	16652497	0.414577	0.991656	0.954391	16652497
16652499	16652499	NA	NA	NA	NA	4	NA	normgene->intron	0.28713	-0.480859	0.124809	0.899129	16652499	0	16652499	0.371129	0.957911	0.971007	16652499
16652501	16652501	NA	NA	NA	NA	4	NA	normgene->intron	0.182555	0.571048	-0.824797	32828705129175	16652501	0	16652501	0.686835	0.957911	0.861685	16652501
16652503	16652503	NA	NA	NA	NA	4	NA	normgene->intron	-0.356484	0.0183083	0.0464525	156594394201353	16652503	0	16652503	0.555899	0.998599	0.994894	16652503
16652505	16652505	NA	NA	NA	NA	4	NA	normgene->intron	0.899898	0.466087	-11007874843319	188808710901228	16652505	0	16652505	0.0924428	0.959953	0.861685	16652505
16652507	16652507	NA	NA	NA	NA	4	NA	normgene->intron	-0.054288	0.221177	-0.429468	60567732471488	16652507	0	16652507	0.905131	0.972957	0.916362	16652507
16652509	16652509	NA	NA	NA	NA	4	NA	normgene->intron	0.0408759	0.441158	-0.237971	289401314019428	16652509	0	16652509	0.961613	0.972957	0.979004	16652509
16652511	16652511	NA	NA	NA	NA	4	NA	normgene->intron	0.221313	-0.522007	0.335982	368967433820995	16652511	0	16652511	0.746222	0.96157	0.959169	16652511
16652519	16652519	NA	NA	NA	NA	4	NA	normgene->intron	0.0103766	-0.440471	0.602969	263410371622718	16652519	0	16652519	0.985228	0.96157	0.89899	16652519
16652521	16652521	NA	NA	NA	NA	2	NA	normgene->intron	102802729226762	0.60908	-115981384766554	18399887308758	16652521	0	16652521	0.0612348	0.957911	0.861685	16652521
16652523	16652523	NA	NA	NA	NA	4	NA	normgene->intron	-0.456612	-0.245587	-0.232883	402503054981671	16652523	0	16652523	0.535205	0.987421	0.976944	16652523
16652525	16652525	NA	NA	NA	NA	4	NA	normgene->intron	-0.753425	-0.686995	0.769503	194689217627003	16652525	0	16652525	0.354787	0.96157	0.920686	16652525
16652527	16652527	NA	NA	NA	NA	4	NA	normgene->intron	-0.228305	0.236937	-0.335878	602542533015836	16652527	0	16652527	0.639979	0.974325	0.942328	16652527
16652529	16652529	NA	NA	NA	NA	3	NA	normgene->intron	0.934337	0.695186	-134297703864774	251180553749248	16652529	0	16652529	0.250113	0.960534	0.866876	16652529
16652531	16652531	NA	NA	NA	NA	4	NA	normgene->intron	0.596167	0.0704092	-0.100065	175381279939068	16652531	0	16652531	0.191164	0.995933	0.983209	16652531
16652533	16652533	NA	NA	NA	NA	4	NA	normgene->intron	-0.00499256	-0.500024	0.0464684	338411975925996	16652533	0	16652533	0.996	0.972957	0.995459	16652533
16652535	16652535	NA	NA	NA	NA	4	NA	normgene->intron	0.206707	-0.489845	-0.474286	387239440080051	16652535	0	16652535	0.777717	0.964739	0.944901	16652535
16652539	16652539	NA	NA	NA	NA	3	NA	normgene->intron	0.0695655	0.2883	0.593108	296429788267544	16652539	0	16652539	0.933967	0.98623	0.9369	16652539
16652541	16652541	NA	NA	NA	NA	2	NA	normgene->intron	0.790473	-0.33058	-0.760486	388446745655098	16652541	0	16652541	0.0248367	0.957911	0.85797	16652541
16652543	16652543	NA	NA	NA	NA	4	NA	normgene->intron	-0.182895	-0.332588	-0.0653126	425877700565167	16652543	0	16652543	0.724186	0.96648	0.992282	16652543
16652545	16652545	NA	NA	NA	NA	4	NA	normgene->intron	0.0914533	0.851676	-15196760740317	443522128736173	16652545	0	16652545	0.902737	0.957911	0.861685	16652545
16652547	16652547	NA	NA	NA	NA	4	NA	normgene->intron	0.0793497	0.618023	0.0848106	329754127386171	16652547	0	16652547	0.858693	0.957911	0.984919	16652547
16652549	16652549	NA	NA	NA	NA	4	NA	normgene->intron	-0.181503	-0.21105	0.716933	0.825206	16652549	0	16652549	0.679204	0.974325	0.865226	16652549
16652551	16652551	NA	NA	NA	NA	4	NA	normgene->intron	-0.188762	-0.0137431	100229368362689	257040508832289	16652551	0	16652551	0.716919	0.998604	0.861685	16652551
16652553	16652553	NA	NA	NA	NA	3	NA	normgene->intron	-122763141228897	0.190476	-0.0717815	345420860342958	16652553	0	16652553	0.128909	0.993623	0.993882	16652553
16652555	16652555	NA	NA	NA	NA	4	NA	normgene->intron	0.740268	0.570191	-0.510315	119317135960109	16652555	0	16652555	0.0516255	0.957911	0.87461	16652555
16652557	16652557	NA	NA	NA	NA	3	NA	normgene->intron	0.134319	0.690982	-0.116222	102519335536981	16652557	0	16652557	0.729916	0.957911	0.977991	16652557
16652559	16652559	NA	NA	NA	NA	4	NA	normgene->intron	0.295117	-0.173758	0.495951	230402311156703	16652559	0	16652559	0.71115	0.994217	0.946826	16652559
16652561	16652561	NA	NA	NA	NA	2	NA	normgene->intron	0.242468	-0.0908216	-168401619880633	257926218023825	16652561	0	16652561	0.72117	0.995933	0.85797	16652561
16652563	16652563	NA	NA	NA	NA	4	NA	normgene->intron	-0.903509	0.0161209	0.0477451	583072459749961	16652563	0	16652563	0.0408441	0.998496	0.993049	16652563
16652565	16652565	NA	NA	NA	NA	4	NA	normgene->intron	0.389178	0.00485234	-0.64336	370284533067283	16652565	0	16652565	0.505184	0.999914	0.900728	16652565
16652569	16652569	NA	NA	NA	NA	1	NA	normgene->intron	0.0270843	0.206225	-149897423887085	410233967677605	16652569	0	16652569	0.961961	0.984354	0.85797	16652569
16652571	16652571	NA	NA	NA	NA	4	NA	normgene->intron	-0.473057	0.248598	0.654642	207720525020954	16652571	0	16652571	0.333476	0.972957	0.880228	16652571
16652573	16652573	NA	NA	NA	NA	4	NA	normgene->intron	0.0710261	-0.639371	-0.0732459	141189500633251	16652573	0	16652573	0.880997	0.957911	0.988436	16652573
16652575	16652575	NA	NA	NA	NA	4	NA	normgene->intron	-0.0193374	-0.0886322	-0.199848	113559352815809	16652575	0	16652575	0.971459	0.995933	0.970949	16652575
16652577	16652577	NA	NA	NA	NA	4	NA	normgene->intron	-0.268657	0.300201	-0.523526	0.868376	16652577	0	16652577	0.471259	0.96157	0.87461	16652577
16652579	16652579	NA	NA	NA	NA	3	NA	normgene->intron	0.297087	0.0801272	0.177245	14650758999348	16652579	0	16652579	0.682016	0.996968	0.981575	16652579
16652581	16652581	NA	NA	NA	NA	4	NA	normgene->intron	0.367761	-0.642407	-0.0359186	11256434184469	16652581	0	16652581	0.369269	0.957911	0.99396	16652581
16652583	16652583	NA	NA	NA	NA	4	NA	normgene->intron	0.287957	-0.00764099	0.419474	309063874818643	16652583	0	16652583	0.590532	0.999412	0.933468	16652583
16652585	16652585	NA	NA	NA	NA	3	NA	normgene->intron	-0.209815	-0.379034	0.122635	111247904394326	16652585	0	16652585	0.694522	0.964491	0.981955	16652585
16652587	16652587	NA	NA	NA	NA	1	NA	normgene->intron	0.636823	-0.137215	-0.188809	548982929957636	16652587	0	16652587	0.353509	0.995538	0.979959	16652587
16652589	16652589	NA	NA	NA	NA	4	NA	normgene->intron	-0.163403	-0.376602	-0.029165	233023507162106	16652589	0	16652589	0.815407	0.972571	0.995758	16652589
16652591	16652591	NA	NA	NA	NA	3	NA	normgene->intron	-143968561964413	0.299915	0.88707	255127917655854	16652591	0	16652591	0.00919586	0.970234	0.861685	16652591
16652593	16652593	NA	NA	NA	NA	4	NA	normgene->intron	-0.301096	0.0179928	0.448631	194303725508772	16652593	0	16652593	0.586843	0.998599	0.930725	16652593
16652595	16652595	NA	NA	NA	NA	4	NA	normgene->intron	-0.808624	-0.717369	0.388113	245102427274118	16652595	0	16652595	0.0858933	0.957911	0.927933	16652595
16652597	16652597	NA	NA	NA	NA	2	NA	normgene->intron	-0.74135	0.307728	-0.00141702	164188692899155	16652597	0	16652597	0.201408	0.972957	0.999638	16652597
16652599	16652599	NA	NA	NA	NA	2	NA	normgene->intron	0.726728	0.054408	0.0359202	201721322377113	16652599	0	16652599	0.326711	0.998035	0.995698	16652599
16652601	16652601	NA	NA	NA	NA	3	NA	normgene->intron	0.176188	0.428847	0.660144	387103613933417	16652601	0	16652601	0.729133	0.959953	0.880228	16652601
16652603	16652603	NA	NA	NA	NA	4	NA	normgene->intron	101303744127037	0.166444	-0.706256	158014564794008	16652603	0	16652603	0.0258519	0.982715	0.865038	16652603
16652605	16652605	NA	NA	NA	NA	4	NA	normgene->intron	-0.781669	0.238251	0.43482	283801187293733	16652605	0	16652605	0.265915	0.987421	0.947836	16652605
16652607	16652607	NA	NA	NA	NA	4	NA	normgene->intron	0.318657	-0.0297199	0.337497	149923275642389	16652607	0	16652607	0.401093	0.998035	0.925954	16652607
16652609	16652609	NA	NA	NA	NA	4	NA	normgene->intron	0.754633	0.178468	-0.0608234	110610724845964	16652609	0	16652609	0.0604727	0.975263	0.9885	16652609
16652611	16652611	NA	NA	NA	NA	3	NA	normgene->intron	-0.129891	-0.193545	-0.37835	34371210133367	16652611	0	16652611	0.823906	0.987421	0.943888	16652611
16652613	16652613	NA	NA	NA	NA	4	NA	normgene->intron	-0.644269	-0.109827	0.417373	574199813991808	16652613	0	16652613	0.190051	0.993862	0.927737	16652613
16652615	16652615	NA	NA	NA	NA	3	NA	normgene->intron	0.77531	-0.0708379	-0.0863651	0.842344	16652615	0	16652615	0.184424	0.996237	0.989637	16652615
16652617	16652617	NA	NA	NA	NA	3	NA	normgene->intron	0.0313283	-0.0737423	120056609964021	127301786120816	16652617	0	16652617	0.953983	0.995933	0.85797	16652617
16652619	16652619	NA	NA	NA	NA	4	NA	normgene->intron	0.0373357	0.234892	0.281447	5341663982415	16652619	0	16652619	0.93128	0.97133	0.942882	16652619
16652621	16652621	NA	NA	NA	NA	1	NA	normgene->intron	0.384853	0.94412	-0.12008	538494042406536	16652621	0	16652621	0.466064	0.957911	0.982924	16652621
16652623	16652623	NA	NA	NA	NA	4	NA	normgene->intron	-0.451791	0.0605876	0.943463	435120657804871	16652623	0	16652623	0.225818	0.995933	0.85797	16652623
16652625	16652625	NA	NA	NA	NA	4	NA	normgene->intron	-0.0810738	-0.278716	-0.640113	283407135692794	16652625	0	16652625	0.815543	0.96157	0.861685	16652625
16652627	16652627	NA	NA	NA	NA	4	NA	normgene->intron	11071097163805	0.694799	-140499246115726	541535184963744	16652627	0	16652627	0.0332948	0.957911	0.85797	16652627
16652629	16652629	NA	NA	NA	NA	4	NA	normgene->intron	0.401025	0.869495	-0.643605	171490947065093	16652629	0	16652629	0.533025	0.957911	0.914897	16652629
16652631	16652631	NA	NA	NA	NA	4	NA	normgene->intron	0.0784909	0.483065	-0.339695	274424433388982	16652631	0	16652631	0.858692	0.957911	0.931153	16652631
16652633	16652633	NA	NA	NA	NA	4	NA	normgene->intron	-0.240725	-0.208612	-0.640278	367143038406608	16652633	0	16652633	0.700896	0.987421	0.908317	16652633
16652637	16652637	NA	NA	NA	NA	4	NA	normgene->intron	125816132749259	0.432436	-178337188471887	205497751397382	16652637	0	16652637	0.174811	0.975263	0.861685	16652637
16652639	16652639	NA	NA	NA	NA	4	NA	normgene->intron	0.454186	-0.596029	0.214194	135328017077395	16652639	0	16652639	0.45785	0.957911	0.973291	16652639
16652641	16652641	NA	NA	NA	NA	4	NA	normgene->intron	142411207390884	0.255593	-0.620346	225674021547372	16652641	0	16652641	0.00778419	0.971915	0.877165	16652641
16652643	16652643	NA	NA	NA	NA	3	NA	normgene->intron	0.362998	-107444871299753	0.0335217	545932055901004	16652643	0	16652643	0.438874	0.957911	0.994894	16652643
16652645	16652645	NA	NA	NA	NA	4	NA	normgene->intron	0.587524	-0.0591592	-0.637806	212699550323346	16652645	0	16652645	0.451706	0.998035	0.930794	16652645
16652647	16652647	NA	NA	NA	NA	1	NA	normgene->intron	-0.646669	-120496082270617	117487073512841	125461919552057	16652647	0	16652647	0.329857	0.957911	0.86369	16652647
16652649	16652649	NA	NA	NA	NA	4	NA	normgene->intron	0.177314	-0.189437	0.518642	174162671903364	16652649	0	16652649	0.709927	0.982129	0.899981	16652649
16652651	16652651	NA	NA	NA	NA	4	NA	normgene->intron	0.681027	0.627022	-0.601431	0.934984	16652651	0	16652651	0.189237	0.957911	0.896723	16652651
16652653	16652653	NA	NA	NA	NA	4	NA	normgene->intron	0.054251	0.311192	-0.582304	221260014245176	16652653	0	16652653	0.939026	0.975263	0.926665	16652653
16652655	16652655	NA	NA	NA	NA	4	NA	normgene->intron	-0.0573785	-0.0942116	-0.484728	306238162248427	16652655	0	16652655	0.925847	0.995933	0.929847	16652655
16652659	16652659	NA	NA	NA	NA	4	NA	normgene->intron	-0.244768	-0.0791469	0.631072	138530616107438	16652659	0	16652659	0.5704	0.995933	0.870604	16652659
16652661	16652661	NA	NA	NA	NA	4	NA	normgene->intron	0.172152	-0.607129	0.465348	129875494853191	16652661	0	16652661	0.691522	0.957911	0.901099	16652661
16652665	16652665	NA	NA	NA	NA	4	NA	normgene->intron	0.711585	-0.380767	0.116008	251270394952903	16652665	0	16652665	0.107352	0.959953	0.979969	16652665
16652667	16652667	NA	NA	NA	NA	4	NA	normgene->intron	0.401428	-0.314937	0.428332	370383891675332	16652667	0	16652667	0.493903	0.972957	0.938615	16652667
16652669	16652669	NA	NA	NA	NA	1	NA	normgene->intron	0.476295	-0.819474	197634740542507	211817629013351	16652669	0	16652669	0.611236	0.959953	0.861685	16652669
16652671	16652671	NA	NA	NA	NA	4	NA	normgene->intron	0.664369	-0.0403209	0.0656873	437489062632617	16652671	0	16652671	0.201816	0.998035	0.992419	16652671
16652673	16652673	NA	NA	NA	NA	4	NA	normgene->intron	-0.141708	-0.403046	0.626977	280446501007455	16652673	0	16652673	0.753847	0.959392	0.874346	16652673
16652675	16652675	NA	NA	NA	NA	4	NA	normgene->intron	0.0541287	0.478788	-0.264411	362558053480862	16652675	0	16652675	0.943236	0.96606	0.97155	16652675
16652677	16652677	NA	NA	NA	NA	4	NA	normgene->intron	0.118379	0.260526	-0.0903809	429511961726736	16652677	0	16652677	0.840059	0.975263	0.988464	16652677
16652679	16652679	NA	NA	NA	NA	3	NA	normgene->intron	0.658839	0.830541	-0.661809	128866402637428	16652679	0	16652679	0.417133	0.957911	0.930797	16652679
16652681	16652681	NA	NA	NA	NA	4	NA	normgene->intron	0.349709	0.888893	-101943546481854	149136990546639	16652681	0	16652681	0.441599	0.957911	0.861685	16652681
16652683	16652683	NA	NA	NA	NA	4	NA	normgene->intron	-0.0417952	-0.177968	0.329062	264700046332185	16652683	0	16652683	0.93638	0.986756	0.944923	16652683
16652685	16652685	NA	NA	NA	NA	3	NA	normgene->intron	0.588868	-138557072232385	-0.51011	179967110675506	16652685	0	16652685	0.281174	0.957911	0.922989	16652685
16652687	16652687	NA	NA	NA	NA	4	NA	normgene->intron	-0.145106	0.345699	-0.397735	235823177185747	16652687	0	16652687	0.828517	0.972957	0.948003	16652687
16652689	16652689	NA	NA	NA	NA	1	NA	normgene->intron	0.103327	0.403674	0.394925	609315779474212	16652689	0	16652689	0.816645	0.957911	0.924896	16652689
16652691	16652691	NA	NA	NA	NA	4	NA	normgene->intron	0.29619	0.325977	0.345952	129789887118823	16652691	0	16652691	0.598734	0.971319	0.947836	16652691
16652695	16652695	NA	NA	NA	NA	4	NA	normgene->intron	0.611986	0.502407	-0.534918	109463877778167	16652695	0	16652695	0.235683	0.957911	0.908603	16652695
16652697	16652697	NA	NA	NA	NA	4	NA	normgene->intron	0.383987	0.000510199	-11715867728864	232515578187417	16652697	0	16652697	0.476828	0.999984	0.861685	16652697
16652699	16652699	NA	NA	NA	NA	4	NA	normgene->intron	-0.395974	0.0664231	0.238789	198367616916717	16652699	0	16652699	0.372571	0.995933	0.956533	16652699
16652701	16652701	NA	NA	NA	NA	4	NA	normgene->intron	-0.472526	-0.989524	0.80552	354194200400008	16652701	0	16652701	0.55041	0.957911	0.910984	16652701
16652703	16652703	NA	NA	NA	NA	4	NA	normgene->intron	-0.604056	-0.228762	-0.131881	434720088277017	16652703	0	16652703	0.339919	0.986256	0.984244	16652703
16652705	16652705	NA	NA	NA	NA	4	NA	normgene->intron	-0.449644	-0.184077	-0.00721555	28811083317224	16652705	0	16652705	0.435434	0.989275	0.999205	16652705
16652707	16652707	NA	NA	NA	NA	2	NA	normgene->intron	114518047002095	0.839063	-102539174139268	224969237993402	16652707	0	16652707	0.0311858	0.957911	0.861685	16652707
16652711	16652711	NA	NA	NA	NA	4	NA	normgene->intron	-0.0335772	0.6196	0.0564221	500957478651065	16652711	0	16652711	0.926883	0.957911	0.988436	16652711
16652713	16652713	NA	NA	NA	NA	4	NA	normgene->intron	-0.319401	-0.0878609	-0.0661021	393459584949831	16652713	0	16652713	0.611811	0.995933	0.993318	16652713
16652715	16652715	NA	NA	NA	NA	3	NA	normgene->intron	-0.0598405	0.340462	-0.635955	491374515243701	16652715	0	16652715	0.881548	0.959953	0.865215	16652715
16652719	16652719	NA	NA	NA	NA	3	NA	normgene->intron	0.438702	0.200494	-107764402833233	114570312383428	16652719	0	16652719	0.324243	0.977253	0.85797	16652719
16652721	16652721	NA	NA	NA	NA	4	NA	normgene->intron	0.404862	145483948796273	-0.652725	278367793193351	16652721	0	16652721	0.324687	0.957911	0.868317	16652721
16652723	16652723	NA	NA	NA	NA	3	NA	normgene->intron	0.407332	0.211506	-0.725139	0.97427	16652723	0	16652723	0.30938	0.972957	0.862487	16652723
16652725	16652725	NA	NA	NA	NA	4	NA	normgene->intron	0.802753	0.0986483	-0.738356	10188794482389	16652725	0	16652725	0.17521	0.995933	0.887776	16652725
16652727	16652727	NA	NA	NA	NA	4	NA	normgene->intron	0.699434	-0.262988	0.125863	143799847295989	16652727	0	16652727	0.150138	0.972957	0.980417	16652727
16652729	16652729	NA	NA	NA	NA	4	NA	normgene->intron	0.426938	0.166729	-115436321511702	13225925960731	16652729	0	16652729	0.437099	0.989895	0.861685	16652729
16652733	16652733	NA	NA	NA	NA	4	NA	normgene->intron	0.734237	-0.048982	0.272734	307710650993898	16652733	0	16652733	0.257057	0.998035	0.967686	16652733
16652735	16652735	NA	NA	NA	NA	4	NA	normgene->intron	113842955096322	0.0256429	-0.971708	112748487770599	16652735	0	16652735	0.00784006	0.998035	0.85797	16652735
16652737	16652737	NA	NA	NA	NA	3	NA	normgene->intron	-0.218561	0.142261	119213489116053	51019305665102	16652737	0	16652737	0.672111	0.991583	0.85797	16652737
16652741	16652741	NA	NA	NA	NA	4	NA	normgene->intron	0.843003	-0.00193644	-0.664655	289287002671315	16652741	0	16652741	0.0440057	0.999984	0.865038	16652741
16652743	16652743	NA	NA	NA	NA	4	NA	normgene->intron	-0.0526134	-0.350881	0.356845	180646528287152	16652743	0	16652743	0.918641	0.964491	0.938615	16652743
16652745	16652745	NA	NA	NA	NA	4	NA	normgene->intron	-0.285331	-0.560208	-0.389506	321854231904203	16652745	0	16652745	0.602271	0.957911	0.939748	16652745
16652747	16652747	NA	NA	NA	NA	4	NA	normgene->intron	0.171034	-0.75185	-0.29244	252357775681207	16652747	0	16652747	0.70156	0.957911	0.944665	16652747
16652749	16652749	NA	NA	NA	NA	4	NA	normgene->intron	-0.780067	-0.480931	0.428826	40018765701946	16652749	0	16652749	0.108024	0.957911	0.925954	16652749
16652751	16652751	NA	NA	NA	NA	4	NA	normgene->intron	0.373487	-0.904792	0.0651205	337066192050155	16652751	0	16652751	0.479816	0.957911	0.992827	16652751
16652753	16652753	NA	NA	NA	NA	4	NA	normgene->intron	-0.609202	-0.400651	0.56397	361761379628179	16652753	0	16652753	0.110656	0.957911	0.869567	16652753
16652757	16652757	NA	NA	NA	NA	4	NA	normgene->intron	0.583728	0.419589	-0.121716	142611250714334	16652757	0	16652757	0.0973777	0.957911	0.972836	16652757
16652759	16652759	NA	NA	NA	NA	4	NA	normgene->intron	0.775925	0.0230805	-0.391609	36164889687028	16652759	0	16652759	0.126901	0.998496	0.934872	16652759
16652761	16652761	NA	NA	NA	NA	4	NA	normgene->intron	0.282068	0.0348345	-0.214622	112343421618813	16652761	0	16652761	0.683415	0.998496	0.977072	16652761
16652763	16652763	NA	NA	NA	NA	4	NA	normgene->intron	-0.182927	-0.102307	100887591155792	289968370398707	16652763	0	16652763	0.794553	0.995933	0.869943	16652763
16652765	16652765	NA	NA	NA	NA	4	NA	normgene->intron	-0.155347	-0.281218	0.0231282	352703509586715	16652765	0	16652765	0.763377	0.972402	0.995698	16652765
16652767	16652767	NA	NA	NA	NA	4	NA	normgene->intron	0.793309	0.192267	-0.838328	0.93554	16652767	0	16652767	0.0638055	0.975263	0.861685	16652767
16652769	16652769	NA	NA	NA	NA	4	NA	normgene->intron	0.0270404	0.362423	0.152051	11730727985584	16652769	0	16652769	0.968391	0.971915	0.981885	16652769
16652771	16652771	NA	NA	NA	NA	3	NA	normgene->intron	0.549851	0.026166	-0.575408	0.995355	16652771	0	16652771	0.230709	0.998496	0.887776	16652771
16652773	16652773	NA	NA	NA	NA	4	NA	normgene->intron	0.436247	-0.647346	0.659364	229196360278351	16652773	0	16652773	0.544329	0.959953	0.924513	16652773
16652775	16652775	NA	NA	NA	NA	4	NA	normgene->intron	0.847802	-0.272198	-0.470656	1502080131971	16652775	0	16652775	0.0777439	0.971319	0.912735	16652775
16652777	16652777	NA	NA	NA	NA	4	NA	normgene->intron	0.184623	-0.0875575	0.460789	195514346685679	16652777	0	16652777	0.72259	0.995933	0.925954	16652777
16652779	16652779	NA	NA	NA	NA	4	NA	normgene->intron	-104162859465121	-0.731096	101576212386894	334247869122074	16652779	0	16652779	0.12025	0.957911	0.869567	16652779
16652781	16652781	NA	NA	NA	NA	4	NA	normgene->intron	0.104965	-0.210559	-0.493838	286898736123339	16652781	0	16652781	0.90763	0.993218	0.952692	16652781
16652783	16652783	NA	NA	NA	NA	4	NA	normgene->intron	-159996763264376	-0.966825	0.881178	307973463193103	16652783	0	16652783	0.00861951	0.957911	0.865038	16652783
16652785	16652785	NA	NA	NA	NA	4	NA	normgene->intron	0.166256	-0.478722	0.929589	124329409816732	16652785	0	16652785	0.725903	0.957911	0.861685	16652785
16652787	16652787	NA	NA	NA	NA	4	NA	normgene->intron	-0.36756	-0.645465	0.367603	169268967368888	16652787	0	16652787	0.425513	0.957911	0.932893	16652787
16652789	16652789	NA	NA	NA	NA	3	NA	normgene->intron	-0.0391108	0.372846	0.155304	476310154658367	16652789	0	16652789	0.929827	0.959953	0.971158	16652789
16652791	16652791	NA	NA	NA	NA	4	NA	normgene->intron	-0.175625	-0.306708	-0.24548	224528888444807	16652791	0	16652791	0.765338	0.972957	0.966993	16652791
16652793	16652793	NA	NA	NA	NA	4	NA	normgene->intron	-0.68081	-0.370442	0.497955	393909018116404	16652793	0	16652793	0.137571	0.96157	0.901099	16652793
16652795	16652795	NA	NA	NA	NA	4	NA	normgene->intron	0.111383	0.238643	-0.43714	290471349818131	16652795	0	16652795	0.79737	0.97133	0.908317	16652795
16652797	16652797	NA	NA	NA	NA	4	NA	normgene->intron	-0.871676	-157996233021076	161831204733319	336100004336118	16652797	0	16652797	0.137573	0.957911	0.85797	16652797
16652801	16652801	NA	NA	NA	NA	4	NA	normgene->intron	-0.487908	-0.132477	0.606901	234167973185971	16652801	0	16652801	0.555606	0.995933	0.937454	16652801
16652805	16652805	NA	NA	NA	NA	4	NA	normgene->intron	-0.519173	-0.98095	104960878058356	204524034450651	16652805	0	16652805	0.274145	0.957911	0.861685	16652805
16652807	16652807	NA	NA	NA	NA	4	NA	normgene->intron	0.298423	-0.528076	0.104115	341210243663466	16652807	0	16652807	0.667261	0.96157	0.989637	16652807
16652809	16652809	NA	NA	NA	NA	4	NA	normgene->intron	0.485622	0.427699	-0.237492	393229826020577	16652809	0	16652809	0.520722	0.97133	0.977072	16652809
16652811	16652811	NA	NA	NA	NA	4	NA	normgene->intron	-0.578763	0.134063	0.0659898	483619820528859	16652811	0	16652811	0.250671	0.992371	0.991991	16652811
16652813	16652813	NA	NA	NA	NA	4	NA	normgene->intron	-134703744735708	-0.694768	136834252127965	48232505800891	16652813	0	16652813	0.008016	0.957911	0.85797	16652813
16652815	16652815	NA	NA	NA	NA	3	NA	normgene->intron	0.19651	-0.276816	-0.702238	43931160571875	16652815	0	16652815	0.716898	0.972957	0.880228	16652815
16652817	16652817	NA	NA	NA	NA	4	NA	normgene->intron	-0.801841	-0.524673	0.39207	329036205887005	16652817	0	16652817	0.0408443	0.957911	0.90372	16652817
16652819	16652819	NA	NA	NA	NA	4	NA	normgene->intron	0.915653	0.541861	-140649861837957	11224678656094	16652819	0	16652819	0.0483949	0.957911	0.85797	16652819
16652821	16652821	NA	NA	NA	NA	4	NA	normgene->intron	-0.672232	-0.559005	-0.538947	411652770554894	16652821	0	16652821	0.239516	0.957911	0.920686	16652821
16652823	16652823	NA	NA	NA	NA	4	NA	normgene->intron	-174282823450693	-0.149461	0.425763	484199414411414	16652823	0	16652823	0.0128129	0.993218	0.942676	16652823
16652825	16652825	NA	NA	NA	NA	4	NA	normgene->intron	-0.874807	-101375178373531	14997068012807	22024833302366	16652825	0	16652825	0.169047	0.957911	0.85797	16652825
16652827	16652827	NA	NA	NA	NA	4	NA	normgene->intron	-0.253927	-0.299132	0.212772	430634602590239	16652827	0	16652827	0.576312	0.96606	0.961983	16652827
16652829	16652829	NA	NA	NA	NA	4	NA	normgene->intron	-0.0823721	0.204557	-0.79829	50478937648271	16652829	0	16652829	0.910085	0.990777	0.896723	16652829
16652831	16652831	NA	NA	NA	NA	3	NA	normgene->intron	0.337244	0.408866	-134757166461016	568765612400522	16652831	0	16652831	0.616968	0.971319	0.861685	16652831
16652833	16652833	NA	NA	NA	NA	4	NA	normgene->intron	-0.460367	0.143631	0.447336	331616534354533	16652833	0	16652833	0.328963	0.989895	0.920682	16652833
16652835	16652835	NA	NA	NA	NA	4	NA	normgene->intron	0.126347	-0.0643685	-0.0409464	367917796211576	16652835	0	16652835	0.786693	0.995933	0.993882	16652835
16652837	16652837	NA	NA	NA	NA	4	NA	normgene->intron	0.0380265	0.3595	0.0154852	445375130859494	16652837	0	16652837	0.926316	0.957955	0.995758	16652837
16652839	16652839	NA	NA	NA	NA	4	NA	normgene->intron	-0.903855	-0.129667	-0.22608	214159103717153	16652839	0	16652839	0.166813	0.995453	0.973291	16652839
16652841	16652841	NA	NA	NA	NA	4	NA	normgene->intron	-0.13613	-0.0993357	-0.453974	456927042080409	16652841	0	16652841	0.863929	0.995933	0.950252	16652841
16652843	16652843	NA	NA	NA	NA	4	NA	normgene->intron	-0.942461	0.012904	102627995937617	290016177420063	16652843	0	16652843	0.202175	0.999042	0.874838	16652843
16652845	16652845	NA	NA	NA	NA	3	NA	normgene->intron	0.59787	-0.0769567	-0.628722	117342351205425	16652845	0	16652845	0.349125	0.99654	0.916817	16652845
16652847	16652847	NA	NA	NA	NA	4	NA	normgene->intron	-1153440396567	-0.273615	-0.330667	475979707146403	16652847	0	16652847	0.0408371	0.972957	0.946826	16652847
16652849	16652849	NA	NA	NA	NA	4	NA	normgene->intron	176048770428509	0.0247772	-0.39437	334714314512838	16652849	0	16652849	0.0552378	0.998599	0.963999	16652849
16652853	16652853	NA	NA	NA	NA	4	NA	normgene->intron	-127633927244724	0.0979521	0.50322	331302270251554	16652853	0	16652853	0.0888098	0.995933	0.942676	16652853
16652855	16652855	NA	NA	NA	NA	4	NA	normgene->intron	-172861364544279	-0.471961	0.99361	248761825643996	16652855	0	16652855	0.00104103	0.957911	0.85797	16652855
16652857	16652857	NA	NA	NA	NA	4	NA	normgene->intron	-0.994255	-0.723093	103022756259127	212696944754296	16652857	0	16652857	0.0948724	0.957911	0.86369	16652857
16652859	16652859	NA	NA	NA	NA	4	NA	normgene->intron	-0.915986	-0.42897	0.917257	284216305420073	16652859	0	16652859	0.132328	0.964594	0.869567	16652859
16652861	16652861	NA	NA	NA	NA	4	NA	normgene->intron	0.164408	-0.341036	109181027075788	192956307507267	16652861	0	16652861	0.763365	0.968976	0.861685	16652861
16652863	16652863	NA	NA	NA	NA	4	NA	normgene->intron	0.110702	0.850434	-195262626297229	26665498942878	16652863	0	16652863	0.890276	0.957911	0.85797	16652863
16652865	16652865	NA	NA	NA	NA	4	NA	normgene->intron	0.213961	-0.511158	155173126623287	253192829529795	16652865	0	16652865	0.714685	0.959953	0.85797	16652865
16652867	16652867	NA	NA	NA	NA	4	NA	normgene->intron	111846375654144	-0.134811	-0.700086	225688600023439	16652867	0	16652867	0.164528	0.995933	0.92596	16652867
16652869	16652869	NA	NA	NA	NA	4	NA	normgene->intron	-0.75464	0.388206	0.590002	543475388029907	16652869	0	16652869	0.0799967	0.957911	0.87461	16652869
16652871	16652871	NA	NA	NA	NA	4	NA	normgene->intron	-150310675087877	-0.645224	0.959046	293528562186396	16652871	0	16652871	0.0178517	0.957911	0.865038	16652871
16652873	16652873	NA	NA	NA	NA	4	NA	normgene->intron	0.224989	0.343774	-0.346631	222302797094451	16652873	0	16652873	0.589928	0.96157	0.929122	16652873
16652875	16652875	NA	NA	NA	NA	4	NA	normgene->intron	-0.190894	-0.380478	-0.477183	317973859890088	16652875	0	16652875	0.818638	0.975263	0.950826	16652875
16652877	16652877	NA	NA	NA	NA	4	NA	normgene->intron	0.57772	0.138924	-0.32367	210243180826613	16652877	0	16652877	0.479694	0.995933	0.970929	16652877
16652879	16652879	NA	NA	NA	NA	4	NA	normgene->intron	0.570433	-0.000757174	0.156165	127894625054313	16652879	0	16652879	0.257057	0.999984	0.977658	16652879
16652881	16652881	NA	NA	NA	NA	4	NA	normgene->intron	0.0248673	0.0530827	-0.708895	15330594501273	16652881	0	16652881	0.949393	0.995933	0.861685	16652881
16652883	16652883	NA	NA	NA	NA	4	NA	normgene->intron	-209331267467132	-0.761276	164264848312296	400125853526152	16652883	0	16652883	0.026104	0.959953	0.861685	16652883
16652887	16652887	NA	NA	NA	NA	3	NA	normgene->intron	-0.368288	-0.151656	-0.287731	426237136913506	16652887	0	16652887	0.555606	0.993218	0.962595	16652887
16652889	16652889	NA	NA	NA	NA	4	NA	normgene->intron	-0.348286	-0.79721	0.449484	349466774943523	16652889	0	16652889	0.45565	0.957911	0.919294	16652889
16652891	16652891	NA	NA	NA	NA	4	NA	normgene->intron	-0.537247	-0.100653	-0.193557	2308709191203	16652891	0	16652891	0.420455	0.995933	0.979175	16652891
16652893	16652893	NA	NA	NA	NA	4	NA	normgene->intron	-0.100245	0.701068	-0.292935	221919426197956	16652893	0	16652893	0.853137	0.957911	0.953481	16652893
16652897	16652897	NA	NA	NA	NA	4	NA	normgene->intron	-0.940116	-0.806002	151899381744319	389862037147036	16652897	0	16652897	0.147335	0.957911	0.85797	16652897
16652899	16652899	NA	NA	NA	NA	4	NA	normgene->intron	-0.731172	-0.924897	148806213015881	13643439164985	16652899	0	16652899	0.257994	0.957911	0.859823	16652899
16652901	16652901	NA	NA	NA	NA	4	NA	normgene->intron	-146343005098248	0.119801	0.764595	626823605251673	16652901	0	16652901	0.00882507	0.993016	0.868317	16652901
16652903	16652903	NA	NA	NA	NA	4	NA	normgene->intron	-113460334297977	-0.172946	0.231305	485529947594427	16652903	0	16652903	0.00878511	0.975263	0.947587	16652903
16652905	16652905	NA	NA	NA	NA	4	NA	normgene->intron	-0.929458	-0.167447	0.396626	526711679565597	16652905	0	16652905	0.0135462	0.972957	0.895801	16652905
16652909	16652909	NA	NA	NA	NA	3	NA	normgene->intron	-0.826245	0.321604	0.883957	33596021660996	16652909	0	16652909	0.229219	0.975263	0.883861	16652909
16652911	16652911	NA	NA	NA	NA	4	NA	normgene->intron	-0.4494	-0.143223	0.666426	119201286988923	16652911	0	16652911	0.370029	0.991206	0.880228	16652911
16652913	16652913	NA	NA	NA	NA	4	NA	normgene->intron	0.396775	-0.00118273	-0.934414	47186895010275	16652913	0	16652913	0.253562	0.999984	0.85797	16652913
16652917	16652917	NA	NA	NA	NA	4	NA	normgene->intron	168480820755048	0.727587	-0.96985	41331208235241	16652917	0	16652917	0.013172	0.957911	0.868317	16652917
16652919	16652919	NA	NA	NA	NA	4	NA	normgene->intron	-0.267246	-0.219892	0.428335	45343294717536	16652919	0	16652919	0.673902	0.986756	0.942882	16652919
16652921	16652921	NA	NA	NA	NA	4	NA	normgene->intron	0.263113	-0.338277	0.542234	389103435395664	16652921	0	16652921	0.430529	0.957911	0.868317	16652921
16652923	16652923	NA	NA	NA	NA	3	NA	normgene->intron	-0.153092	-0.500701	0.514437	10224189725866	16652923	0	16652923	0.724544	0.957911	0.89381	16652923
16652925	16652925	NA	NA	NA	NA	3	NA	normgene->intron	-0.961317	0.00138942	142963986000521	379367060399387	16652925	0	16652925	0.0978766	0.999984	0.85797	16652925
16652927	16652927	NA	NA	NA	NA	4	NA	normgene->intron	0.599653	-0.578191	0.383101	154233100067802	16652927	0	16652927	0.245985	0.957911	0.937345	16652927
16652931	16652931	NA	NA	NA	NA	4	NA	normgene->intron	-0.172298	-0.662192	-0.150873	228040968785603	16652931	0	16652931	0.766198	0.957911	0.980049	16652931
16652933	16652933	NA	NA	NA	NA	4	NA	normgene->intron	-0.440526	0.498523	-0.63671	293567665512121	16652933	0	16652933	0.427472	0.959953	0.896723	16652933
16652937	16652937	NA	NA	NA	NA	4	NA	normgene->intron	-0.884377	0.0341323	-0.0916076	335409477488315	16652937	0	16652937	0.0470928	0.998035	0.983478	16652937
16652939	16652939	NA	NA	NA	NA	4	NA	normgene->intron	-0.355521	0.535638	0.00442429	175063676961282	16652939	0	16652939	0.63035	0.963275	0.999555	16652939
16652941	16652941	NA	NA	NA	NA	4	NA	normgene->intron	-123688327634131	-0.590006	0.371385	4166652540944	16652941	0	16652941	0.030915	0.957911	0.941919	16652941
16652943	16652943	NA	NA	NA	NA	4	NA	normgene->intron	-114779939860134	-113420758232899	122014414434991	353479840210126	16652943	0	16652943	0.116448	0.957911	0.865038	16652943
16652945	16652945	NA	NA	NA	NA	4	NA	normgene->intron	0.774222	-0.169749	-0.978	167174891613746	16652945	0	16652945	0.127837	0.987421	0.861685	16652945
16652947	16652947	NA	NA	NA	NA	4	NA	normgene->intron	-139291115730719	-0.0957269	123400242015229	406323926811753	16652947	0	16652947	0.0343161	0.995933	0.861685	16652947
16652949	16652949	NA	NA	NA	NA	4	NA	normgene->intron	0.602426	-0.729929	-0.465296	194515497744033	16652949	0	16652949	0.271728	0.957911	0.928381	16652949
16652951	16652951	NA	NA	NA	NA	3	NA	normgene->intron	0.487132	0.202017	-0.917211	331556955100844	16652951	0	16652951	0.386713	0.986756	0.868317	16652951
16652953	16652953	NA	NA	NA	NA	3	NA	normgene->intron	-0.783108	-0.205853	0.603211	335127013945137	16652953	0	16652953	0.0897791	0.975714	0.878648	16652953
16652957	16652957	NA	NA	NA	NA	4	NA	normgene->intron	0.477886	0.396552	-0.796577	285251841495591	16652957	0	16652957	0.495171	0.97133	0.896836	16652957
16652959	16652959	NA	NA	NA	NA	3	NA	normgene->intron	0.343054	-0.0582979	-0.470239	384472502600604	16652959	0	16652959	0.690009	0.99809	0.953927	16652959
16652961	16652961	NA	NA	NA	NA	4	NA	normgene->intron	0.482727	0.113815	-0.578362	239701047695785	16652961	0	16652961	0.358119	0.994587	0.901099	16652961
16652963	16652963	NA	NA	NA	NA	4	NA	normgene->intron	-178267395246571	-0.131115	0.79454	397388806437579	16652963	0	16652963	0.00156641	0.989895	0.862262	16652963
16652965	16652965	NA	NA	NA	NA	4	NA	normgene->intron	-0.947693	-0.0770819	-0.706107	419181544937962	16652965	0	16652965	0.122099	0.995933	0.896723	16652965
16652967	16652967	NA	NA	NA	NA	4	NA	normgene->intron	0.610726	0.452244	-0.421354	193513213458898	16652967	0	16652967	0.447982	0.971915	0.957705	16652967
16652969	16652969	NA	NA	NA	NA	4	NA	normgene->intron	-118021023905596	0.186416	-0.446059	315392495521694	16652969	0	16652969	0.110778	0.993016	0.948003	16652969
16652971	16652971	NA	NA	NA	NA	4	NA	normgene->intron	-0.636195	-0.777486	15573451232577	211738751301198	16652971	0	16652971	0.385585	0.957911	0.861685	16652971
16652973	16652973	NA	NA	NA	NA	4	NA	normgene->intron	-0.321703	0.0898367	-0.31441	352970120804679	16652973	0	16652973	0.687083	0.996968	0.970399	16652973
16652975	16652975	NA	NA	NA	NA	3	NA	normgene->intron	0.20609	-0.362269	-0.257224	408980909853161	16652975	0	16652975	0.671143	0.962437	0.955437	16652975
16652977	16652977	NA	NA	NA	NA	3	NA	normgene->intron	-113360459691123	-0.344984	17318816717912	330515866445768	16652977	0	16652977	0.1342	0.975263	0.85797	16652977
16652979	16652979	NA	NA	NA	NA	4	NA	normgene->intron	118104646087282	-0.251536	0.171474	37362589019432	16652979	0	16652979	0.0327497	0.974325	0.975235	16652979
16652981	16652981	NA	NA	NA	NA	3	NA	normgene->intron	-211886034052377	-0.432514	0.661661	342025688769134	16652981	0	16652981	0.0332698	0.975263	0.940506	16652981
16652983	16652983	NA	NA	NA	NA	4	NA	normgene->intron	-174986773851235	0.137219	0.72495	29212387593473	16652983	0	16652983	0.00597291	0.993016	0.878003	16652983
16652985	16652985	NA	NA	NA	NA	2	NA	normgene->intron	-103368708090177	-0.278744	10389804680358	500580279326259	16652985	0	16652985	0.100289	0.976133	0.865038	16652985
16652987	16652987	NA	NA	NA	NA	4	NA	normgene->intron	-0.0862024	0.25124	-0.593431	483560015583994	16652987	0	16652987	0.828486	0.96648	0.869567	16652987
16652989	16652989	NA	NA	NA	NA	4	NA	normgene->intron	0.470668	0.295463	0.0728973	195042066511996	16652989	0	16652989	0.228365	0.962437	0.986253	16652989
16652991	16652991	NA	NA	NA	NA	4	NA	normgene->intron	0.364951	-0.204528	0.280509	289620761131718	16652991	0	16652991	0.482272	0.983381	0.955437	16652991
16652993	16652993	NA	NA	NA	NA	4	NA	normgene->intron	0.177873	0.182263	-0.314905	50404580781111	16652993	0	16652993	0.712612	0.984289	0.94492	16652993
16652995	16652995	NA	NA	NA	NA	1	NA	normgene->intron	0.235441	0.201196	0.813633	196667722511233	16652995	0	16652995	0.804671	0.994527	0.925954	16652995
16652997	16652997	NA	NA	NA	NA	4	NA	normgene->intron	-133426785063289	-0.680519	183288146488301	235066299598632	16652997	0	16652997	0.00794311	0.957911	0.85797	16652997
16652999	16652999	NA	NA	NA	NA	2	NA	normgene->intron	12817649460812	0.374943	-132067136735031	26025016056978	16652999	0	16652999	0.198065	0.984354	0.880228	16652999
16653001	16653001	NA	NA	NA	NA	4	NA	normgene->intron	-0.270897	-100577064916649	127507175872768	3304117060832	16653001	0	16653001	0.663158	0.957911	0.861685	16653001
16653003	16653003	NA	NA	NA	NA	4	NA	normgene->intron	-0.393876	-0.3927	0.629513	304633224547944	16653003	0	16653003	0.643934	0.975263	0.935972	16653003
16653005	16653005	NA	NA	NA	NA	4	NA	normgene->intron	-196565318971895	-0.333263	140614725468949	430206753609915	16653005	0	16653005	0.000499279	0.96157	0.85797	16653005
16653007	16653007	NA	NA	NA	NA	4	NA	normgene->intron	-165724597239259	-112363422893574	0.646243	381530298107264	16653007	0	16653007	0.00161761	0.957911	0.868317	16653007
16653009	16653009	NA	NA	NA	NA	4	NA	normgene->intron	-222972846894996	-0.854133	118802919867783	414004229975017	16653009	0	16653009	0.00149572	0.957911	0.861685	16653009
16653011	16653011	NA	NA	NA	NA	4	NA	normgene->intron	-116986499327745	0.159597	0.436736	369024739748201	16653011	0	16653011	0.0466906	0.991206	0.934032	16653011
16653013	16653013	NA	NA	NA	NA	2	NA	normgene->intron	0.621989	0.942696	-152342931649531	543270135802369	16653013	0	16653013	0.173834	0.957911	0.85797	16653013
16653015	16653015	NA	NA	NA	NA	4	NA	normgene->intron	-0.208931	-0.200782	0.0122989	281351114173768	16653015	0	16653015	0.671143	0.981343	0.997851	16653015
16653017	16653017	NA	NA	NA	NA	4	NA	normgene->intron	-0.912214	-0.0308361	-0.371588	25037153863755	16653017	0	16653017	0.182503	0.998496	0.954667	16653017
16653019	16653019	NA	NA	NA	NA	4	NA	normgene->intron	122648017602577	0.59103	-120737588588382	593809110107094	16653019	0	16653019	0.00236739	0.957911	0.85797	16653019
16653021	16653021	NA	NA	NA	NA	4	NA	normgene->intron	-0.587692	-0.477578	0.451409	138130917272778	16653021	0	16653021	0.329687	0.96157	0.93675	16653021
16653023	16653023	NA	NA	NA	NA	3	NA	normgene->intron	-0.216609	-0.777488	15497581997977	124194658760521	16653023	0	16653023	0.800413	0.957911	0.861685	16653023
16653025	16653025	NA	NA	NA	NA	4	NA	normgene->intron	0.0620224	0.556624	-0.0568488	435729607469623	16653025	0	16653025	0.891779	0.957911	0.991991	16653025
16653027	16653027	NA	NA	NA	NA	1	NA	normgene->intron	-0.442008	0.078704	-0.717442	434307699014616	16653027	0	16653027	0.573302	0.997277	0.924513	16653027
16653029	16653029	NA	NA	NA	NA	4	NA	normgene->intron	-0.348295	-0.371824	0.405454	111129867684559	16653029	0	16653029	0.509475	0.964739	0.935067	16653029
16653031	16653031	NA	NA	NA	NA	4	NA	normgene->intron	-110242367765027	-0.173701	0.441323	338627296759511	16653031	0	16653031	0.1868	0.995214	0.957267	16653031
16653033	16653033	NA	NA	NA	NA	4	NA	normgene->intron	0.952898	0.409388	-111288885967004	367509099783416	16653033	0	16653033	0.0791017	0.96157	0.861685	16653033
16653035	16653035	NA	NA	NA	NA	4	NA	normgene->intron	0.205565	0.146854	-115504257222829	437497222662922	16653035	0	16653035	0.75464	0.993844	0.86369	16653035
16653037	16653037	NA	NA	NA	NA	3	NA	normgene->intron	0.0462802	0.537711	-23297541462493	325001657995962	16653037	0	16653037	0.951035	0.963275	0.85797	16653037
16653039	16653039	NA	NA	NA	NA	4	NA	normgene->intron	-0.0814974	-0.356313	0.113774	106737777529939	16653039	0	16653039	0.879143	0.964739	0.983209	16653039
16653041	16653041	NA	NA	NA	NA	4	NA	normgene->intron	0.60895	-0.193664	-0.577488	190618664380049	16653041	0	16653041	0.360878	0.991206	0.926818	16653041
16653043	16653043	NA	NA	NA	NA	4	NA	normgene->intron	0.766157	-0.701144	-0.922767	247195558046353	16653043	0	16653043	0.124931	0.957911	0.861685	16653043
16653045	16653045	NA	NA	NA	NA	4	NA	normgene->intron	0.91023	0.00763338	-0.379508	150673061398304	16653045	0	16653045	0.169581	0.999788	0.952652	16653045
16653047	16653047	NA	NA	NA	NA	3	NA	normgene->intron	0.177403	0.472669	0.822018	429842038970359	16653047	0	16653047	0.688396	0.957911	0.861685	16653047
16653049	16653049	NA	NA	NA	NA	3	NA	normgene->intron	0.0820791	-0.648832	0.525368	118704395993816	16653049	0	16653049	0.889324	0.957911	0.921581	16653049
16653053	16653053	NA	NA	NA	NA	3	NA	normgene->intron	174470918806737	0.317122	-206034617147423	162312680538079	16653053	0	16653053	0.00422817	0.969582	0.85797	16653053
16653055	16653055	NA	NA	NA	NA	4	NA	normgene->intron	0.00525962	0.28304	-0.212524	382043926656143	16653055	0	16653055	0.991989	0.971319	0.965625	16653055
16653057	16653057	NA	NA	NA	NA	2	NA	normgene->intron	-0.0180243	-0.534903	-0.367517	437452822800829	16653057	0	16653057	0.973715	0.957911	0.9419	16653057
16653059	16653059	NA	NA	NA	NA	4	NA	normgene->intron	0.0162417	-0.99131	101865205525988	404509466976579	16653059	0	16653059	0.970144	0.957911	0.85797	16653059
16653061	16653061	NA	NA	NA	NA	4	NA	normgene->intron	-0.0239744	-0.677186	0.130994	179633779060613	16653061	0	16653061	0.946998	0.957911	0.971007	16653061
16653065	16653065	NA	NA	NA	NA	4	NA	normgene->intron	0.27471	0.187835	0.726486	404894503946768	16653065	0	16653065	0.607707	0.986756	0.875341	16653065
16653067	16653067	NA	NA	NA	NA	4	NA	normgene->intron	0.192858	-0.307307	0.479568	286092514269265	16653067	0	16653067	0.614152	0.96157	0.88602	16653067
16653073	16653073	NA	NA	NA	NA	4	NA	normgene->intron	-0.606024	0.570939	0.487582	311946148021228	16653073	0	16653073	0.471036	0.96493	0.952325	16653073
16653075	16653075	NA	NA	NA	NA	4	NA	normgene->intron	0.0180941	-0.165276	0.276283	132609741469549	16653075	0	16653075	0.980291	0.993753	0.970929	16653075
16653077	16653077	NA	NA	NA	NA	4	NA	normgene->intron	-105306995100217	-0.376312	0.902348	267593928804318	16653077	0	16653077	0.0875529	0.970234	0.869567	16653077
16653079	16653079	NA	NA	NA	NA	4	NA	normgene->intron	0.463698	0.164163	-0.207047	0.950245	16653079	0	16653079	0.222833	0.979104	0.954667	16653079
16653081	16653081	NA	NA	NA	NA	3	NA	normgene->intron	0.377942	-0.796396	-0.167516	268629070028074	16653081	0	16653081	0.453231	0.957911	0.975652	16653081
16653083	16653083	NA	NA	NA	NA	4	NA	normgene->intron	-0.223794	0.427912	-0.0350754	407701735203845	16653083	0	16653083	0.578412	0.957911	0.993882	16653083
16653085	16653085	NA	NA	NA	NA	4	NA	normgene->intron	-0.228888	-0.278181	0.533179	308018339171857	16653085	0	16653085	0.71004	0.975263	0.925954	16653085
16653087	16653087	NA	NA	NA	NA	4	NA	normgene->intron	0.308093	0.339809	-0.753906	200690967789522	16653087	0	16653087	0.594572	0.971319	0.880493	16653087
16653089	16653089	NA	NA	NA	NA	3	NA	normgene->intron	-0.0435353	0.159213	-0.782769	183656155943102	16653089	0	16653089	0.929034	0.987421	0.865038	16653089
16653091	16653091	NA	NA	NA	NA	4	NA	normgene->intron	0.34562	-0.474966	-0.522968	281470305983989	16653091	0	16653091	0.599709	0.96341	0.931535	16653091
16653093	16653093	NA	NA	NA	NA	4	NA	normgene->intron	0.993405	-0.231197	0.407265	321058657838774	16653093	0	16653093	0.0223383	0.971319	0.910174	16653093
16653095	16653095	NA	NA	NA	NA	4	NA	normgene->intron	0.790664	131297083347741	-273828590251509	243778664243834	16653095	0	16653095	0.167601	0.957911	0.85797	16653095
16653097	16653097	NA	NA	NA	NA	4	NA	normgene->intron	-0.234512	-0.309477	0.134929	0.848787	16653097	0	16653097	0.566408	0.962437	0.975652	16653097
16653099	16653099	NA	NA	NA	NA	4	NA	normgene->intron	-0.915582	-0.230323	0.969169	362227980455613	16653099	0	16653099	0.0183455	0.966221	0.85797	16653099
16653101	16653101	NA	NA	NA	NA	3	NA	normgene->intron	-0.482955	-0.488373	0.0132113	344750488935994	16653101	0	16653101	0.493765	0.964739	0.998772	16653101
16653103	16653103	NA	NA	NA	NA	4	NA	normgene->intron	-0.0601213	-0.448666	0.608242	297679138937986	16653103	0	16653103	0.925939	0.963275	0.916362	16653103
16653105	16653105	NA	NA	NA	NA	4	NA	normgene->intron	0.313719	-0.0109669	-0.503002	297172194409162	16653105	0	16653105	0.701395	0.999549	0.946826	16653105
16653107	16653107	NA	NA	NA	NA	4	NA	normgene->intron	-0.479119	0.100894	0.230184	46204697138726	16653107	0	16653107	0.25069	0.993218	0.954434	16653107
16653109	16653109	NA	NA	NA	NA	4	NA	normgene->intron	-0.972695	0.0651091	132388989854077	405370994579399	16653109	0	16653109	0.0145227	0.995933	0.85797	16653109
16653111	16653111	NA	NA	NA	NA	4	NA	normgene->intron	0.153976	0.201673	-0.624572	260357070984695	16653111	0	16653111	0.768809	0.983381	0.892442	16653111
16653113	16653113	NA	NA	NA	NA	4	NA	normgene->intron	0.244068	-0.251989	0.825654	184334570733431	16653113	0	16653113	0.73627	0.986756	0.896723	16653113
16653117	16653117	NA	NA	NA	NA	4	NA	normgene->intron	0.148491	-0.561032	0.106263	287243526976537	16653117	0	16653117	0.686668	0.957911	0.978692	16653117
16653119	16653119	NA	NA	NA	NA	4	NA	normgene->intron	111399508869962	0.7251	-0.887564	430480009368804	16653119	0	16653119	0.0154535	0.957911	0.861685	16653119
16653121	16653121	NA	NA	NA	NA	2	NA	normgene->intron	0.697524	-0.0254398	-112909007391511	104360507328841	16653121	0	16653121	0.0571598	0.998035	0.85797	16653121
16653123	16653123	NA	NA	NA	NA	4	NA	normgene->intron	0.617776	-0.0705671	-0.517305	0.986691	16653123	0	16653123	0.157329	0.995933	0.895461	16653123
16653125	16653125	NA	NA	NA	NA	3	NA	normgene->intron	-0.789892	101248130288385	-0.690826	296546262634774	16653125	0	16653125	0.372568	0.957911	0.935067	16653125
16653127	16653127	NA	NA	NA	NA	3	NA	normgene->intron	-118731896999323	-0.22848	0.0811488	176821996099232	16653127	0	16653127	0.0540399	0.983545	0.991058	16653127
16653129	16653129	NA	NA	NA	NA	4	NA	normgene->intron	-0.575591	-0.254873	0.820546	295427863136982	16653129	0	16653129	0.137395	0.96541	0.861685	16653129
16653131	16653131	NA	NA	NA	NA	4	NA	normgene->intron	0.606008	0.255002	-0.515442	307513815487175	16653131	0	16653131	0.212414	0.972957	0.904434	16653131
16653133	16653133	NA	NA	NA	NA	4	NA	normgene->intron	-102355491973655	-0.314115	0.429621	432298164915425	16653133	0	16653133	0.118652	0.974713	0.944665	16653133
16653135	16653135	NA	NA	NA	NA	4	NA	normgene->intron	-0.383099	0.0983126	0.505863	512681596183038	16653135	0	16653135	0.295337	0.992221	0.874838	16653135
16653137	16653137	NA	NA	NA	NA	4	NA	normgene->intron	0.0139529	-0.695548	0.819339	285292361624441	16653137	0	16653137	0.974515	0.957911	0.861685	16653137
16653139	16653139	NA	NA	NA	NA	4	NA	normgene->intron	0.548536	-0.157176	0.109864	516314264667149	16653139	0	16653139	0.237213	0.987421	0.981885	16653139
16653141	16653141	NA	NA	NA	NA	4	NA	normgene->intron	0.956711	0.018498	-0.354984	515176234529617	16653141	0	16653141	0.0606451	0.998496	0.938802	16653141
16653143	16653143	NA	NA	NA	NA	3	NA	normgene->intron	0.642613	0.427279	-118212760095772	31737045820419	16653143	0	16653143	0.206859	0.96157	0.85797	16653143
16653145	16653145	NA	NA	NA	NA	4	NA	normgene->intron	0.171033	-0.0841915	0.0226126	296578515984054	16653145	0	16653145	0.728157	0.995933	0.995698	16653145
16653147	16653147	NA	NA	NA	NA	4	NA	normgene->intron	-0.122488	-0.0598468	0.418741	45435024539667	16653147	0	16653147	0.832153	0.997277	0.935738	16653147
16653149	16653149	NA	NA	NA	NA	4	NA	normgene->intron	0.133427	0.388244	-0.652687	20745590570172	16653149	0	16653149	0.817536	0.964739	0.896723	16653149
16653151	16653151	NA	NA	NA	NA	4	NA	normgene->intron	-0.35868	0.66852	-0.187308	336061970260188	16653151	0	16653151	0.508237	0.957911	0.973291	16653151
16653153	16653153	NA	NA	NA	NA	4	NA	normgene->intron	0.210082	-0.448029	0.292084	433368488904589	16653153	0	16653153	0.666554	0.957911	0.949303	16653153
16653155	16653155	NA	NA	NA	NA	4	NA	normgene->intron	107884702462517	0.152668	-172508750043104	263170867659371	16653155	0	16653155	0.0462344	0.990289	0.85797	16653155
16653157	16653157	NA	NA	NA	NA	4	NA	normgene->intron	-0.2698	0.243293	0.0656595	230962331295434	16653157	0	16653157	0.619404	0.976266	0.992978	16653157
16653159	16653159	NA	NA	NA	NA	4	NA	normgene->intron	-0.187977	0.20546	0.654119	214734546683398	16653159	0	16653159	0.684565	0.976548	0.873494	16653159
16653161	16653161	NA	NA	NA	NA	4	NA	normgene->intron	0.789511	0.380498	-133516834867392	360169786209188	16653161	0	16653161	0.163112	0.96493	0.85797	16653161
16653163	16653163	NA	NA	NA	NA	4	NA	normgene->intron	0.628552	-0.287521	0.113849	149330917458767	16653163	0	16653163	0.45156	0.987421	0.991395	16653163
16653165	16653165	NA	NA	NA	NA	3	NA	normgene->intron	0.125808	0.345528	0.0391265	153830066654642	16653165	0	16653165	0.863613	0.974325	0.995321	16653165
16653167	16653167	NA	NA	NA	NA	4	NA	normgene->intron	-0.261481	0.0359359	-0.37326	379442108015261	16653167	0	16653167	0.66675	0.998496	0.946826	16653167
16653169	16653169	NA	NA	NA	NA	4	NA	normgene->intron	0.489292	-0.337381	-0.0420645	0.996542	16653169	0	16653169	0.198141	0.959953	0.993049	16653169
16653171	16653171	NA	NA	NA	NA	3	NA	normgene->intron	0.386411	-0.224228	-0.178178	340518712047856	16653171	0	16653171	0.600482	0.989698	0.981885	16653171
16653173	16653173	NA	NA	NA	NA	4	NA	normgene->intron	0.101933	0.791819	0.187391	165963669673764	16653173	0	16653173	0.822783	0.957911	0.967275	16653173
16653175	16653175	NA	NA	NA	NA	4	NA	normgene->intron	0.98118	0.296425	-0.110504	249420261627026	16653175	0	16653175	0.259905	0.987421	0.992419	16653175
16653177	16653177	NA	NA	NA	NA	4	NA	normgene->intron	-0.425396	-0.206739	0.943973	272859192837236	16653177	0	16653177	0.489725	0.987421	0.869567	16653177
16653179	16653179	NA	NA	NA	NA	4	NA	normgene->intron	0.609361	0.0870978	-0.386032	302933980180536	16653179	0	16653179	0.191709	0.995933	0.929847	16653179
16653181	16653181	NA	NA	NA	NA	3	NA	normgene->intron	0.0875243	-0.0452494	0.27065	120616911117051	16653181	0	16653181	0.82638	0.996787	0.9419	16653181
16653183	16653183	NA	NA	NA	NA	4	NA	normgene->intron	0.121497	0.731307	-0.499362	484785584438832	16653183	0	16653183	0.812058	0.957911	0.913141	16653183
16653185	16653185	NA	NA	NA	NA	4	NA	normgene->intron	-0.0282498	-0.288394	0.271588	197600934686335	16653185	0	16653185	0.964885	0.975263	0.964534	16653185
16653187	16653187	NA	NA	NA	NA	4	NA	normgene->intron	-0.0449635	0.226673	0.193503	139823349582953	16653187	0	16653187	0.93986	0.982691	0.973537	16653187
16653189	16653189	NA	NA	NA	NA	4	NA	normgene->intron	0.123806	0.114623	0.266672	334274324480301	16653189	0	16653189	0.846237	0.995933	0.965315	16653189
16653191	16653191	NA	NA	NA	NA	4	NA	normgene->intron	-0.447618	-0.698087	0.799092	153968025807183	16653191	0	16653191	0.307359	0.957911	0.862262	16653191
16653193	16653193	NA	NA	NA	NA	4	NA	normgene->intron	0.773357	0.672659	-138381612504397	0.844703	16653193	0	16653193	0.0981133	0.957911	0.85797	16653193
16653195	16653195	NA	NA	NA	NA	4	NA	normgene->intron	0.877189	0.473468	-122108221373479	24012788118738	16653195	0	16653195	0.143762	0.96157	0.861685	16653195
16653197	16653197	NA	NA	NA	NA	4	NA	normgene->intron	0.550247	0.358192	-0.168551	189422241777781	16653197	0	16653197	0.294234	0.96493	0.976596	16653197
16653199	16653199	NA	NA	NA	NA	4	NA	normgene->intron	-0.83546	-106818336353185	0.592535	45404115892391	16653199	0	16653199	0.284289	0.957911	0.935572	16653199
16653201	16653201	NA	NA	NA	NA	3	NA	normgene->intron	0.0911339	0.00521521	-0.845477	191556303513591	16653201	0	16653201	0.897474	0.999916	0.887168	16653201
16653203	16653203	NA	NA	NA	NA	3	NA	normgene->intron	0.125338	0.825931	-0.843039	0.86306	16653203	0	16653203	0.694417	0.957911	0.85797	16653203
16653205	16653205	NA	NA	NA	NA	4	NA	normgene->intron	-0.8478	-0.564483	116019120735816	210401605738015	16653205	0	16653205	0.127949	0.957911	0.861685	16653205
16653207	16653207	NA	NA	NA	NA	4	NA	normgene->intron	-0.0419136	0.888675	0.401946	1313128188466	16653207	0	16653207	0.905671	0.957911	0.894708	16653207
16653209	16653209	NA	NA	NA	NA	4	NA	normgene->intron	0.466215	0.0168895	-0.135302	169615630740183	16653209	0	16653209	0.390669	0.998599	0.981575	16653209
16653211	16653211	NA	NA	NA	NA	4	NA	normgene->intron	0.57101	-0.511838	141032471268274	284146949334106	16653211	0	16653211	0.270697	0.957911	0.85797	16653211
16653213	16653213	NA	NA	NA	NA	4	NA	normgene->intron	-0.0932746	-0.779141	0.637165	295921743923912	16653213	0	16653213	0.835963	0.957911	0.870604	16653213
16653215	16653215	NA	NA	NA	NA	4	NA	normgene->intron	-0.0343568	-0.505017	0.737874	29059024944204	16653215	0	16653215	0.945016	0.957911	0.869567	16653215
16653217	16653217	NA	NA	NA	NA	2	NA	normgene->intron	267708287310835	0.452203	-193545419274102	283282556869669	16653217	0	16653217	0.00378477	0.971319	0.85797	16653217
16653219	16653219	NA	NA	NA	NA	4	NA	normgene->intron	0.0399629	0.450482	0.0484105	371198306826554	16653219	0	16653219	0.93988	0.959953	0.993716	16653219
16653221	16653221	NA	NA	NA	NA	4	NA	normgene->intron	-0.598241	-169555079968391	19108031428711	199881337897135	16653221	0	16653221	0.334622	0.957911	0.85797	16653221
16653223	16653223	NA	NA	NA	NA	4	NA	normgene->intron	0.26132	0.26747	-0.00851254	221615919466367	16653223	0	16653223	0.636001	0.974325	0.999047	16653223
16653225	16653225	NA	NA	NA	NA	4	NA	normgene->intron	0.291906	0.0512401	0.480973	0.919834	16653225	0	16653225	0.578319	0.997277	0.924513	16653225
16653227	16653227	NA	NA	NA	NA	3	NA	normgene->intron	114328458050465	111964493044381	-164320418687791	396145337441993	16653227	0	16653227	0.0424573	0.957911	0.85797	16653227
16653229	16653229	NA	NA	NA	NA	4	NA	normgene->intron	0.152765	0.919071	-0.676729	322924746557928	16653229	0	16653229	0.790025	0.957911	0.893383	16653229
16653231	16653231	NA	NA	NA	NA	3	NA	normgene->intron	-0.642515	-0.860835	182747347215522	326689573941207	16653231	0	16653231	0.387192	0.957911	0.85797	16653231
16653233	16653233	NA	NA	NA	NA	4	NA	normgene->intron	205137617940328	0.953554	-248001973443295	181594729585063	16653233	0	16653233	0.00231841	0.957911	0.85797	16653233
16653235	16653235	NA	NA	NA	NA	4	NA	normgene->intron	0.315122	-0.594651	0.690379	167242629075287	16653235	0	16653235	0.592542	0.957911	0.896654	16653235
16653237	16653237	NA	NA	NA	NA	4	NA	normgene->intron	108382425271826	0.804067	-0.90032	282519899204677	16653237	0	16653237	0.0722353	0.957911	0.869567	16653237
16653239	16653239	NA	NA	NA	NA	4	NA	normgene->intron	233288569418384	0.140273	-0.490736	185577294242807	16653239	0	16653239	0.00402538	0.995034	0.937345	16653239
16653241	16653241	NA	NA	NA	NA	4	NA	normgene->intron	-0.168603	0.233746	-0.51433	278015849617189	16653241	0	16653241	0.766576	0.979846	0.923457	16653241
16653245	16653245	NA	NA	NA	NA	4	NA	normgene->intron	0.19534	0.522975	-0.861173	124900614881703	16653245	0	16653245	0.679546	0.957911	0.861875	16653245
16653247	16653247	NA	NA	NA	NA	4	NA	normgene->intron	0.4241	0.106121	-102469909728062	2802732988069	16653247	0	16653247	0.39677	0.995087	0.861685	16653247
16653249	16653249	NA	NA	NA	NA	4	NA	normgene->intron	-0.156445	-0.455229	0.380894	27352635182986	16653249	0	16653249	0.813836	0.964739	0.950826	16653249
16653251	16653251	NA	NA	NA	NA	4	NA	normgene->intron	0.465575	0.342782	-121262043910794	360845952110886	16653251	0	16653251	0.137726	0.957911	0.85797	16653251
16653253	16653253	NA	NA	NA	NA	4	NA	normgene->intron	-0.416707	-0.39338	0.219174	327515370064057	16653253	0	16653253	0.335549	0.959953	0.959169	16653253
16653255	16653255	NA	NA	NA	NA	4	NA	normgene->intron	0.514076	0.942205	-0.491372	354668068117388	16653255	0	16653255	0.218683	0.957911	0.896723	16653255
16653257	16653257	NA	NA	NA	NA	4	NA	normgene->intron	0.377959	0.154485	-0.807829	281883057533682	16653257	0	16653257	0.39829	0.987421	0.86369	16653257
16653259	16653259	NA	NA	NA	NA	4	NA	normgene->intron	-0.421561	-0.290392	0.0792283	273826678229803	16653259	0	16653259	0.243199	0.96157	0.983376	16653259
16653261	16653261	NA	NA	NA	NA	4	NA	normgene->intron	0.822148	0.0621724	-0.687902	389365886939126	16653261	0	16653261	0.0137328	0.995087	0.85797	16653261
16653263	16653263	NA	NA	NA	NA	4	NA	normgene->intron	111079796109018	0.406133	-0.767509	446895595801747	16653263	0	16653263	0.0112467	0.957911	0.861685	16653263
16653265	16653265	NA	NA	NA	NA	4	NA	normgene->intron	107552463941947	0.937741	-180661285928416	380695451557744	16653265	0	16653265	0.0417458	0.957911	0.85797	16653265
16653267	16653267	NA	NA	NA	NA	4	NA	normgene->intron	-0.354084	0.380783	0.0590534	40691537788167	16653267	0	16653267	0.413767	0.959953	0.991434	16653267
16653269	16653269	NA	NA	NA	NA	4	NA	normgene->intron	0.515692	0.320161	-0.148557	101838436980182	16653269	0	16653269	0.268137	0.964739	0.976944	16653269
16653271	16653271	NA	NA	NA	NA	4	NA	normgene->intron	-0.00184381	0.636298	-0.46058	249297480981097	16653271	0	16653271	0.998217	0.960293	0.947836	16653271
16653273	16653273	NA	NA	NA	NA	4	NA	normgene->intron	0.491662	0.329576	0.209582	279616980448674	16653273	0	16653273	0.499024	0.976133	0.979187	16653273
16653275	16653275	NA	NA	NA	NA	4	NA	normgene->intron	102134864091655	0.269933	-146702707404532	151892914914394	16653275	0	16653275	0.0557909	0.972957	0.85797	16653275
16653279	16653279	NA	NA	NA	NA	4	NA	normgene->intron	0.770729	-0.107017	-0.507239	277276798451082	16653279	0	16653279	0.192924	0.995933	0.927102	16653279
16653281	16653281	NA	NA	NA	NA	4	NA	normgene->intron	0.208158	-0.0986795	0.516019	281613479810172	16653281	0	16653281	0.750185	0.995933	0.931082	16653281
16653283	16653283	NA	NA	NA	NA	4	NA	normgene->intron	0.231452	-0.428111	0.295483	132193460503367	16653283	0	16653283	0.620488	0.957955	0.94617	16653283
16653285	16653285	NA	NA	NA	NA	4	NA	normgene->intron	0.990895	-0.0748265	-0.616878	538596275911999	16653285	0	16653285	0.0254672	0.995933	0.869567	16653285
16653287	16653287	NA	NA	NA	NA	4	NA	normgene->intron	0.915914	0.041578	-0.113399	541898514997487	16653287	0	16653287	0.0611065	0.99758	0.981885	16653287
16653289	16653289	NA	NA	NA	NA	4	NA	normgene->intron	0.140129	0.380231	-0.320943	164085449161341	16653289	0	16653289	0.828593	0.971319	0.95846	16653289
16653291	16653291	NA	NA	NA	NA	2	NA	normgene->intron	-0.657729	-0.515871	100179545728771	468264802365995	16653291	0	16653291	0.290883	0.96157	0.868317	16653291
16653293	16653293	NA	NA	NA	NA	4	NA	normgene->intron	0.821721	0.097608	-0.753043	20091854669448	16653293	0	16653293	0.227229	0.995933	0.899981	16653293
16653295	16653295	NA	NA	NA	NA	4	NA	normgene->intron	0.951098	-0.0541031	-0.506609	127631880541976	16653295	0	16653295	0.0128488	0.995933	0.869567	16653295
16653297	16653297	NA	NA	NA	NA	3	NA	normgene->intron	-0.750593	0.296976	-0.0833717	531614126711835	16653297	0	16653297	0.268013	0.978231	0.992827	16653297
16653299	16653299	NA	NA	NA	NA	4	NA	normgene->intron	0.371699	0.21578	-105850934781268	261564508622599	16653299	0	16653299	0.468981	0.980157	0.861685	16653299
16653301	16653301	NA	NA	NA	NA	4	NA	normgene->intron	-0.607544	-0.180165	151836835587825	385020193954842	16653301	0	16653301	0.257573	0.987421	0.85797	16653301
16653303	16653303	NA	NA	NA	NA	4	NA	normgene->intron	0.926568	-0.0101652	-0.32256	534186765793896	16653303	0	16653303	0.0857272	0.998858	0.947836	16653303
16653305	16653305	NA	NA	NA	NA	1	NA	normgene->intron	0.716369	0.143803	-0.52431	0.713598	16653305	0	16653305	0.0904746	0.987044	0.885928	16653305
16653307	16653307	NA	NA	NA	NA	3	NA	normgene->intron	-168090786349504	-0.841427	173984478910572	164810932674924	16653307	0	16653307	0.00742572	0.957911	0.85797	16653307
16653311	16653311	NA	NA	NA	NA	2	NA	normgene->intron	0.582934	157060389454732	-163845863032752	38314564611575	16653311	0	16653311	0.199026	0.957911	0.85797	16653311
16653313	16653313	NA	NA	NA	NA	4	NA	normgene->intron	158416288768497	0.0282071	0.378437	200046529371916	16653313	0	16653313	0.00997383	0.998496	0.941217	16653313
16653315	16653315	NA	NA	NA	NA	4	NA	normgene->intron	-0.308477	-0.260397	0.91087	106989931681654	16653315	0	16653315	0.338274	0.96157	0.85797	16653315
16653317	16653317	NA	NA	NA	NA	1	NA	normgene->intron	-0.925011	-0.857243	179628294888077	392702358031947	16653317	0	16653317	0.188825	0.957911	0.85797	16653317
16653319	16653319	NA	NA	NA	NA	4	NA	normgene->intron	0.220999	-0.0862788	0.170904	132355785036556	16653319	0	16653319	0.579655	0.994527	0.9661	16653319
16653321	16653321	NA	NA	NA	NA	4	NA	normgene->intron	222820454564081	0.53213	-138375334459379	371334444685804	16653321	0	16653321	0.00470334	0.96157	0.861685	16653321
16653323	16653323	NA	NA	NA	NA	4	NA	normgene->intron	0.545051	-0.125626	-0.354262	342889503080328	16653323	0	16653323	0.233693	0.991859	0.935067	16653323
16653327	16653327	NA	NA	NA	NA	1	NA	normgene->intron	-0.943245	-148541848021801	161393884723082	396663834550276	16653327	0	16653327	0.273315	0.957911	0.861685	16653327
16653329	16653329	NA	NA	NA	NA	4	NA	normgene->intron	-0.788542	-0.055287	10651164967663	303325216164651	16653329	0	16653329	0.407578	0.998496	0.899083	16653329
16653331	16653331	NA	NA	NA	NA	4	NA	normgene->intron	0.694964	0.73839	-116999974387978	233071441706103	16653331	0	16653331	0.184554	0.957911	0.861685	16653331
16653333	16653333	NA	NA	NA	NA	4	NA	normgene->intron	0.26582	-0.418003	-0.096957	105543391841123	16653333	0	16653333	0.513211	0.957911	0.981885	16653333
16653335	16653335	NA	NA	NA	NA	3	NA	normgene->intron	-0.592421	0.0663716	-0.0248134	452101034682159	16653335	0	16653335	0.229754	0.995933	0.995687	16653335
16653337	16653337	NA	NA	NA	NA	1	NA	normgene->intron	-181031682613578	-0.56642	155284141268459	182112752534598	16653337	0	16653337	0.0752098	0.971319	0.868317	16653337
16653339	16653339	NA	NA	NA	NA	4	NA	normgene->intron	0.29801	-0.706105	0.322142	359393467301844	16653339	0	16653339	0.532282	0.957911	0.943108	16653339
16653341	16653341	NA	NA	NA	NA	4	NA	normgene->intron	-12435999337545	-0.304422	104785283738334	415768613591443	16653341	0	16653341	0.0107392	0.964491	0.85797	16653341
16653343	16653343	NA	NA	NA	NA	4	NA	normgene->intron	0.12735	0.0645647	0.283032	115576259785493	16653343	0	16653343	0.802589	0.995933	0.952692	16653343
16653345	16653345	NA	NA	NA	NA	4	NA	normgene->intron	0.988266	0.780608	-0.418552	280739059068252	16653345	0	16653345	0.05778	0.957911	0.928539	16653345
16653347	16653347	NA	NA	NA	NA	4	NA	normgene->intron	0.272226	0.629425	-115164933617882	204749668494482	16653347	0	16653347	0.473685	0.957911	0.85797	16653347
16653349	16653349	NA	NA	NA	NA	4	NA	normgene->intron	-174855744550007	-0.239275	0.813296	242809515038072	16653349	0	16653349	0.0284175	0.988176	0.899981	16653349
16653353	16653353	NA	NA	NA	NA	4	NA	normgene->intron	-0.884056	-0.0119163	-0.212965	456381523714559	16653353	0	16653353	0.11788	0.998604	0.971007	16653353
16653355	16653355	NA	NA	NA	NA	4	NA	normgene->intron	-164483478665505	-0.05755	0.928318	526603026834879	16653355	0	16653355	0.00078533	0.995933	0.85797	16653355
16653357	16653357	NA	NA	NA	NA	4	NA	normgene->intron	-0.734999	0.358732	-0.281296	460860889226373	16653357	0	16653357	0.146133	0.964491	0.953659	16653357
16653359	16653359	NA	NA	NA	NA	2	NA	normgene->intron	-144059073375575	-0.0910315	156644874563057	134778607022475	16653359	0	16653359	0.00950152	0.995933	0.85797	16653359
16653361	16653361	NA	NA	NA	NA	3	NA	normgene->intron	-0.462719	-109102590875082	0.365455	35616464878589	16653361	0	16653361	0.549262	0.957911	0.961844	16653361
16653363	16653363	NA	NA	NA	NA	3	NA	normgene->intron	-0.263338	112200551508526	-0.998869	318693536699684	16653363	0	16653363	0.727254	0.957911	0.878648	16653363
16653365	16653365	NA	NA	NA	NA	4	NA	normgene->intron	-0.00557396	0.0816967	0.0955997	539897441065113	16653365	0	16653365	0.99151	0.995933	0.985141	16653365
16653367	16653367	NA	NA	NA	NA	4	NA	normgene->intron	-0.673056	0.0696598	0.947238	388686125563307	16653367	0	16653367	0.249966	0.996666	0.868317	16653367
16653369	16653369	NA	NA	NA	NA	4	NA	normgene->intron	0.158352	-0.932293	0.972633	361686657209071	16653369	0	16653369	0.668024	0.957911	0.85797	16653369
16653371	16653371	NA	NA	NA	NA	4	NA	normgene->intron	-0.267107	-0.408395	0.417491	270854841282078	16653371	0	16653371	0.740847	0.972957	0.957267	16653371
16653373	16653373	NA	NA	NA	NA	4	NA	normgene->intron	0.921207	0.551561	-0.985911	361281712206815	16653373	0	16653373	0.0908866	0.957911	0.861685	16653373
16653375	16653375	NA	NA	NA	NA	4	NA	normgene->intron	0.182692	-0.264574	0.350941	182609149385998	16653375	0	16653375	0.814183	0.986756	0.962511	16653375
16653377	16653377	NA	NA	NA	NA	4	NA	normgene->intron	-0.0736956	-0.15045	-0.576545	312146177833081	16653377	0	16653377	0.899196	0.992056	0.907178	16653377
16653379	16653379	NA	NA	NA	NA	3	NA	normgene->intron	-147087989772698	-106233861106274	142259622042763	166316446369305	16653379	0	16653379	0.0165347	0.957911	0.85797	16653379
16653381	16653381	NA	NA	NA	NA	4	NA	normgene->intron	0.770729	-0.107017	-0.507239	277276798451082	16653381	0	16653381	0.192924	0.995933	0.927102	16653381
16653383	16653383	NA	NA	NA	NA	4	NA	normgene->intron	0.208158	-0.0986795	0.516019	281613479810172	16653383	0	16653383	0.750185	0.995933	0.931082	16653383
16653385	16653385	NA	NA	NA	NA	4	NA	normgene->intron	0.231452	-0.428111	0.295483	132193460503367	16653385	0	16653385	0.620488	0.957955	0.94617	16653385
16653387	16653387	NA	NA	NA	NA	4	NA	normgene->intron	0.990895	-0.0748265	-0.616878	538596275911999	16653387	0	16653387	0.0254672	0.995933	0.869567	16653387
16653389	16653389	NA	NA	NA	NA	4	NA	normgene->intron	0.915914	0.041578	-0.113399	541898514997487	16653389	0	16653389	0.0611065	0.99758	0.981885	16653389
16653391	16653391	NA	NA	NA	NA	4	NA	normgene->intron	0.140129	0.380231	-0.320943	164085449161341	16653391	0	16653391	0.828593	0.971319	0.95846	16653391
16653393	16653393	NA	NA	NA	NA	2	NA	normgene->intron	-0.657729	-0.515871	100179545728771	468264802365995	16653393	0	16653393	0.290883	0.96157	0.868317	16653393
16653395	16653395	NA	NA	NA	NA	4	NA	normgene->intron	0.821721	0.097608	-0.753043	20091854669448	16653395	0	16653395	0.227229	0.995933	0.899981	16653395
16653397	16653397	NA	NA	NA	NA	4	NA	normgene->intron	0.951098	-0.0541031	-0.506609	127631880541976	16653397	0	16653397	0.0128488	0.995933	0.869567	16653397
16653399	16653399	NA	NA	NA	NA	3	NA	normgene->intron	-0.750593	0.296976	-0.0833717	531614126711835	16653399	0	16653399	0.268013	0.978231	0.992827	16653399
16653401	16653401	NA	NA	NA	NA	4	NA	normgene->intron	0.371699	0.21578	-105850934781268	261564508622599	16653401	0	16653401	0.468981	0.980157	0.861685	16653401
16653403	16653403	NA	NA	NA	NA	4	NA	normgene->intron	-0.607544	-0.180165	151836835587825	385020193954842	16653403	0	16653403	0.257573	0.987421	0.85797	16653403
16653405	16653405	NA	NA	NA	NA	4	NA	normgene->intron	0.926568	-0.0101652	-0.32256	534186765793896	16653405	0	16653405	0.0857272	0.998858	0.947836	16653405
16653407	16653407	NA	NA	NA	NA	1	NA	normgene->intron	0.716369	0.143803	-0.52431	0.713598	16653407	0	16653407	0.0904746	0.987044	0.885928	16653407
16653409	16653409	NA	NA	NA	NA	3	NA	normgene->intron	-168090786349504	-0.841427	173984478910572	164810932674924	16653409	0	16653409	0.00742572	0.957911	0.85797	16653409
16653413	16653413	NA	NA	NA	NA	2	NA	normgene->intron	0.582934	157060389454732	-163845863032752	38314564611575	16653413	0	16653413	0.199026	0.957911	0.85797	16653413
16653415	16653415	NA	NA	NA	NA	4	NA	normgene->intron	158416288768497	0.0282071	0.378437	200046529371916	16653415	0	16653415	0.00997383	0.998496	0.941217	16653415
16653417	16653417	NA	NA	NA	NA	4	NA	normgene->intron	-0.308477	-0.260397	0.91087	106989931681654	16653417	0	16653417	0.338274	0.96157	0.85797	16653417
16653419	16653419	NA	NA	NA	NA	1	NA	normgene->intron	-0.925011	-0.857243	179628294888077	392702358031947	16653419	0	16653419	0.188825	0.957911	0.85797	16653419
16653421	16653421	NA	NA	NA	NA	4	NA	normgene->intron	0.220999	-0.0862788	0.170904	132355785036556	16653421	0	16653421	0.579655	0.994527	0.9661	16653421
16653423	16653423	NA	NA	NA	NA	4	NA	normgene->intron	222820454564081	0.53213	-138375334459379	371334444685804	16653423	0	16653423	0.00470334	0.96157	0.861685	16653423
16653425	16653425	NA	NA	NA	NA	4	NA	normgene->intron	0.545051	-0.125626	-0.354262	342889503080328	16653425	0	16653425	0.233693	0.991859	0.935067	16653425
16653429	16653429	NA	NA	NA	NA	1	NA	normgene->intron	-0.943245	-148541848021801	161393884723082	396663834550276	16653429	0	16653429	0.273315	0.957911	0.861685	16653429
16653431	16653431	NA	NA	NA	NA	4	NA	normgene->intron	-0.788542	-0.055287	10651164967663	303325216164651	16653431	0	16653431	0.407578	0.998496	0.899083	16653431
16653433	16653433	NA	NA	NA	NA	4	NA	normgene->intron	0.694964	0.73839	-116999974387978	233071441706103	16653433	0	16653433	0.184554	0.957911	0.861685	16653433
16653435	16653435	NA	NA	NA	NA	4	NA	normgene->intron	0.26582	-0.418003	-0.096957	105543391841123	16653435	0	16653435	0.513211	0.957911	0.981885	16653435
16653437	16653437	NA	NA	NA	NA	3	NA	normgene->intron	-0.592421	0.0663716	-0.0248134	452101034682159	16653437	0	16653437	0.229754	0.995933	0.995687	16653437
16653439	16653439	NA	NA	NA	NA	1	NA	normgene->intron	-181031682613578	-0.56642	155284141268459	182112752534598	16653439	0	16653439	0.0752098	0.971319	0.868317	16653439
16653441	16653441	NA	NA	NA	NA	4	NA	normgene->intron	0.29801	-0.706105	0.322142	359393467301844	16653441	0	16653441	0.532282	0.957911	0.943108	16653441
16653443	16653443	NA	NA	NA	NA	4	NA	normgene->intron	-12435999337545	-0.304422	104785283738334	415768613591443	16653443	0	16653443	0.0107392	0.964491	0.85797	16653443
16653445	16653445	NA	NA	NA	NA	4	NA	normgene->intron	0.12735	0.0645647	0.283032	115576259785493	16653445	0	16653445	0.802589	0.995933	0.952692	16653445
16653447	16653447	NA	NA	NA	NA	4	NA	normgene->intron	0.988266	0.780608	-0.418552	280739059068252	16653447	0	16653447	0.05778	0.957911	0.928539	16653447
16653449	16653449	NA	NA	NA	NA	4	NA	normgene->intron	0.272226	0.629425	-115164933617882	204749668494482	16653449	0	16653449	0.473685	0.957911	0.85797	16653449
16653451	16653451	NA	NA	NA	NA	4	NA	normgene->intron	-174855744550007	-0.239275	0.813296	242809515038072	16653451	0	16653451	0.0284175	0.988176	0.899981	16653451
16653455	16653455	NA	NA	NA	NA	4	NA	normgene->intron	-0.884056	-0.0119163	-0.212965	456381523714559	16653455	0	16653455	0.11788	0.998604	0.971007	16653455
16653457	16653457	NA	NA	NA	NA	4	NA	normgene->intron	-164483478665505	-0.05755	0.928318	526603026834879	16653457	0	16653457	0.00078533	0.995933	0.85797	16653457
16653459	16653459	NA	NA	NA	NA	4	NA	normgene->intron	-0.734999	0.358732	-0.281296	460860889226373	16653459	0	16653459	0.146133	0.964491	0.953659	16653459
16653461	16653461	NA	NA	NA	NA	2	NA	normgene->intron	-144059073375575	-0.0910315	156644874563057	134778607022475	16653461	0	16653461	0.00950152	0.995933	0.85797	16653461
16653463	16653463	NA	NA	NA	NA	3	NA	normgene->intron	-0.462719	-109102590875082	0.365455	35616464878589	16653463	0	16653463	0.549262	0.957911	0.961844	16653463
16653465	16653465	NA	NA	NA	NA	3	NA	normgene->intron	-0.263338	112200551508526	-0.998869	318693536699684	16653465	0	16653465	0.727254	0.957911	0.878648	16653465
16653467	16653467	NA	NA	NA	NA	4	NA	normgene->intron	-0.00557396	0.0816967	0.0955997	539897441065113	16653467	0	16653467	0.99151	0.995933	0.985141	16653467
16653469	16653469	NA	NA	NA	NA	4	NA	normgene->intron	-0.673056	0.0696598	0.947238	388686125563307	16653469	0	16653469	0.249966	0.996666	0.868317	16653469
16653471	16653471	NA	NA	NA	NA	4	NA	normgene->intron	0.158352	-0.932293	0.972633	361686657209071	16653471	0	16653471	0.668024	0.957911	0.85797	16653471
16653473	16653473	NA	NA	NA	NA	4	NA	normgene->intron	-0.267107	-0.408395	0.417491	270854841282078	16653473	0	16653473	0.740847	0.972957	0.957267	16653473
16653475	16653475	NA	NA	NA	NA	4	NA	normgene->intron	0.921207	0.551561	-0.985911	361281712206815	16653475	0	16653475	0.0908866	0.957911	0.861685	16653475
16653477	16653477	NA	NA	NA	NA	4	NA	normgene->intron	0.182692	-0.264574	0.350941	182609149385998	16653477	0	16653477	0.814183	0.986756	0.962511	16653477
16653479	16653479	NA	NA	NA	NA	4	NA	normgene->intron	-0.0736956	-0.15045	-0.576545	312146177833081	16653479	0	16653479	0.899196	0.992056	0.907178	16653479
16653481	16653481	NA	NA	NA	NA	3	NA	normgene->intron	-147087989772698	-106233861106274	142259622042763	166316446369305	16653481	0	16653481	0.0165347	0.957911	0.85797	16653481
16653483	16653483	NA	NA	NA	NA	4	NA	normgene->intron	-106599168712922	-0.225199	0.222436	43789741155494	16653483	0	16653483	0.067995	0.982691	0.970929	16653483
16653485	16653485	NA	NA	NA	NA	4	NA	normgene->intron	-0.814999	-0.372924	0.754721	353071920229564	16653485	0	16653485	0.240181	0.972957	0.901797	16653485
16653487	16653487	NA	NA	NA	NA	4	NA	normgene->intron	0.843782	0.126116	-0.26774	311709597400321	16653487	0	16653487	0.21442	0.995933	0.970929	16653487
16653489	16653489	NA	NA	NA	NA	4	NA	normgene->intron	114141533414347	0.104956	-0.678919	108095318569342	16653489	0	16653489	0.0249241	0.993844	0.870604	16653489
16653491	16653491	NA	NA	NA	NA	4	NA	normgene->intron	0.673949	0.73936	-119565969136227	332998443806311	16653491	0	16653491	0.271087	0.957911	0.861685	16653491
16653493	16653493	NA	NA	NA	NA	4	NA	normgene->intron	0.541536	-0.543958	-0.0433581	179322645094871	16653493	0	16653493	0.116128	0.957911	0.992292	16653493
16653495	16653495	NA	NA	NA	NA	4	NA	normgene->intron	0.124484	-0.803757	0.0559467	236534805483394	16653495	0	16653495	0.681634	0.957911	0.986253	16653495
16653497	16653497	NA	NA	NA	NA	4	NA	normgene->intron	0.373708	0.479873	-0.51984	211427017247865	16653497	0	16653497	0.502795	0.959953	0.922648	16653497
16653499	16653499	NA	NA	NA	NA	3	NA	normgene->intron	-0.101447	-0.353543	-0.491574	194468021551732	16653499	0	16653499	0.912681	0.982659	0.953659	16653499
16653501	16653501	NA	NA	NA	NA	2	NA	normgene->intron	0.358112	-0.663932	0.541388	155997452438332	16653501	0	16653501	0.698864	0.963275	0.950252	16653501
16653503	16653503	NA	NA	NA	NA	3	NA	normgene->intron	123363983104999	-0.631448	-0.388895	402910284181764	16653503	0	16653503	0.00988068	0.957911	0.920686	16653503
16653507	16653507	NA	NA	NA	NA	4	NA	normgene->intron	0.723567	-0.19768	0.256533	174855249133817	16653507	0	16653507	0.172837	0.984354	0.960656	16653507
16653509	16653509	NA	NA	NA	NA	4	NA	normgene->intron	-0.82701	0.0836395	-0.19736	357681166013252	16653509	0	16653509	0.0155356	0.991668	0.94516	16653509
16653511	16653511	NA	NA	NA	NA	4	NA	normgene->intron	-0.0470533	-0.033623	0.288006	317460137469727	16653511	0	16653511	0.948846	0.998496	0.968839	16653511
16653513	16653513	NA	NA	NA	NA	4	NA	normgene->intron	-0.23873	-0.0863547	121718121935246	360793116307562	16653513	0	16653513	0.639804	0.995933	0.85797	16653513
16653515	16653515	NA	NA	NA	NA	4	NA	normgene->intron	-0.100056	-6.87383e+09	0.186801	36170640261507	16653515	0	16653515	0.816361	0.999984	0.964334	16653515
16653517	16653517	NA	NA	NA	NA	4	NA	normgene->intron	0.403729	-0.205503	0.570376	275007239902116	16653517	0	16653517	0.318036	0.972957	0.87461	16653517
16653519	16653519	NA	NA	NA	NA	1	NA	normgene->intron	-104997413914723	-164698203151532	219199971624455	167917073011214	16653519	0	16653519	0.103328	0.957911	0.85797	16653519
16653521	16653521	NA	NA	NA	NA	4	NA	normgene->intron	0.588074	0.745497	-159888187679782	457121421348082	16653521	0	16653521	0.222742	0.957911	0.85797	16653521
16653523	16653523	NA	NA	NA	NA	4	NA	normgene->intron	0.496291	0.251328	-0.728332	173799976257819	16653523	0	16653523	0.362037	0.975671	0.880228	16653523
16653525	16653525	NA	NA	NA	NA	4	NA	normgene->intron	0.0584019	-0.262317	-0.148436	395198807523514	16653525	0	16653525	0.918395	0.974805	0.979959	16653525
16653527	16653527	NA	NA	NA	NA	4	NA	normgene->intron	0.477033	0.0795214	-0.928376	301459285363788	16653527	0	16653527	0.391861	0.995933	0.866876	16653527
16653529	16653529	NA	NA	NA	NA	4	NA	normgene->intron	0.87441	0.29184	-0.318705	336349156757683	16653529	0	16653529	0.079038	0.971319	0.944923	16653529
16653531	16653531	NA	NA	NA	NA	4	NA	normgene->intron	137110038934289	0.730212	-15386235279088	453293140314585	16653531	0	16653531	0.00705597	0.957911	0.85797	16653531
16653535	16653535	NA	NA	NA	NA	4	NA	normgene->intron	0.753121	0.825222	-135899926174987	181102790076028	16653535	0	16653535	0.0749276	0.957911	0.85797	16653535
16653537	16653537	NA	NA	NA	NA	4	NA	normgene->intron	-0.0834692	0.117918	0.0270786	387774649197248	16653537	0	16653537	0.857959	0.992509	0.995208	16653537
16653539	16653539	NA	NA	NA	NA	4	NA	normgene->intron	0.157519	0.277178	-0.906685	366087079366898	16653539	0	16653539	0.822535	0.982129	0.87947	16653539
16653541	16653541	NA	NA	NA	NA	4	NA	normgene->intron	-0.340624	-0.18616	-0.087896	159546402990145	16653541	0	16653541	0.509954	0.98623	0.987641	16653541
16653543	16653543	NA	NA	NA	NA	4	NA	normgene->intron	-0.275732	0.322602	0.60864	333131277851649	16653543	0	16653543	0.624227	0.971319	0.901099	16653543
16653545	16653545	NA	NA	NA	NA	4	NA	normgene->intron	-0.52023	-0.461064	0.41605	427189138867374	16653545	0	16653545	0.319213	0.959953	0.932963	16653545
16653547	16653547	NA	NA	NA	NA	4	NA	normgene->intron	-0.0644586	0.930475	-0.433418	422022380710897	16653547	0	16653547	0.902383	0.957911	0.926345	16653547
16653549	16653549	NA	NA	NA	NA	4	NA	normgene->intron	-0.807491	-0.875609	0.616187	402115929536727	16653549	0	16653549	0.192137	0.957911	0.915236	16653549
16653551	16653551	NA	NA	NA	NA	4	NA	normgene->intron	-0.648913	0.0667587	0.345126	434599095210959	16653551	0	16653551	0.219499	0.995933	0.945122	16653551
16653557	16653557	NA	NA	NA	NA	4	NA	normgene->intron	-0.22233	0.434482	-0.785745	193357346943396	16653557	0	16653557	0.74402	0.96648	0.896723	16653557
16653559	16653559	NA	NA	NA	NA	3	NA	normgene->intron	0.147704	0.496431	0.497852	125931389535088	16653559	0	16653559	0.783737	0.957911	0.920067	16653559
16653561	16653561	NA	NA	NA	NA	4	NA	normgene->intron	-134105619515362	-0.428585	0.774285	249537862495289	16653561	0	16653561	0.0284659	0.962437	0.874838	16653561
16653563	16653563	NA	NA	NA	NA	4	NA	normgene->intron	-0.552777	-0.0425954	0.182195	349616049305304	16653563	0	16653563	0.229907	0.997277	0.970929	16653563
16653565	16653565	NA	NA	NA	NA	4	NA	normgene->intron	-0.138438	-0.45986	-0.739979	21596867727288	16653565	0	16653565	0.815407	0.96157	0.883736	16653565
16653567	16653567	NA	NA	NA	NA	4	NA	normgene->intron	0.26534	-0.0108435	-0.909479	371246912416304	16653567	0	16653567	0.651005	0.998859	0.868317	16653567
16653569	16653569	NA	NA	NA	NA	4	NA	normgene->intron	-0.224509	-0.691591	0.270002	331861129807021	16653569	0	16653569	0.779083	0.959953	0.973291	16653569
16653571	16653571	NA	NA	NA	NA	4	NA	normgene->intron	-0.0425927	0.671185	0.0858498	262231677068545	16653571	0	16653571	0.922271	0.957911	0.984244	16653571
16653573	16653573	NA	NA	NA	NA	4	NA	normgene->intron	0.617941	-0.263545	-0.194291	162457044398097	16653573	0	16653573	0.21495	0.972957	0.970949	16653573
16653575	16653575	NA	NA	NA	NA	4	NA	normgene->intron	-171154794351778	-0.301273	137494366987526	422854979977913	16653575	0	16653575	0.0279142	0.980009	0.861685	16653575
16653577	16653577	NA	NA	NA	NA	4	NA	normgene->intron	-0.433779	0.0472748	0.0906237	258410794677705	16653577	0	16653577	0.61826	0.998496	0.99349	16653577
16653579	16653579	NA	NA	NA	NA	4	NA	normgene->intron	-0.0370539	0.30595	-0.168404	183324418201247	16653579	0	16653579	0.930186	0.962437	0.96776	16653579
16653581	16653581	NA	NA	NA	NA	4	NA	normgene->intron	-0.955023	-0.164444	-0.251699	457367957021659	16653581	0	16653581	0.067483	0.988159	0.959169	16653581
16653583	16653583	NA	NA	NA	NA	4	NA	normgene->intron	-124131171515001	0.125584	149843593821425	227099114759783	16653583	0	16653583	0.0662255	0.995933	0.85797	16653583
16653585	16653585	NA	NA	NA	NA	4	NA	normgene->intron	-114650014613601	-11316105111289	0.553724	270266335387858	16653585	0	16653585	0.108125	0.957911	0.933026	16653585
16653587	16653587	NA	NA	NA	NA	4	NA	normgene->intron	-104046794871865	-0.344017	0.678099	444226396696974	16653587	0	16653587	0.0214215	0.96157	0.866876	16653587
16653589	16653589	NA	NA	NA	NA	3	NA	normgene->intron	0.0353871	0.0457657	-0.0685315	0.832365	16653589	0	16653589	0.937856	0.997277	0.9885	16653589
16653591	16653591	NA	NA	NA	NA	4	NA	normgene->intron	-0.462386	-0.334267	138475272486169	334301222292475	16653591	0	16653591	0.35433	0.965455	0.85797	16653591
16653593	16653593	NA	NA	NA	NA	3	NA	normgene->intron	-0.0898045	-0.545513	0.221843	345612524353964	16653593	0	16653593	0.931005	0.972599	0.983178	16653593
16653595	16653595	NA	NA	NA	NA	4	NA	normgene->intron	-0.117095	-0.0488332	-0.0677376	460642132579501	16653595	0	16653595	0.811908	0.997277	0.990424	16653595
16653597	16653597	NA	NA	NA	NA	4	NA	normgene->intron	0.886256	0.149256	-0.290117	321200513339753	16653597	0	16653597	0.0878819	0.990467	0.952692	16653597
16653599	16653599	NA	NA	NA	NA	4	NA	normgene->intron	-0.853739	-0.726581	197087318041098	410682299007203	16653599	0	16653599	0.11184	0.957911	0.85797	16653599
16653601	16653601	NA	NA	NA	NA	4	NA	normgene->intron	-0.0592989	-0.108716	-0.0951603	323961620653001	16653601	0	16653601	0.892072	0.993016	0.982836	16653601
16653603	16653603	NA	NA	NA	NA	4	NA	normgene->intron	-0.226764	0.318422	-102880751574275	476382328128296	16653603	0	16653603	0.738328	0.975263	0.869567	16653603
16653605	16653605	NA	NA	NA	NA	4	NA	normgene->intron	0.348355	0.48535	-0.618617	509396321389612	16653605	0	16653605	0.43385	0.957911	0.874838	16653605
16653607	16653607	NA	NA	NA	NA	4	NA	normgene->intron	-0.513468	-0.463097	0.377087	311036185015898	16653607	0	16653607	0.319177	0.959953	0.938802	16653607
16653609	16653609	NA	NA	NA	NA	3	NA	normgene->intron	-0.395252	-0.392846	-0.0179038	378120441261642	16653609	0	16653609	0.406327	0.96157	0.995994	16653609
16653611	16653611	NA	NA	NA	NA	3	NA	normgene->intron	-119740202492199	-0.822578	262176413872356	302155304533462	16653611	0	16653611	0.108592	0.957911	0.85797	16653611
16653613	16653613	NA	NA	NA	NA	4	NA	normgene->intron	0.804724	0.492032	-0.480579	246875789269212	16653613	0	16653613	0.162669	0.959953	0.928539	16653613
16653615	16653615	NA	NA	NA	NA	4	NA	normgene->intron	0.168915	-0.204792	-0.667845	307548016302649	16653615	0	16653615	0.806209	0.989507	0.914897	16653615
16653617	16653617	NA	NA	NA	NA	4	NA	normgene->intron	-0.41339	0.132384	0.592083	143588801443691	16653617	0	16653617	0.411503	0.993016	0.896723	16653617
16653619	16653619	NA	NA	NA	NA	4	NA	normgene->intron	0.546279	0.376727	-0.0562769	146500883582182	16653619	0	16653619	0.183509	0.957955	0.991232	16653619
16653621	16653621	NA	NA	NA	NA	4	NA	normgene->intron	-0.334643	-0.0391029	-0.393369	161485870539712	16653621	0	16653621	0.418543	0.997277	0.920081	16653621
16653623	16653623	NA	NA	NA	NA	4	NA	normgene->intron	-0.485741	0.454186	0.299707	379639376743736	16653623	0	16653623	0.396325	0.96157	0.958117	16653623
16653625	16653625	NA	NA	NA	NA	4	NA	normgene->intron	-0.734074	-0.153766	0.32625	332822992421763	16653625	0	16653625	0.180554	0.991341	0.950022	16653625
16653627	16653627	NA	NA	NA	NA	4	NA	normgene->intron	0.0743549	-0.591337	124639805826935	163295851984613	16653627	0	16653627	0.885792	0.957911	0.85797	16653627
16653629	16653629	NA	NA	NA	NA	4	NA	normgene->intron	155077527051518	0.229317	-0.378542	241142809005238	16653629	0	16653629	0.0136672	0.981596	0.942998	16653629
16653631	16653631	NA	NA	NA	NA	4	NA	normgene->intron	14304775849267	0.265584	-0.572005	195230354425709	16653631	0	16653631	0.0190812	0.975263	0.908317	16653631
16653633	16653633	NA	NA	NA	NA	4	NA	normgene->intron	0.0570152	0.911264	0.270125	251677657555603	16653633	0	16653633	0.889506	0.957911	0.942676	16653633
16653635	16653635	NA	NA	NA	NA	4	NA	normgene->intron	122161659892801	0.156602	-0.740701	11273464372274	16653635	0	16653635	0.0575147	0.993016	0.89381	16653635
16653637	16653637	NA	NA	NA	NA	4	NA	normgene->intron	0.418799	0.567111	-0.478877	247128025020609	16653637	0	16653637	0.432035	0.957911	0.925954	16653637
16653641	16653641	NA	NA	NA	NA	4	NA	normgene->intron	0.965859	-0.173789	-0.471623	475689794949858	16653641	0	16653641	0.0710282	0.987421	0.924896	16653641
16653643	16653643	NA	NA	NA	NA	2	NA	normgene->intron	0.464726	0.00651829	-0.179797	352253751291203	16653643	0	16653643	0.523946	0.999914	0.981629	16653643
16653645	16653645	NA	NA	NA	NA	3	NA	normgene->intron	-158988567300164	0.130506	0.24261	373568571397422	16653645	0	16653645	0.0513012	0.995933	0.977364	16653645
16653647	16653647	NA	NA	NA	NA	2	NA	normgene->intron	-0.970185	0.226412	-0.501925	478219856048574	16653647	0	16653647	0.111349	0.984354	0.928539	16653647
16653649	16653649	NA	NA	NA	NA	4	NA	normgene->intron	-0.605327	-0.0911891	0.233094	408787190599082	16653649	0	16653649	0.171568	0.995214	0.957267	16653649
16653651	16653651	NA	NA	NA	NA	1	NA	normgene->intron	0.865347	247079326983735	-286232082669619	333095548746525	16653651	0	16653651	0.416928	0.957911	0.85797	16653651
16653653	16653653	NA	NA	NA	NA	4	NA	normgene->intron	0.988251	-0.0278788	-0.766272	180384975747321	16653653	0	16653653	0.124444	0.998496	0.89339	16653653
16653655	16653655	NA	NA	NA	NA	3	NA	normgene->intron	0.700076	0.422115	-0.8623	135755082071549	16653655	0	16653655	0.176477	0.96157	0.865038	16653655
16653657	16653657	NA	NA	NA	NA	1	NA	normgene->intron	-0.493418	-0.462983	284980845685996	142513555465329	16653657	0	16653657	0.401999	0.96157	0.85797	16653657
16653659	16653659	NA	NA	NA	NA	3	NA	normgene->intron	-0.0474296	-0.466325	-0.337439	266516432452471	16653659	0	16653659	0.939975	0.96157	0.953659	16653659
16653661	16653661	NA	NA	NA	NA	4	NA	normgene->intron	-0.0861077	-0.103085	0.500402	328827861932801	16653661	0	16653661	0.90185	0.995933	0.935572	16653661
16653663	16653663	NA	NA	NA	NA	3	NA	normgene->intron	0.756702	-0.673895	-0.0211604	363777726573089	16653663	0	16653663	0.121208	0.957911	0.995758	16653663
16653665	16653665	NA	NA	NA	NA	4	NA	normgene->intron	0.902296	0.214274	-0.642019	265466190228741	16653665	0	16653665	0.3115	0.993623	0.940086	16653665
16653667	16653667	NA	NA	NA	NA	4	NA	normgene->intron	-0.717325	-0.146813	136520705735642	19347637503405	16653667	0	16653667	0.180898	0.991656	0.85797	16653667
16653669	16653669	NA	NA	NA	NA	4	NA	normgene->intron	0.372179	-0.109178	0.360717	30008487011141	16653669	0	16653669	0.5218	0.995933	0.947329	16653669
16653671	16653671	NA	NA	NA	NA	2	NA	normgene->intron	-148719025561343	-193204304639598	261591759891283	278460188566493	16653671	0	16653671	0.0613822	0.957911	0.85797	16653671
16653675	16653675	NA	NA	NA	NA	3	NA	normgene->intron	-0.750498	0.140895	-0.329557	167937302862313	16653675	0	16653675	0.227062	0.993844	0.957267	16653675
16653679	16653679	NA	NA	NA	NA	4	NA	normgene->intron	0.546037	0.167879	0.117731	245900632086277	16653679	0	16653679	0.290041	0.988797	0.982924	16653679
16653683	16653683	NA	NA	NA	NA	4	NA	normgene->intron	110032181462664	0.0337461	0.18864	209664230953296	16653683	0	16653683	0.0417912	0.998255	0.971072	16653683
16653685	16653685	NA	NA	NA	NA	4	NA	normgene->intron	0.101893	-0.314211	-0.199512	287336220182322	16653685	0	16653685	0.818473	0.963275	0.962595	16653685
16653687	16653687	NA	NA	NA	NA	4	NA	normgene->intron	0.111911	-0.415897	0.676605	199285033112495	16653687	0	16653687	0.81879	0.959953	0.874039	16653687
16653689	16653689	NA	NA	NA	NA	4	NA	normgene->intron	0.913842	0.0927623	-0.389362	225243779686216	16653689	0	16653689	0.26588	0.996968	0.961983	16653689
16653691	16653691	NA	NA	NA	NA	4	NA	normgene->intron	-0.128719	0.752176	-0.480266	154489224326579	16653691	0	16653691	0.822849	0.957911	0.926665	16653691
16653693	16653693	NA	NA	NA	NA	4	NA	normgene->intron	17123336269601	0.584059	-204204039402694	331526587604982	16653693	0	16653693	0.00714528	0.957911	0.85797	16653693
16653695	16653695	NA	NA	NA	NA	4	NA	normgene->intron	141924653604438	-0.0275465	-0.202316	346036032593236	16653695	0	16653695	0.0327969	0.998496	0.97613	16653695
16653697	16653697	NA	NA	NA	NA	3	NA	normgene->intron	183131665746651	-0.148517	-0.12898	56844459199739	16653697	0	16653697	0.000225813	0.977705	0.971007	16653697
16653699	16653699	NA	NA	NA	NA	4	NA	normgene->intron	-0.530921	-0.173742	-0.322094	416489689371676	16653699	0	16653699	0.336682	0.989295	0.952325	16653699
16653701	16653701	NA	NA	NA	NA	4	NA	normgene->intron	0.339324	-0.0104633	-0.138831	0.865143	16653701	0	16653701	0.390844	0.998604	0.973291	16653701
16653703	16653703	NA	NA	NA	NA	4	NA	normgene->intron	0.124261	-0.0880184	-0.649216	562399875198967	16653703	0	16653703	0.709927	0.992221	0.861685	16653703
16653705	16653705	NA	NA	NA	NA	4	NA	normgene->intron	0.0525775	0.347057	-0.121585	199297767323507	16653705	0	16653705	0.913911	0.962785	0.980247	16653705
16653707	16653707	NA	NA	NA	NA	4	NA	normgene->intron	103441730533051	0.340157	-0.367947	472955374392518	16653707	0	16653707	0.0386278	0.96341	0.934216	16653707
16653709	16653709	NA	NA	NA	NA	4	NA	normgene->intron	-0.060021	-0.699198	0.715138	375240108850411	16653709	0	16653709	0.899549	0.957911	0.868317	16653709
16653711	16653711	NA	NA	NA	NA	4	NA	normgene->intron	0.571477	-0.51776	0.181352	392682013987597	16653711	0	16653711	0.317599	0.959953	0.977072	16653711
16653713	16653713	NA	NA	NA	NA	4	NA	normgene->intron	-108615586722449	-0.525335	0.610937	404480693553528	16653713	0	16653713	0.0453494	0.957911	0.895693	16653713
16653715	16653715	NA	NA	NA	NA	4	NA	normgene->intron	0.839501	0.34394	-0.730143	186298958467021	16653715	0	16653715	0.0942143	0.964739	0.869567	16653715
16653717	16653717	NA	NA	NA	NA	4	NA	normgene->intron	174085803365298	0.497868	-0.731645	270723533490304	16653717	0	16653717	0.00684578	0.959392	0.878648	16653717
16653719	16653719	NA	NA	NA	NA	4	NA	normgene->intron	0.651377	-0.194448	0.0770452	177265805185316	16653719	0	16653719	0.393527	0.993016	0.993499	16653719
16653721	16653721	NA	NA	NA	NA	4	NA	normgene->intron	0.0915401	0.0896696	0.051941	233194402245204	16653721	0	16653721	0.852924	0.995933	0.993065	16653721
16653723	16653723	NA	NA	NA	NA	4	NA	normgene->intron	0.632257	-0.399211	-0.0287903	276506348805653	16653723	0	16653723	0.243487	0.963275	0.995321	16653723
16653725	16653725	NA	NA	NA	NA	4	NA	normgene->intron	-0.320601	-0.356878	0.967337	408597112448402	16653725	0	16653725	0.586323	0.971319	0.866876	16653725
16653727	16653727	NA	NA	NA	NA	3	NA	normgene->intron	0.480993	0.257854	-0.434792	422206296380197	16653727	0	16653727	0.196655	0.964739	0.896723	16653727
16653729	16653729	NA	NA	NA	NA	4	NA	normgene->intron	-0.071209	0.281413	0.114978	168328362414322	16653729	0	16653729	0.918641	0.979379	0.986999	16653729
16653731	16653731	NA	NA	NA	NA	4	NA	normgene->intron	-0.0624912	-0.584698	0.641649	13944695122488	16653731	0	16653731	0.897398	0.957911	0.874838	16653731
16653733	16653733	NA	NA	NA	NA	4	NA	normgene->intron	-0.16224	-0.805551	0.184498	183139122527213	16653733	0	16653733	0.775352	0.957911	0.975285	16653733
16653735	16653735	NA	NA	NA	NA	4	NA	normgene->intron	0.869622	0.564956	-0.155798	21730675716437	16653735	0	16653735	0.22472	0.96157	0.983478	16653735
16653737	16653737	NA	NA	NA	NA	4	NA	normgene->intron	0.601312	-0.304204	-0.324505	206592113966613	16653737	0	16653737	0.329357	0.974325	0.957587	16653737
16653739	16653739	NA	NA	NA	NA	4	NA	normgene->intron	115031736213539	0.990216	-166015885341131	313156583541623	16653739	0	16653739	0.180873	0.957911	0.861685	16653739
16653741	16653741	NA	NA	NA	NA	4	NA	normgene->intron	0.313724	0.202957	-0.966902	290623332926525	16653741	0	16653741	0.608493	0.987421	0.868317	16653741
16653743	16653743	NA	NA	NA	NA	4	NA	normgene->intron	0.520508	-0.684724	-0.221964	208018757653931	16653743	0	16653743	0.261424	0.957911	0.961792	16653743
16653745	16653745	NA	NA	NA	NA	4	NA	normgene->intron	-0.413088	-0.0638467	0.784363	326545236943701	16653745	0	16653745	0.65204	0.998035	0.926665	16653745
16653747	16653747	NA	NA	NA	NA	4	NA	normgene->intron	0.0315852	-0.330238	-0.157889	428229524080168	16653747	0	16653747	0.931899	0.957911	0.96401	16653747
16653749	16653749	NA	NA	NA	NA	4	NA	normgene->intron	0.995191	0.492617	0.11648	300770035185685	16653749	0	16653749	0.0046915	0.957911	0.970497	16653749
16653751	16653751	NA	NA	NA	NA	4	NA	normgene->intron	129024961424193	0.518281	-0.206215	400912057778248	16653751	0	16653751	0.00521671	0.957911	0.956123	16653751
16653753	16653753	NA	NA	NA	NA	4	NA	normgene->intron	0.419532	0.392869	-0.250281	476970848308986	16653753	0	16653753	0.294959	0.957911	0.947329	16653753
16653755	16653755	NA	NA	NA	NA	4	NA	normgene->intron	0.435453	-0.427649	0.9929	452759790674516	16653755	0	16653755	0.367937	0.959953	0.861685	16653755
16653757	16653757	NA	NA	NA	NA	4	NA	normgene->intron	0.775954	0.630489	-0.436108	375168223038398	16653757	0	16653757	0.0179311	0.957911	0.869943	16653757
16653761	16653761	NA	NA	NA	NA	4	NA	normgene->intron	-215144821843107	0.252064	0.229977	501304594398922	16653761	0	16653761	0.00612063	0.984354	0.973291	16653761
16653763	16653763	NA	NA	NA	NA	4	NA	normgene->intron	-0.464064	0.136858	-0.481513	598452724086849	16653763	0	16653763	0.20088	0.984354	0.880228	16653763
16653765	16653765	NA	NA	NA	NA	4	NA	normgene->intron	-125860765333497	-0.000313246	0.487375	43042416649061	16653765	0	16653765	0.00327381	0.999984	0.87461	16653765
16653767	16653767	NA	NA	NA	NA	4	NA	normgene->intron	-0.387461	-0.306164	0.529064	394698334709903	16653767	0	16653767	0.386839	0.96493	0.896723	16653767
16653771	16653771	NA	NA	NA	NA	4	NA	normgene->intron	0.220397	-0.591189	-0.0429218	259227558664008	16653771	0	16653771	0.748211	0.959953	0.995208	16653771
16653773	16653773	NA	NA	NA	NA	4	NA	normgene->intron	154512751307194	0.264898	-0.580283	506580819905647	16653773	0	16653773	0.00941516	0.972957	0.897347	16653773
16653775	16653775	NA	NA	NA	NA	4	NA	normgene->intron	138516362411	0.401508	-0.664417	311281815791756	16653775	0	16653775	0.0126055	0.96157	0.877069	16653775
16653777	16653777	NA	NA	NA	NA	4	NA	normgene->intron	0.386422	0.189858	0.0732046	519919227988578	16653777	0	16653777	0.283801	0.972957	0.984919	16653777
16653781	16653781	NA	NA	NA	NA	4	NA	normgene->intron	-0.602258	-0.270089	0.743638	188677930950282	16653781	0	16653781	0.300813	0.975263	0.885928	16653781
16653783	16653783	NA	NA	NA	NA	3	NA	normgene->intron	0.706265	114697502331698	-200297134491295	317469642695182	16653783	0	16653783	0.264011	0.957911	0.85797	16653783
16653785	16653785	NA	NA	NA	NA	1	NA	normgene->intron	-0.398459	0.0399572	-0.348338	316099890141681	16653785	0	16653785	0.72325	0.998496	0.977072	16653785
16653787	16653787	NA	NA	NA	NA	4	NA	normgene->intron	0.57009	-0.34703	-0.501268	109779409062212	16653787	0	16653787	0.389014	0.972957	0.935738	16653787
16653789	16653789	NA	NA	NA	NA	4	NA	normgene->intron	0.691898	0.658268	-193424263121649	258860829413776	16653789	0	16653789	0.136081	0.957911	0.85797	16653789
16653791	16653791	NA	NA	NA	NA	4	NA	normgene->intron	-0.0492556	-0.646521	0.127846	27556357276579	16653791	0	16653791	0.926987	0.957911	0.981453	16653791
16653793	16653793	NA	NA	NA	NA	4	NA	normgene->intron	-0.456648	-0.352053	0.468925	19799356484353	16653793	0	16653793	0.366505	0.964739	0.924513	16653793
16653795	16653795	NA	NA	NA	NA	4	NA	normgene->intron	0.215844	0.0616019	0.521569	344055456171828	16653795	0	16653795	0.58318	0.995933	0.879362	16653795
16653797	16653797	NA	NA	NA	NA	3	NA	normgene->intron	-190087728361946	0.172922	-0.400407	331398340301059	16653797	0	16653797	0.0135585	0.993016	0.951372	16653797
16653799	16653799	NA	NA	NA	NA	4	NA	normgene->intron	0.678612	0.486351	-0.68339	252881303824232	16653799	0	16653799	0.167839	0.957911	0.874743	16653799
16653801	16653801	NA	NA	NA	NA	3	NA	normgene->intron	-0.0394825	0.508076	-183762415591766	263746151969606	16653801	0	16653801	0.961122	0.96648	0.85797	16653801
16653803	16653803	NA	NA	NA	NA	4	NA	normgene->intron	-155070011221563	-0.17483	0.729115	485015039658754	16653803	0	16653803	0.00927138	0.987421	0.874346	16653803
16653805	16653805	NA	NA	NA	NA	4	NA	normgene->intron	-0.951981	0.400211	-0.34354	47207807152483	16653805	0	16653805	0.0305481	0.957911	0.928477	16653805
16653807	16653807	NA	NA	NA	NA	4	NA	normgene->intron	0.235971	0.324463	-0.268028	193620580656154	16653807	0	16653807	0.742907	0.975263	0.971053	16653807
16653809	16653809	NA	NA	NA	NA	4	NA	normgene->intron	0.326879	0.0353395	0.694732	243246855236174	16653809	0	16653809	0.532136	0.998198	0.880228	16653809
16653815	16653815	NA	NA	NA	NA	4	NA	normgene->intron	-0.111287	-0.595323	0.263348	386300717057187	16653815	0	16653815	0.841015	0.957911	0.959969	16653815
16653817	16653817	NA	NA	NA	NA	4	NA	normgene->intron	0.767592	0.389347	-0.230058	474066819477014	16653817	0	16653817	0.188795	0.964962	0.970929	16653817
16653819	16653819	NA	NA	NA	NA	3	NA	normgene->intron	-123107419685888	-0.0483841	-0.150891	530410005195369	16653819	0	16653819	0.020936	0.997277	0.977517	16653819
16653821	16653821	NA	NA	NA	NA	4	NA	normgene->intron	0.374858	0.0946724	-0.0362441	194230900599171	16653821	0	16653821	0.462101	0.995933	0.994912	16653821
16653823	16653823	NA	NA	NA	NA	2	NA	normgene->intron	-0.427114	-0.382391	0.552207	0.894757	16653823	0	16653823	0.403429	0.963275	0.903018	16653823
16653825	16653825	NA	NA	NA	NA	4	NA	normgene->intron	-0.345844	-0.439595	0.745054	389944419975873	16653825	0	16653825	0.466061	0.957955	0.868805	16653825
16653827	16653827	NA	NA	NA	NA	4	NA	normgene->intron	0.340926	-0.286988	0.50322	262856321848479	16653827	0	16653827	0.470143	0.971319	0.903896	16653827
16653829	16653829	NA	NA	NA	NA	4	NA	normgene->intron	-0.0112282	0.00746665	0.390073	451199646485898	16653829	0	16653829	0.980242	0.999042	0.925898	16653829
16653831	16653831	NA	NA	NA	NA	4	NA	normgene->intron	0.132156	0.285564	-0.253704	43873424904685	16653831	0	16653831	0.794841	0.971319	0.95846	16653831
16653833	16653833	NA	NA	NA	NA	4	NA	normgene->intron	-0.445102	0.551591	0.590491	303919601277591	16653833	0	16653833	0.514626	0.96157	0.926665	16653833
16653835	16653835	NA	NA	NA	NA	4	NA	normgene->intron	-0.916996	-188637532723284	198134221837721	350982588624312	16653835	0	16653835	0.257573	0.957911	0.85797	16653835
16653837	16653837	NA	NA	NA	NA	4	NA	normgene->intron	-0.246906	-0.597271	-0.999001	389513734534776	16653837	0	16653837	0.519197	0.957911	0.85797	16653837
16653839	16653839	NA	NA	NA	NA	4	NA	normgene->intron	-0.0956038	-0.0777931	-0.00260696	210038008710113	16653839	0	16653839	0.903782	0.997277	0.999638	16653839
16653841	16653841	NA	NA	NA	NA	4	NA	normgene->intron	0.915467	-0.442299	0.0556648	274940252351823	16653841	0	16653841	0.135476	0.963275	0.993882	16653841
16653843	16653843	NA	NA	NA	NA	4	NA	normgene->intron	0.735591	-0.00512851	-0.217092	469581461593275	16653843	0	16653843	0.23595	0.999914	0.973291	16653843
16653845	16653845	NA	NA	NA	NA	4	NA	normgene->intron	-0.0121547	0.30226	-0.504919	59380965305644	16653845	0	16653845	0.974932	0.96157	0.876286	16653845
16653847	16653847	NA	NA	NA	NA	3	NA	normgene->intron	0.611958	-0.384352	0.571945	37063378298969	16653847	0	16653847	0.371316	0.97223	0.929847	16653847
16653849	16653849	NA	NA	NA	NA	4	NA	normgene->intron	-0.0531336	0.366932	-0.214709	420573056837798	16653849	0	16653849	0.93273	0.971319	0.972315	16653849
16653851	16653851	NA	NA	NA	NA	4	NA	normgene->intron	0.119426	0.738186	-0.640635	276715726116928	16653851	0	16653851	0.806081	0.957911	0.877165	16653851
16653853	16653853	NA	NA	NA	NA	4	NA	normgene->intron	0.314039	0.00139651	-0.793165	143236646594894	16653853	0	16653853	0.356458	0.999984	0.85797	16653853
16653855	16653855	NA	NA	NA	NA	4	NA	normgene->intron	-0.385649	-0.4723	110468695882106	342626099639719	16653855	0	16653855	0.439087	0.957911	0.861685	16653855
16653857	16653857	NA	NA	NA	NA	4	NA	normgene->intron	0.103305	0.0373424	-0.143052	123640966224574	16653857	0	16653857	0.824101	0.998035	0.976899	16653857
16653859	16653859	NA	NA	NA	NA	4	NA	normgene->intron	0.676784	0.681373	0.0709785	208790992847032	16653859	0	16653859	0.279785	0.957911	0.993049	16653859
16653861	16653861	NA	NA	NA	NA	4	NA	normgene->intron	0.473822	141949329598688	-0.491355	262744242996251	16653861	0	16653861	0.516686	0.957911	0.943651	16653861
16653863	16653863	NA	NA	NA	NA	4	NA	normgene->intron	-0.604843	0.310164	0.463315	420266849954362	16653863	0	16653863	0.215764	0.969314	0.920081	16653863
16653865	16653865	NA	NA	NA	NA	4	NA	normgene->intron	-0.708327	0.375239	0.532929	361119377070218	16653865	0	16653865	0.178035	0.964491	0.911405	16653865
16653867	16653867	NA	NA	NA	NA	3	NA	normgene->intron	0.798513	0.41211	-0.679342	1353315894066	16653867	0	16653867	0.0998882	0.959953	0.874039	16653867
16653869	16653869	NA	NA	NA	NA	1	NA	normgene->intron	-0.671593	0.145715	0.814121	120829755065374	16653869	0	16653869	0.401473	0.995933	0.912855	16653869
16653871	16653871	NA	NA	NA	NA	4	NA	normgene->intron	-0.493663	-0.489054	0.526145	233161212503041	16653871	0	16653871	0.312065	0.957911	0.90314	16653871
16653873	16653873	NA	NA	NA	NA	1	NA	normgene->intron	0.632949	0.755238	-0.240925	0.936057	16653873	0	16653873	0.36337	0.957911	0.973291	16653873
16653875	16653875	NA	NA	NA	NA	4	NA	normgene->intron	0.72504	0.553282	-0.98814	197465808170653	16653875	0	16653875	0.324107	0.963275	0.879296	16653875
16653877	16653877	NA	NA	NA	NA	4	NA	normgene->intron	-0.060208	0.518537	-0.036088	479687609568641	16653877	0	16653877	0.905023	0.957911	0.994894	16653877
16653879	16653879	NA	NA	NA	NA	3	NA	normgene->intron	-0.0287216	0.460829	-16151793287411	30165400744134	16653879	0	16653879	0.96982	0.968949	0.861685	16653879
16653881	16653881	NA	NA	NA	NA	4	NA	normgene->intron	0.204503	0.30023	0.452107	133199921593073	16653881	0	16653881	0.716896	0.972957	0.930725	16653881
16653885	16653885	NA	NA	NA	NA	4	NA	normgene->intron	0.840666	-0.636845	-0.425369	249235407031055	16653885	0	16653885	0.152389	0.957911	0.938615	16653885
16653889	16653889	NA	NA	NA	NA	4	NA	normgene->intron	104123829131142	0.116987	-0.353477	52899131164025	16653889	0	16653889	0.00888289	0.987421	0.909247	16653889
16653891	16653891	NA	NA	NA	NA	4	NA	normgene->intron	0.329027	0.202089	0.729378	429369353589978	16653891	0	16653891	0.429464	0.975263	0.863874	16653891
16653893	16653893	NA	NA	NA	NA	4	NA	normgene->intron	139660168331735	0.303058	-0.759233	553173428790088	16653893	0	16653893	0.00424926	0.962437	0.861685	16653893
16653895	16653895	NA	NA	NA	NA	3	NA	normgene->intron	106404281431158	0.0328236	-0.238235	380678551468458	16653895	0	16653895	0.141145	0.998496	0.97527	16653895
16653897	16653897	NA	NA	NA	NA	4	NA	normgene->intron	-0.0530895	0.197815	-0.167404	254684788877728	16653897	0	16653897	0.937653	0.989534	0.980652	16653897
16653899	16653899	NA	NA	NA	NA	4	NA	normgene->intron	-0.389831	0.149506	0.717927	503258002404845	16653899	0	16653899	0.341694	0.985901	0.86403	16653899
16653901	16653901	NA	NA	NA	NA	3	NA	normgene->intron	-0.172254	-0.389432	-0.0492915	176064075054605	16653901	0	16653901	0.794385	0.971319	0.994894	16653901
16653903	16653903	NA	NA	NA	NA	4	NA	normgene->intron	-0.415533	-0.20029	0.410471	384093067186221	16653903	0	16653903	0.442458	0.984522	0.935572	16653903
16653905	16653905	NA	NA	NA	NA	4	NA	normgene->intron	0.70989	0.214569	-0.373254	486283906736285	16653905	0	16653905	0.0471432	0.969314	0.899981	16653905
16653907	16653907	NA	NA	NA	NA	4	NA	normgene->intron	0.29742	-0.426632	0.368219	156628617603739	16653907	0	16653907	0.529616	0.959953	0.935067	16653907
16653909	16653909	NA	NA	NA	NA	4	NA	normgene->intron	0.414803	-0.369523	128481460843249	218797016499155	16653909	0	16653909	0.422558	0.964739	0.85797	16653909
16653913	16653913	NA	NA	NA	NA	4	NA	normgene->intron	-0.390296	-0.407928	112285546325057	284529085818171	16653913	0	16653913	0.600669	0.972599	0.869567	16653913
16653915	16653915	NA	NA	NA	NA	4	NA	normgene->intron	0.958429	0.373231	-0.737614	52654740736474	16653915	0	16653915	0.0231584	0.957911	0.861685	16653915
16653917	16653917	NA	NA	NA	NA	4	NA	normgene->intron	-0.415999	-0.0977426	0.330031	409903514647379	16653917	0	16653917	0.389803	0.995453	0.943005	16653917
16653919	16653919	NA	NA	NA	NA	4	NA	normgene->intron	-0.870856	-0.00238996	0.98555	346351266763014	16653919	0	16653919	0.0840609	0.999984	0.861685	16653919
16653921	16653921	NA	NA	NA	NA	4	NA	normgene->intron	-110362287260577	-0.522383	0.407808	432229415332878	16653921	0	16653921	0.0481924	0.957911	0.935067	16653921
16653923	16653923	NA	NA	NA	NA	4	NA	normgene->intron	0.762472	0.275718	-0.536127	413041800772124	16653923	0	16653923	0.207036	0.975949	0.925954	16653923
16653925	16653925	NA	NA	NA	NA	4	NA	normgene->intron	0.538973	0.344215	-0.968707	14164708217669	16653925	0	16653925	0.172578	0.959953	0.85797	16653925
16653927	16653927	NA	NA	NA	NA	4	NA	normgene->intron	15817166553962	0.162651	-0.603581	326039961025275	16653927	0	16653927	0.00426786	0.986756	0.880228	16653927
16653929	16653929	NA	NA	NA	NA	4	NA	normgene->intron	0.535243	-0.208525	0.470845	388312552976063	16653929	0	16653929	0.132041	0.971319	0.878648	16653929
16653931	16653931	NA	NA	NA	NA	4	NA	normgene->intron	0.293507	-0.293527	-0.0903462	319910233254324	16653931	0	16653931	0.445435	0.962437	0.981885	16653931
16653933	16653933	NA	NA	NA	NA	4	NA	normgene->intron	-0.384575	-0.00745961	0.286955	165839578190686	16653933	0	16653933	0.523597	0.999593	0.961792	16653933
16653935	16653935	NA	NA	NA	NA	4	NA	normgene->intron	-0.332206	0.485087	-0.206164	19409462187393	16653935	0	16653935	0.630582	0.964739	0.978179	16653935
16653937	16653937	NA	NA	NA	NA	4	NA	normgene->intron	-0.838513	-0.170804	0.290786	263927188522563	16653937	0	16653937	0.25331	0.993844	0.970929	16653937
16653939	16653939	NA	NA	NA	NA	4	NA	normgene->intron	-0.27529	0.175275	-0.387815	182249345186591	16653939	0	16653939	0.685639	0.993016	0.952325	16653939
16653941	16653941	NA	NA	NA	NA	4	NA	normgene->intron	-0.337195	-0.123987	0.641123	361660991896241	16653941	0	16653941	0.492956	0.993016	0.881999	16653941
16653943	16653943	NA	NA	NA	NA	4	NA	normgene->intron	0.334723	-0.472412	-0.0879898	353918260655149	16653943	0	16653943	0.604833	0.963275	0.991318	16653943
16653945	16653945	NA	NA	NA	NA	4	NA	normgene->intron	0.66829	0.978438	-0.760574	292537385458776	16653945	0	16653945	0.150951	0.957911	0.866876	16653945
16653947	16653947	NA	NA	NA	NA	4	NA	normgene->intron	0.367312	0.153253	-0.978454	317733070531121	16653947	0	16653947	0.342876	0.983381	0.85797	16653947
16653949	16653949	NA	NA	NA	NA	3	NA	normgene->intron	-0.0954168	0.308139	-0.0397041	306457109480472	16653949	0	16653949	0.929519	0.989895	0.995844	16653949
16653951	16653951	NA	NA	NA	NA	4	NA	normgene->intron	0.592178	-0.0869952	0.480246	208290712971122	16653951	0	16653951	0.28614	0.995933	0.926951	16653951
16653953	16653953	NA	NA	NA	NA	4	NA	normgene->intron	-0.661578	0.197123	144479517454917	264441476364221	16653953	0	16653953	0.285084	0.989295	0.85797	16653953
16653955	16653955	NA	NA	NA	NA	1	NA	normgene->intron	-0.770534	-0.527309	-0.38457	375972727472646	16653955	0	16653955	0.151896	0.957911	0.939121	16653955
16653957	16653957	NA	NA	NA	NA	1	NA	normgene->intron	0.327505	-0.140451	0.402937	124750464953608	16653957	0	16653957	0.697583	0.995933	0.960656	16653957
16653959	16653959	NA	NA	NA	NA	4	NA	normgene->intron	0.84302	0.254837	-0.0613791	127245395885553	16653959	0	16653959	0.0878819	0.972957	0.992292	16653959
16653961	16653961	NA	NA	NA	NA	4	NA	normgene->intron	0.0991564	0.50529	-0.690856	272004548447708	16653961	0	16653961	0.814912	0.957911	0.865038	16653961
16653963	16653963	NA	NA	NA	NA	4	NA	normgene->intron	-0.690553	-0.0311164	0.449433	39275880678092	16653963	0	16653963	0.223299	0.998496	0.933026	16653963
16653965	16653965	NA	NA	NA	NA	4	NA	normgene->intron	0.396362	0.017055	-0.735393	330455727774342	16653965	0	16653965	0.501371	0.998599	0.887968	16653965
16653967	16653967	NA	NA	NA	NA	4	NA	normgene->intron	1043737673948	0.48015	-0.554639	332632514742687	16653967	0	16653967	0.051625	0.957911	0.901099	16653967
16653969	16653969	NA	NA	NA	NA	3	NA	normgene->intron	-0.342428	-0.114796	112336385088985	486094416034356	16653969	0	16653969	0.687266	0.995933	0.878648	16653969
16653971	16653971	NA	NA	NA	NA	4	NA	normgene->intron	0.103756	-0.149781	0.232798	248591639871202	16653971	0	16653971	0.849868	0.991206	0.964379	16653971
16653973	16653973	NA	NA	NA	NA	4	NA	normgene->intron	0.779971	0.0611548	-0.765902	370648075639179	16653973	0	16653973	0.113543	0.995933	0.868317	16653973
16653975	16653975	NA	NA	NA	NA	4	NA	normgene->intron	-111333148240635	-0.288398	188313436737854	221227228264551	16653975	0	16653975	0.149829	0.984354	0.85797	16653975
16653979	16653979	NA	NA	NA	NA	4	NA	normgene->intron	-0.560246	0.0157506	-0.0732051	320575432074476	16653979	0	16653979	0.460826	0.998759	0.993723	16653979
16653981	16653981	NA	NA	NA	NA	4	NA	normgene->intron	-0.301249	-0.0683072	0.478965	319583162578507	16653981	0	16653981	0.573267	0.995933	0.925954	16653981
16653983	16653983	NA	NA	NA	NA	4	NA	normgene->intron	-10126050145105	-108580462599248	10285722802739	320556667540048	16653983	0	16653983	0.15488	0.957911	0.870604	16653983
16653985	16653985	NA	NA	NA	NA	4	NA	normgene->intron	0.592269	0.597267	-157168868637807	145899447197116	16653985	0	16653985	0.271711	0.957911	0.85797	16653985
16653989	16653989	NA	NA	NA	NA	4	NA	normgene->intron	-127237464829599	-0.15795	0.0481607	455680093588838	16653989	0	16653989	0.0103049	0.98512	0.993049	16653989
16653991	16653991	NA	NA	NA	NA	3	NA	normgene->intron	-109000683296393	0.336698	0.888641	30725259954938	16653991	0	16653991	0.0944651	0.972957	0.87461	16653991
16653993	16653993	NA	NA	NA	NA	1	NA	normgene->intron	-0.321002	199049751535426	-191919983731912	351654222722034	16653993	0	16653993	0.79699	0.957911	0.868317	16653993
16653995	16653995	NA	NA	NA	NA	4	NA	normgene->intron	-0.265839	0.627075	-0.412377	298886560145194	16653995	0	16653995	0.717922	0.959953	0.952692	16653995
16653997	16653997	NA	NA	NA	NA	4	NA	normgene->intron	110984936413694	0.91231	-0.254457	349880629846381	16653997	0	16653997	0.0729493	0.957911	0.967081	16653997
16653999	16653999	NA	NA	NA	NA	4	NA	normgene->intron	-0.28088	-0.273736	0.00120535	0.769264	16653999	0	16653999	0.536988	0.971319	0.999638	16653999
16654001	16654001	NA	NA	NA	NA	4	NA	normgene->intron	0.322539	0.183903	0.245602	417595577353172	16654001	0	16654001	0.453044	0.979379	0.952764	16654001
16654003	16654003	NA	NA	NA	NA	4	NA	normgene->intron	-0.143794	-0.0339277	0.511594	431424872151124	16654003	0	16654003	0.786693	0.998255	0.916362	16654003
16654005	16654005	NA	NA	NA	NA	4	NA	normgene->intron	0.0510875	-0.332555	0.339313	150499477289576	16654005	0	16654005	0.936868	0.972957	0.954311	16654005
16654007	16654007	NA	NA	NA	NA	4	NA	normgene->intron	-0.192737	0.197496	0.501231	366453699960441	16654007	0	16654007	0.680729	0.979379	0.901099	16654007
16654009	16654009	NA	NA	NA	NA	4	NA	normgene->intron	-0.742065	0.0691582	-0.0121421	473768595134838	16654009	0	16654009	0.0754511	0.995933	0.997111	16654009
16654011	16654011	NA	NA	NA	NA	4	NA	normgene->intron	-0.929928	-0.428836	0.456344	393610245073674	16654011	0	16654011	0.0200887	0.957911	0.887007	16654011
16654013	16654013	NA	NA	NA	NA	4	NA	normgene->intron	-0.973536	0.255162	-0.0392414	45381050083112	16654013	0	16654013	0.130271	0.982659	0.995208	16654013
16654015	16654015	NA	NA	NA	NA	4	NA	normgene->intron	0.874578	0.220249	-119102445170909	310819078712175	16654015	0	16654015	0.115196	0.9823	0.861685	16654015
16654017	16654017	NA	NA	NA	NA	3	NA	normgene->intron	-0.135886	-0.786785	0.435108	355899108791865	16654017	0	16654017	0.857068	0.957911	0.949814	16654017
16654019	16654019	NA	NA	NA	NA	4	NA	normgene->intron	-0.426229	0.457466	-0.833684	431431536354934	16654019	0	16654019	0.372119	0.957911	0.86403	16654019
16654021	16654021	NA	NA	NA	NA	2	NA	normgene->intron	-0.0888164	0.719759	-0.378013	420481561180758	16654021	0	16654021	0.895484	0.957911	0.951247	16654021
16654023	16654023	NA	NA	NA	NA	4	NA	normgene->intron	-0.292579	-0.250346	-0.0476516	498864367173584	16654023	0	16654023	0.636256	0.982037	0.994894	16654023
16654025	16654025	NA	NA	NA	NA	3	NA	normgene->intron	-0.520764	-0.0358077	0.697697	35503210589466	16654025	0	16654025	0.422978	0.998496	0.903583	16654025
16654029	16654029	NA	NA	NA	NA	4	NA	normgene->intron	103253100415285	-0.0248557	-0.597481	108705475249969	16654029	0	16654029	0.111299	0.998496	0.920686	16654029
16654031	16654031	NA	NA	NA	NA	4	NA	normgene->intron	-116271448926121	-0.50045	121112865580866	201926542637213	16654031	0	16654031	0.0481325	0.959953	0.861685	16654031
16654033	16654033	NA	NA	NA	NA	4	NA	normgene->intron	-110362287260577	-0.522383	0.407808	432229415332878	16654033	0	16654033	0.0481924	0.957911	0.935067	16654033
16654035	16654035	NA	NA	NA	NA	4	NA	normgene->intron	0.762472	0.275718	-0.536127	413041800772124	16654035	0	16654035	0.207036	0.975949	0.925954	16654035
16654037	16654037	NA	NA	NA	NA	4	NA	normgene->intron	0.538973	0.344215	-0.968707	14164708217669	16654037	0	16654037	0.172578	0.959953	0.85797	16654037
16654039	16654039	NA	NA	NA	NA	4	NA	normgene->intron	15817166553962	0.162651	-0.603581	326039961025275	16654039	0	16654039	0.00426786	0.986756	0.880228	16654039
16654041	16654041	NA	NA	NA	NA	4	NA	normgene->intron	0.535243	-0.208525	0.470845	388312552976063	16654041	0	16654041	0.132041	0.971319	0.878648	16654041
16654043	16654043	NA	NA	NA	NA	4	NA	normgene->intron	0.293507	-0.293527	-0.0903462	319910233254324	16654043	0	16654043	0.445435	0.962437	0.981885	16654043
16654045	16654045	NA	NA	NA	NA	4	NA	normgene->intron	-0.384575	-0.00745961	0.286955	165839578190686	16654045	0	16654045	0.523597	0.999593	0.961792	16654045
16654047	16654047	NA	NA	NA	NA	4	NA	normgene->intron	0.917593	0.275177	-0.534425	196303419815144	16654047	0	16654047	0.117235	0.975263	0.923055	16654047
16654051	16654051	NA	NA	NA	NA	4	NA	normgene->intron	0.796244	0.958521	-148038821028536	284026526380609	16654051	0	16654051	0.138905	0.957911	0.85797	16654051
16654053	16654053	NA	NA	NA	NA	4	NA	normgene->intron	0.980244	0.353319	-0.853938	521618609076541	16654053	0	16654053	0.00213544	0.957911	0.85797	16654053
16654055	16654055	NA	NA	NA	NA	4	NA	normgene->intron	0.811261	0.489182	-0.756237	363417900958035	16654055	0	16654055	0.197856	0.96157	0.89423	16654055
16654057	16654057	NA	NA	NA	NA	4	NA	normgene->intron	0.665185	-0.282328	-0.159248	152212570499292	16654057	0	16654057	0.112364	0.964739	0.971007	16654057
16654059	16654059	NA	NA	NA	NA	4	NA	normgene->intron	105508115516433	0.294252	-0.00573541	433900174472776	16654059	0	16654059	0.0881438	0.974325	0.999338	16654059
16654061	16654061	NA	NA	NA	NA	4	NA	normgene->intron	0.824624	0.880941	-0.124255	340644634393539	16654061	0	16654061	0.242198	0.957911	0.986869	16654061
16654063	16654063	NA	NA	NA	NA	4	NA	normgene->intron	-0.537732	-103359243546576	0.947344	214428943535572	16654063	0	16654063	0.39458	0.957911	0.869567	16654063
16654065	16654065	NA	NA	NA	NA	2	NA	normgene->intron	-0.154678	0.798124	-173244258378891	243550041143304	16654065	0	16654065	0.816913	0.957911	0.85797	16654065
16654067	16654067	NA	NA	NA	NA	3	NA	normgene->intron	0.507009	0.752501	-300726526612715	324987683188169	16654067	0	16654067	0.452911	0.957911	0.85797	16654067
16654071	16654071	NA	NA	NA	NA	4	NA	normgene->intron	0.223983	0.0671429	-0.551799	254102106558577	16654071	0	16654071	0.732109	0.997277	0.927102	16654071
16654073	16654073	NA	NA	NA	NA	3	NA	normgene->intron	0.247396	0.426482	-178189541915548	328553984235052	16654073	0	16654073	0.804705	0.977743	0.862262	16654073
16654075	16654075	NA	NA	NA	NA	4	NA	normgene->intron	-0.610509	-0.143404	-0.159544	190824768898565	16654075	0	16654075	0.166488	0.988159	0.97177	16654075
16654079	16654079	NA	NA	NA	NA	4	NA	normgene->intron	-100039468843172	-0.0202116	0.0867645	373029367366327	16654079	0	16654079	0.0521571	0.998496	0.986869	16654079
16654081	16654081	NA	NA	NA	NA	4	NA	normgene->intron	-0.640498	0.135513	-0.507643	239230673578001	16654081	0	16654081	0.517844	0.995933	0.958487	16654081
16654083	16654083	NA	NA	NA	NA	4	NA	normgene->intron	0.856911	0.209639	-0.467312	17716457713784	16654083	0	16654083	0.0728787	0.976133	0.912256	16654083
16654085	16654085	NA	NA	NA	NA	4	NA	normgene->intron	-0.819887	-0.480257	0.731327	147621225677952	16654085	0	16654085	0.173788	0.96157	0.892442	16654085
16654087	16654087	NA	NA	NA	NA	4	NA	normgene->intron	-0.382526	-0.0325185	0.165417	240817028995456	16654087	0	16654087	0.517036	0.998496	0.979892	16654087
16654089	16654089	NA	NA	NA	NA	4	NA	normgene->intron	0.194956	-0.363015	-0.827193	23412205789139	16654089	0	16654089	0.725542	0.965438	0.869567	16654089
16654093	16654093	NA	NA	NA	NA	2	NA	normgene->intron	-0.0910683	-0.520082	0.260294	0.61842	16654093	0	16654093	0.826447	0.957911	0.945135	16654093
16654095	16654095	NA	NA	NA	NA	3	NA	normgene->intron	0.111774	-0.377823	-0.312368	346902815771623	16654095	0	16654095	0.840222	0.964739	0.951831	16654095
16654097	16654097	NA	NA	NA	NA	1	NA	normgene->intron	2098495783538	159669781034645	-189547274317769	276362953267243	16654097	0	16654097	0.0106411	0.957911	0.85797	16654097
16654099	16654099	NA	NA	NA	NA	4	NA	normgene->intron	0.384882	0.23864	0.241487	406647457729082	16654099	0	16654099	0.360482	0.97133	0.952692	16654099
16654101	16654101	NA	NA	NA	NA	3	NA	normgene->intron	0.638654	-0.128729	-0.546444	120225483172855	16654101	0	16654101	0.123461	0.989295	0.879145	16654101
16654103	16654103	NA	NA	NA	NA	5	NA	normgene->intron	-0.0997595	-0.766149	0.209816	112917129965487	16654103	0	16654103	0.814572	0.957911	0.958674	16654103
16654105	16654105	NA	NA	NA	NA	4	NA	normgene->intron	0.227098	-0.130183	-0.0768273	182971251153724	16654105	0	16654105	0.746536	0.995933	0.993049	16654105
16654107	16654107	NA	NA	NA	NA	4	NA	normgene->intron	-0.381111	-0.545971	0.373949	227354294489995	16654107	0	16654107	0.616284	0.96341	0.959763	16654107
16654109	16654109	NA	NA	NA	NA	4	NA	normgene->intron	0.767918	-0.0198735	-0.721392	108030854527681	16654109	0	16654109	0.0958956	0.998496	0.868317	16654109
16654111	16654111	NA	NA	NA	NA	3	NA	normgene->intron	0.160417	0.387954	-0.974647	37265601905291	16654111	0	16654111	0.860514	0.977412	0.899083	16654111
16654113	16654113	NA	NA	NA	NA	3	NA	normgene->intron	-0.242961	0.0864473	-0.453425	153094989084562	16654113	0	16654113	0.784432	0.997277	0.957431	16654113
16654115	16654115	NA	NA	NA	NA	3	NA	normgene->intron	0.417914	0.137793	0.25098	0.874422	16654115	0	16654115	0.335038	0.989295	0.952652	16654115
16654117	16654117	NA	NA	NA	NA	4	NA	normgene->intron	0.360435	0.525751	-0.403585	264708686525653	16654117	0	16654117	0.498423	0.957911	0.935572	16654117
16654119	16654119	NA	NA	NA	NA	3	NA	normgene->intron	-0.0813066	-0.646007	-0.0337448	166369740565113	16654119	0	16654119	0.847335	0.957911	0.99418	16654119
16654121	16654121	NA	NA	NA	NA	4	NA	normgene->intron	-0.530016	-0.884493	0.324871	272442122735969	16654121	0	16654121	0.469066	0.957911	0.964534	16654121
16654125	16654125	NA	NA	NA	NA	4	NA	normgene->intron	-261353647301457	-148206237589724	185006008833737	220329735291501	16654125	0	16654125	6.48956e+09	0.957911	0.85797	16654125
16654127	16654127	NA	NA	NA	NA	2	NA	normgene->intron	0.684818	0.807235	-114208789447602	191436111844772	16654127	0	16654127	0.342893	0.957911	0.868317	16654127
16654129	16654129	NA	NA	NA	NA	4	NA	normgene->intron	0.7658	-0.506477	-0.226457	145236174103081	16654129	0	16654129	0.0679676	0.957911	0.953659	16654129
16654131	16654131	NA	NA	NA	NA	4	NA	normgene->intron	0.597152	-0.0672574	-0.569849	207891900065316	16654131	0	16654131	0.372721	0.997277	0.928381	16654131
16654133	16654133	NA	NA	NA	NA	4	NA	normgene->intron	-0.142116	-0.692483	188937323663572	199724001028199	16654133	0	16654133	0.876089	0.96157	0.861685	16654133
16654135	16654135	NA	NA	NA	NA	4	NA	normgene->intron	-0.0646298	-0.0530305	-0.397947	365477974770813	16654135	0	16654135	0.907968	0.997277	0.935972	16654135
16654139	16654139	NA	NA	NA	NA	4	NA	normgene->intron	-0.00755815	0.190647	-0.266337	117139441149755	16654139	0	16654139	0.988167	0.983381	0.954434	16654139
16654141	16654141	NA	NA	NA	NA	4	NA	normgene->intron	-0.593274	-0.451461	143974892029717	0.904428	16654141	0	16654141	0.109631	0.957911	0.85797	16654141
16654147	16654147	NA	NA	NA	NA	4	NA	normgene->intron	0.527566	0.241512	-0.434229	184224917268749	16654147	0	16654147	0.309028	0.975263	0.929573	16654147
16654149	16654149	NA	NA	NA	NA	2	NA	normgene->intron	0.519328	-0.268335	0.522956	365744205258497	16654149	0	16654149	0.132631	0.96157	0.869567	16654149
16654151	16654151	NA	NA	NA	NA	4	NA	normgene->intron	0.46923	0.445543	-0.19231	403931097210124	16654151	0	16654151	0.162188	0.957911	0.952511	16654151
16654153	16654153	NA	NA	NA	NA	3	NA	normgene->intron	181712326679443	120663270850242	-18659225684133	205773543787879	16654153	0	16654153	0.00139378	0.957911	0.85797	16654153
16654157	16654157	NA	NA	NA	NA	1	NA	normgene->intron	0.618632	0.822399	-0.403865	412195756520008	16654157	0	16654157	0.571832	0.962437	0.971072	16654157
16654159	16654159	NA	NA	NA	NA	4	NA	normgene->intron	0.258672	0.43262	-0.038033	281299480863433	16654159	0	16654159	0.756063	0.972957	0.995698	16654159
16654161	16654161	NA	NA	NA	NA	4	NA	normgene->intron	0.888243	0.196436	0.226469	33070766491246	16654161	0	16654161	0.075403	0.982129	0.961983	16654161
16654163	16654163	NA	NA	NA	NA	4	NA	normgene->intron	108175113920208	0.0460195	-0.636728	171831935662096	16654163	0	16654163	0.0775109	0.998035	0.903018	16654163
16654165	16654165	NA	NA	NA	NA	4	NA	normgene->intron	-129843377551098	-0.0558768	0.962426	495615628082035	16654165	0	16654165	0.0206803	0.99725	0.861685	16654165
16654167	16654167	NA	NA	NA	NA	4	NA	normgene->intron	-0.932998	-0.517471	0.115529	241983918739123	16654167	0	16654167	0.105391	0.95826	0.984396	16654167
16654169	16654169	NA	NA	NA	NA	3	NA	normgene->intron	-105823699927245	-0.624266	0.627742	447658551981457	16654169	0	16654169	0.030233	0.957911	0.874838	16654169
16654171	16654171	NA	NA	NA	NA	4	NA	normgene->intron	117949016054034	0.928363	-0.849468	33760422023933	16654171	0	16654171	0.156461	0.957911	0.910174	16654171
16654173	16654173	NA	NA	NA	NA	4	NA	normgene->intron	0.0894421	0.0945611	-0.422615	506698253310346	16654173	0	16654173	0.898949	0.995933	0.946826	16654173
16654179	16654179	NA	NA	NA	NA	3	NA	normgene->intron	-0.0121335	-0.600285	0.528876	113169581233582	16654179	0	16654179	0.975685	0.957911	0.874838	16654179
16654181	16654181	NA	NA	NA	NA	3	NA	normgene->intron	-0.0645305	-0.0875474	-0.505365	0.983165	16654181	0	16654181	0.926458	0.995933	0.935572	16654181
16654183	16654183	NA	NA	NA	NA	3	NA	normgene->intron	0.189981	0.495126	-0.828838	266346561303014	16654183	0	16654183	0.712618	0.957911	0.868121	16654183
16654185	16654185	NA	NA	NA	NA	4	NA	normgene->intron	-165813272054095	0.138293	0.894458	296074570536131	16654185	0	16654185	0.0398699	0.995933	0.896654	16654185
16654187	16654187	NA	NA	NA	NA	4	NA	normgene->intron	0.478463	0.0479044	-0.949255	314180701964527	16654187	0	16654187	0.548364	0.998496	0.895156	16654187
16654189	16654189	NA	NA	NA	NA	4	NA	normgene->intron	-0.0433458	0.429773	-0.140076	242606712574694	16654189	0	16654189	0.94951	0.96648	0.984093	16654189
16654191	16654191	NA	NA	NA	NA	4	NA	normgene->intron	-0.0717127	0.305449	-0.22525	379924188133386	16654191	0	16654191	0.862366	0.962038	0.953024	16654191
16654193	16654193	NA	NA	NA	NA	3	NA	normgene->intron	-0.650066	0.614781	-0.517242	161969049304517	16654193	0	16654193	0.226353	0.957911	0.919237	16654193
16654195	16654195	NA	NA	NA	NA	3	NA	normgene->intron	-0.159401	-0.282355	-0.105073	0.826701	16654195	0	16654195	0.70621	0.96493	0.981319	16654195
16654197	16654197	NA	NA	NA	NA	4	NA	normgene->intron	-141231911342401	-0.0812804	0.374661	255447874925785	16654197	0	16654197	0.00661304	0.995933	0.927737	16654197
16654199	16654199	NA	NA	NA	NA	4	NA	normgene->intron	118457861168994	0.0881172	-0.389286	139406774362465	16654199	0	16654199	0.0344544	0.995933	0.936325	16654199
16654201	16654201	NA	NA	NA	NA	1	NA	normgene->intron	-0.511285	0.834958	-0.994693	560723953923712	16654201	0	16654201	0.476558	0.957911	0.874838	16654201
16654203	16654203	NA	NA	NA	NA	3	NA	normgene->intron	-0.309972	-0.34137	-0.333181	318460641519212	16654203	0	16654203	0.58318	0.971319	0.950295	16654203
16654205	16654205	NA	NA	NA	NA	4	NA	normgene->intron	-0.905407	-0.843214	0.764002	319222551578482	16654205	0	16654205	0.23806	0.957911	0.916362	16654205
16654207	16654207	NA	NA	NA	NA	3	NA	normgene->intron	-0.799306	-0.244354	0.524466	448500930010468	16654207	0	16654207	0.18134	0.98197	0.92596	16654207
16654209	16654209	NA	NA	NA	NA	3	NA	normgene->intron	-0.0275655	-0.193664	0.70512	244009009798944	16654209	0	16654209	0.965494	0.989275	0.896723	16654209
16654211	16654211	NA	NA	NA	NA	4	NA	normgene->intron	0.188011	0.480567	0.147132	276716043685029	16654211	0	16654211	0.756063	0.96157	0.981575	16654211
16654213	16654213	NA	NA	NA	NA	4	NA	normgene->intron	-0.419358	0.383071	0.040936	359601548996723	16654213	0	16654213	0.314779	0.959292	0.993499	16654213
16654215	16654215	NA	NA	NA	NA	4	NA	normgene->intron	-0.0292133	-0.0603851	0.182208	328808470643278	16654215	0	16654215	0.951214	0.995933	0.970929	16654215
16654217	16654217	NA	NA	NA	NA	4	NA	normgene->intron	-0.708432	-0.00622149	0.139554	44940440547053	16654217	0	16654217	0.182848	0.999788	0.980247	16654217
16654223	16654223	NA	NA	NA	NA	4	NA	normgene->intron	-111595240850584	-0.0709199	0.923584	525399417868266	16654223	0	16654223	0.0466009	0.995933	0.863874	16654223
16654225	16654225	NA	NA	NA	NA	4	NA	normgene->intron	-0.583395	0.203023	0.705781	528161189774874	16654225	0	16654225	0.0684484	0.966221	0.859823	16654225
16654227	16654227	NA	NA	NA	NA	4	NA	normgene->intron	-0.363497	0.275677	0.242493	448328562411158	16654227	0	16654227	0.351924	0.964739	0.947836	16654227
16654229	16654229	NA	NA	NA	NA	4	NA	normgene->intron	-0.750826	0.143935	0.43982	561429453203078	16654229	0	16654229	0.0163165	0.972957	0.868317	16654229
16654231	16654231	NA	NA	NA	NA	4	NA	normgene->intron	-0.666879	0.0682883	-0.485697	434848156585378	16654231	0	16654231	0.088546	0.995933	0.8853	16654231
16654233	16654233	NA	NA	NA	NA	4	NA	normgene->intron	-0.0476521	134211551822849	-0.618584	266306119415638	16654233	0	16654233	0.918856	0.957911	0.874838	16654233
16654235	16654235	NA	NA	NA	NA	3	NA	normgene->intron	0.433814	0.222598	-168249668274746	222130789018169	16654235	0	16654235	0.621168	0.993016	0.861685	16654235
16654237	16654237	NA	NA	NA	NA	4	NA	normgene->intron	-119635920812782	-0.335962	0.0600836	409696938709549	16654237	0	16654237	0.0687823	0.972957	0.993882	16654237
16654239	16654239	NA	NA	NA	NA	4	NA	normgene->intron	0.829001	0.339831	-0.85122	190949298464229	16654239	0	16654239	0.0501832	0.960723	0.861685	16654239
16654241	16654241	NA	NA	NA	NA	4	NA	normgene->intron	0.100445	0.0670883	-0.965752	340954302042472	16654241	0	16654241	0.828759	0.995933	0.861685	16654241
16654243	16654243	NA	NA	NA	NA	4	NA	normgene->intron	-144855389725832	-0.412313	0.465989	236402857352828	16654243	0	16654243	0.0891939	0.972957	0.953659	16654243
16654245	16654245	NA	NA	NA	NA	4	NA	normgene->intron	0.651574	0.258394	-0.289045	28660962062074	16654245	0	16654245	0.109642	0.966705	0.93906	16654245
16654247	16654247	NA	NA	NA	NA	4	NA	normgene->intron	167142016283486	0.26184	-109344428061902	376726654773073	16654247	0	16654247	0.00925476	0.975263	0.861685	16654247
16654251	16654251	NA	NA	NA	NA	4	NA	normgene->intron	174892398614808	0.520056	-0.624381	300786724428023	16654251	0	16654251	0.00644613	0.957911	0.896723	16654251
16654253	16654253	NA	NA	NA	NA	4	NA	normgene->intron	-0.0971719	0.236671	0.123529	10863562719502	16654253	0	16654253	0.824585	0.971933	0.979004	16654253
16654255	16654255	NA	NA	NA	NA	4	NA	normgene->intron	194012875338308	0.982883	-209168348689706	217666180987204	16654255	0	16654255	0.017385	0.957911	0.85797	16654255
16654257	16654257	NA	NA	NA	NA	3	NA	normgene->intron	-0.415309	-0.26863	0.456467	27579706156727	16654257	0	16654257	0.543804	0.983381	0.944059	16654257
16654259	16654259	NA	NA	NA	NA	3	NA	normgene->intron	139367063653141	-0.0444055	-124545684869693	0.66073	16654259	0	16654259	0.00229209	0.996237	0.85797	16654259
16654261	16654261	NA	NA	NA	NA	4	NA	normgene->intron	0.507985	-0.149762	-0.541572	278029066995822	16654261	0	16654261	0.336476	0.991341	0.911405	16654261
16654263	16654263	NA	NA	NA	NA	4	NA	normgene->intron	0.445357	0.0353585	-0.689894	267002629835639	16654263	0	16654263	0.353033	0.998035	0.874039	16654263
16654265	16654265	NA	NA	NA	NA	3	NA	normgene->intron	0.310391	-0.744189	103293898898674	393310441586041	16654265	0	16654265	0.590977	0.957911	0.862465	16654265
16654267	16654267	NA	NA	NA	NA	4	NA	normgene->intron	0.769012	-0.276135	-0.121815	416100223706503	16654267	0	16654267	0.0847634	0.96923	0.979892	16654267
16654269	16654269	NA	NA	NA	NA	4	NA	normgene->intron	0.87039	0.45128	0.34853	443130781778652	16654269	0	16654269	0.0973727	0.959953	0.942998	16654269
16654271	16654271	NA	NA	NA	NA	4	NA	normgene->intron	-0.194773	-0.0822834	100960508683948	408413495628013	16654271	0	16654271	0.680979	0.995933	0.861685	16654271
16654273	16654273	NA	NA	NA	NA	4	NA	normgene->intron	-0.614166	0.231587	119931475970974	521518999463217	16654273	0	16654273	0.0583827	0.963275	0.85797	16654273
16654275	16654275	NA	NA	NA	NA	4	NA	normgene->intron	112827382801128	-0.184184	0.530347	257162295085776	16654275	0	16654275	0.0855751	0.991206	0.929573	16654275
16654277	16654277	NA	NA	NA	NA	4	NA	normgene->intron	-0.18937	-0.334638	0.311935	145675856014578	16654277	0	16654277	0.792688	0.975263	0.964379	16654277
16654279	16654279	NA	NA	NA	NA	4	NA	normgene->intron	146333869505105	0.3399	-0.937636	43083183604572	16654279	0	16654279	0.0118671	0.964962	0.862262	16654279
16654281	16654281	NA	NA	NA	NA	1	NA	normgene->intron	161655969880204	121297671642966	-276913121777471	206790350074592	16654281	0	16654281	0.0490989	0.957911	0.85797	16654281
16654285	16654285	NA	NA	NA	NA	4	NA	normgene->intron	0.280743	0.219626	-0.302642	192864298302383	16654285	0	16654285	0.502795	0.972957	0.939121	16654285
16654287	16654287	NA	NA	NA	NA	4	NA	normgene->intron	143383868565427	-0.230762	-0.0208644	291353421369976	16654287	0	16654287	0.0485766	0.987421	0.997103	16654287
16654289	16654289	NA	NA	NA	NA	4	NA	normgene->intron	138183833173748	-0.0190285	-112499263785613	253444804068848	16654289	0	16654289	0.0280542	0.998599	0.861685	16654289
16654291	16654291	NA	NA	NA	NA	4	NA	normgene->intron	154943698328019	0.416143	-130329765834457	368022182585536	16654291	0	16654291	0.0106427	0.96157	0.85797	16654291
16654293	16654293	NA	NA	NA	NA	4	NA	normgene->intron	0.664382	0.247612	-0.95143	175412991054143	16654293	0	16654293	0.207752	0.975263	0.862262	16654293
16654295	16654295	NA	NA	NA	NA	4	NA	normgene->intron	-0.276157	0.634864	0.0223689	344296501441105	16654295	0	16654295	0.692546	0.957955	0.996467	16654295
16654297	16654297	NA	NA	NA	NA	4	NA	normgene->intron	-0.509982	-0.56391	104905045166055	144467036179277	16654297	0	16654297	0.460828	0.96157	0.869567	16654297
16654299	16654299	NA	NA	NA	NA	4	NA	normgene->intron	-164582404058381	-0.320312	0.654356	460751695816321	16654299	0	16654299	0.00258413	0.963275	0.869567	16654299
16654301	16654301	NA	NA	NA	NA	4	NA	normgene->intron	-144104435675678	-0.72244	0.87462	243123475281456	16654301	0	16654301	0.0491795	0.957911	0.887007	16654301
16654303	16654303	NA	NA	NA	NA	4	NA	normgene->intron	-144145132074434	-0.59377	0.172743	323248448776618	16654303	0	16654303	0.0137536	0.957911	0.975235	16654303
16654305	16654305	NA	NA	NA	NA	4	NA	normgene->intron	-131730460480523	-0.0522501	105501165838547	473403787926503	16654305	0	16654305	0.0156869	0.997277	0.861685	16654305
16654307	16654307	NA	NA	NA	NA	4	NA	normgene->intron	-110450031884554	0.269972	0.199383	363298217212007	16654307	0	16654307	0.0620222	0.975263	0.972875	16654307
16654309	16654309	NA	NA	NA	NA	3	NA	normgene->intron	-0.437626	-0.790925	133159723938207	396971500319279	16654309	0	16654309	0.364715	0.957911	0.85797	16654309
16654311	16654311	NA	NA	NA	NA	4	NA	normgene->intron	-0.0912742	-0.0738445	0.601207	605564091699416	16654311	0	16654311	0.852895	0.995933	0.885501	16654311
16654313	16654313	NA	NA	NA	NA	3	NA	normgene->intron	0.796227	0.0932148	-0.983051	217441564013781	16654313	0	16654313	0.136552	0.995933	0.861685	16654313
16654315	16654315	NA	NA	NA	NA	3	NA	normgene->intron	145515401876676	-0.810713	-131606084594998	222771527115493	16654315	0	16654315	0.0234862	0.957911	0.861685	16654315
16654317	16654317	NA	NA	NA	NA	4	NA	normgene->intron	-0.967851	-0.242946	-0.0873071	284071153819112	16654317	0	16654317	0.0184163	0.96648	0.981885	16654317
16654319	16654319	NA	NA	NA	NA	4	NA	normgene->intron	-128462231183109	-0.292313	-0.172676	265096072324878	16654319	0	16654319	0.0534148	0.975263	0.979959	16654319
16654321	16654321	NA	NA	NA	NA	2	NA	normgene->intron	-202948286740235	-0.342298	147142142838537	293477233292189	16654321	0	16654321	0.00899446	0.972957	0.861685	16654321
16654323	16654323	NA	NA	NA	NA	4	NA	normgene->intron	-113641439124098	-0.123622	-0.228917	29101498496486	16654323	0	16654323	0.0834466	0.995933	0.972315	16654323
16654325	16654325	NA	NA	NA	NA	4	NA	normgene->intron	-117760931086509	-0.963058	0.33638	254980030171418	16654325	0	16654325	0.0505091	0.957911	0.951202	16654325
16654327	16654327	NA	NA	NA	NA	4	NA	normgene->intron	-19450367857677	-0.0979968	0.54532	467864417452288	16654327	0	16654327	0.0126055	0.995933	0.932282	16654327
16654329	16654329	NA	NA	NA	NA	4	NA	normgene->intron	-101488709596049	-0.306199	0.646278	520228293514121	16654329	0	16654329	0.0617793	0.971319	0.888338	16654329
16654331	16654331	NA	NA	NA	NA	2	NA	normgene->intron	0.210717	0.714118	-128892150425798	489696551006537	16654331	0	16654331	0.802098	0.959953	0.868317	16654331
16654333	16654333	NA	NA	NA	NA	4	NA	normgene->intron	-0.782716	-0.103668	128515340668718	232963233169985	16654333	0	16654333	0.0988402	0.993876	0.85797	16654333
16654335	16654335	NA	NA	NA	NA	4	NA	normgene->intron	-0.891937	-0.0825246	-0.269043	304708849401982	16654335	0	16654335	0.121883	0.995933	0.961983	16654335
16654337	16654337	NA	NA	NA	NA	4	NA	normgene->intron	0.451207	0.248174	-0.456842	442310625480577	16654337	0	16654337	0.417636	0.977341	0.930725	16654337
16654339	16654339	NA	NA	NA	NA	4	NA	normgene->intron	-0.166933	0.0176644	-0.37247	277934036553753	16654339	0	16654339	0.774461	0.998599	0.945122	16654339
16654341	16654341	NA	NA	NA	NA	4	NA	normgene->intron	0.243844	-0.29438	-0.243246	211992011680729	16654341	0	16654341	0.536879	0.963275	0.947836	16654341
16654343	16654343	NA	NA	NA	NA	4	NA	normgene->intron	0.0720753	0.893836	-129683458005796	20585338675993	16654343	0	16654343	0.905395	0.957911	0.861685	16654343
16654345	16654345	NA	NA	NA	NA	4	NA	normgene->intron	0.105929	-0.560505	-0.379851	340024858955754	16654345	0	16654345	0.865186	0.957911	0.946826	16654345
16654347	16654347	NA	NA	NA	NA	4	NA	normgene->intron	142257033886009	-0.259737	-0.492655	179273163012847	16654347	0	16654347	0.0340876	0.980993	0.933835	16654347
16654349	16654349	NA	NA	NA	NA	1	NA	normgene->intron	118117914149671	0.690928	-0.441132	41922278158658	16654349	0	16654349	0.331126	0.97133	0.972124	16654349
16654353	16654353	NA	NA	NA	NA	4	NA	normgene->intron	140467352901719	0.0717186	-0.367794	134847909018925	16654353	0	16654353	0.0182642	0.995933	0.942882	16654353
16654357	16654357	NA	NA	NA	NA	2	NA	normgene->intron	-0.288262	-0.445089	-0.739952	246381376929411	16654357	0	16654357	0.782669	0.978231	0.938802	16654357
16654359	16654359	NA	NA	NA	NA	4	NA	normgene->intron	0.413285	0.165873	0.000648124	476616516349732	16654359	0	16654359	0.280563	0.979104	0.999638	16654359
16654361	16654361	NA	NA	NA	NA	4	NA	normgene->intron	105929027240373	-0.0981378	-0.896572	142658425545204	16654361	0	16654361	0.0835778	0.995933	0.869567	16654361
16654363	16654363	NA	NA	NA	NA	4	NA	normgene->intron	-0.166442	0.245102	0.857525	110240531499249	16654363	0	16654363	0.756547	0.975263	0.868317	16654363
16654365	16654365	NA	NA	NA	NA	2	NA	normgene->intron	-0.150501	-0.0735363	-0.40138	196373122670365	16654365	0	16654365	0.772483	0.995933	0.933468	16654365
16654367	16654367	NA	NA	NA	NA	4	NA	normgene->intron	0.540176	-0.25143	0.0803959	260287233242985	16654367	0	16654367	0.492327	0.989275	0.99349	16654367
16654369	16654369	NA	NA	NA	NA	4	NA	normgene->intron	0.31333	-0.228796	-0.280841	142827455322291	16654369	0	16654369	0.492956	0.972957	0.948398	16654369
16654371	16654371	NA	NA	NA	NA	4	NA	normgene->intron	0.511376	-0.021395	0.296216	379563669729166	16654371	0	16654371	0.269438	0.998496	0.946447	16654371
16654375	16654375	NA	NA	NA	NA	4	NA	normgene->intron	0.760109	0.986574	-123088857746412	148953130776646	16654375	0	16654375	0.0471432	0.957911	0.85797	16654375
16654377	16654377	NA	NA	NA	NA	4	NA	normgene->intron	0.172859	0.473312	0.331628	243067883271691	16654377	0	16654377	0.702101	0.957911	0.936393	16654377
[truncated: 32,452 more rows]
