# Supplementary material for: New roles for nuclear EGFR in regulating the stability and translation of mRNAs associated with VEGF signaling
Source: PLoS One. 2017 Dec 18;12(12):e0189087. doi: 10.1371/journal.pone.0189087 (PMC5734708; doi:10.1371/journal.pone.0189087)
Supplement: S1 File — All raw data used are given in the folder S1_file.zip as Excel files. (ZIP) [file pone.0189087.s010.zip]

Archive with 24 entries (22 files):
- Stat-data/
- Stat-data/Fig1A.xlsx
- Stat-data/Fig1B.xlsx
- Stat-data/Fig3A.xlsx
- Stat-data/Fig3B.xlsx
- Stat-data/Fig4A.xlsx
- Stat-data/Fig4B.xlsx
- Stat-data/Fig4C.xlsx
- Stat-data/Fig4D.xlsx
- Stat-data/Fig5A.xlsx
- Stat-data/Fig5B.xlsx
- Stat-data/Fig6B.xlsx
- Stat-data/FigS1.xlsx
- Stat-data/FigS2.xlsx
- Stat-data/FigS4.xlsx
- Stat-data/FigS6.xlsx
- Stat-data/FigS7.xlsx
- Stat-data/R-scripts/
- Stat-data/R-scripts/Figure2.R
- Stat-data/R-scripts/Figure3B.R
- Stat-data/Tab1-Affy-EGFR0Gy.xlsx
- Stat-data/Tab1-Affy-rel.xlsx
- Stat-data/Tab1-RT-PCR-4Gy-Erlo.xlsx
- Stat-data/Tab1-RT-PCR-4Gy.xlsx
