# Supplementary material for: New roles for nuclear EGFR in regulating the stability and translation of mRNAs associated with VEGF signaling
Source: PLoS One. 2017 Dec 18;12(12):e0189087. doi: 10.1371/journal.pone.0189087 (PMC5734708; doi:10.1371/journal.pone.0189087)
Supplement: S1 File — All raw data used are given in the folder S1_file.zip as Excel files. (ZIP) [file pone.0189087.s010.zip › Stat-data/Fig1A.xlsx]

## Sheet: Tabelle1
		exp1	exp2	exp3	mean	dev
IP-IgG		156	214	77	149	68.7677
IP-EGFR		1242	1192	1512	1315.33	172.143
NRT-IP-EGFR		5	10	8	7.66667	2.51661
4Gy/24h/IP-EGFR		421	651	373	481.667	148.598
1%O2/24h/IP-EGFR		601	645	236	494	224.515
cisplatin1µM/24h/IP-EGFR		634	904	520	686	197.211
EGF100ng/ml/2h/IP-EGFR		343	539	181	354.333	179.269
