# Supplementary material for: New roles for nuclear EGFR in regulating the stability and translation of mRNAs associated with VEGF signaling
Source: PLoS One. 2017 Dec 18;12(12):e0189087. doi: 10.1371/journal.pone.0189087 (PMC5734708; doi:10.1371/journal.pone.0189087)
Supplement: S1 File — All raw data used are given in the folder S1_file.zip as Excel files. (ZIP) [file pone.0189087.s010.zip › Stat-data/Fig1B.xlsx]

## Sheet: Tabelle1
IP-IgG	144	249	85	159.333	83.0682
IP-EGFR/A549	1435	1234	1595	1421.33	180.888
NRT-IP-EGFR/A549	45	39	51	45	6
IP-EGFR/FaDu	1585	1772	1345	1567.33	214.048
IP-EGFR/HSF7	1224	1034	1489	1249	228.528
				mean	dev
	exp1	exp2	exp3
