# Supplementary material for: New roles for nuclear EGFR in regulating the stability and translation of mRNAs associated with VEGF signaling
Source: PLoS One. 2017 Dec 18;12(12):e0189087. doi: 10.1371/journal.pone.0189087 (PMC5734708; doi:10.1371/journal.pone.0189087)
Supplement: S1 File — All raw data used are given in the folder S1_file.zip as Excel files. (ZIP) [file pone.0189087.s010.zip › Stat-data/Fig3A.xlsx]

## Sheet: Tabelle1
nEGFR	exp1	exp2	exp3		rel-input
input	191	188	192	190.333	1
0h	423	425	401	416.333	2.18739
3h	627	618	633	626	3.28897
6h	1540	1498	1554	1530.67	8.04203
24h	1080	997	1010	1029	5.4063
24h/IP IgG	0	3	4	2.33333	0.0122592
24h RNAse	1010	1034	1056	1033.33	5.42907
24h DNAse	941	1054	1089	1028	5.40105
				#DIV/0!
cNot1				#DIV/0!
input	168	188	189	181.667	1
0h	289	256	294	279.667	1.53945
3h	426	401	443	423.333	2.33028
6h	494	487	501	494	2.71927
24h	508	502	521	510.333	2.80917
24h/IP IgG	0	3	5	2.66667	0.0146789
24h RNAse	496	476	504	492	2.70826
24h DNAse	471	476	492	479.667	2.64037
				#DIV/0!
GW182				#DIV/0!
input	108	102	99	103	1
0h	151	155	161	155.667	1.51133
3h	273	284	275	277.333	2.69256
6h	1020	1003	998	1007	9.7767
24h	1060	1015	1120	1065	10.3398
24h/IP IgG	0	3	5	2.66667	0.02589
24h RNAse	897	945	956	932.667	9.05502
24h DNAse	883	978	934	931.667	9.04531
				#DIV/0!
AGO2				#DIV/0!
input	191	183	213	195.667	1
0h	423	421	456	433.333	2.21465
3h	627	596	645	622.667	3.18228
6h	1945	1889	1978	1937.33	9.90119
24h	1080	1110	1003	1064.33	5.43952
24h/IP IgG	0	4	8	4	0.0204429
24h RNAse	1010	1045	165	740	3.78194
24h DNAse	941	945	989	958.333	4.89779
				#DIV/0!
PABPC1				#DIV/0!
input	110	123	144	125.667	1
0h	150	148	154	150.667	1.19894
3h	175	167	183	175	1.39257
6h	343	345	367	351.667	2.79841
24h	343	356	472	390.333	3.1061
24h/IP IgG	0	2	7	3	0.0238727
24h RNAse	251	298	272	273.667	2.17772
24h DNAse	240	267	267	258	2.05305
				#DIV/0!
ß Tubulin				#DIV/0!
input	517	523	590	543.333	1
0h	3	4	3	3.33333	0.00613497
3h	5	3	4	4	0.00736196
6h	4	5	7	5.33333	0.00981595
24h	2	3	4	3	0.00552147
24h/IP IgG	2	2	4	2.66667	0.00490798
24h RNAse	2	4	5	3.66667	0.00674847
24h DNAse	1	3	5	3	0.00552147
				#DIV/0!
Lamin B1				#DIV/0!
input	469	435	435	446.333	1
0h	3	4	5	4	0.00896192
3h	5	4	6	5	0.0112024
6h	4	4	6	4.66667	0.0104556
24h	2	3	5	3.33333	0.00746827
24h/IP IgG	2	4	5	3.66667	0.00821509
24h RNAse	2	3	4	3	0.00672144
24h DNAse	1	4	4	3	0.00672144
