# Supplementary material for: New roles for nuclear EGFR in regulating the stability and translation of mRNAs associated with VEGF signaling
Source: PLoS One. 2017 Dec 18;12(12):e0189087. doi: 10.1371/journal.pone.0189087 (PMC5734708; doi:10.1371/journal.pone.0189087)
Supplement: S1 File — All raw data used are given in the folder S1_file.zip as Excel files. (ZIP) [file pone.0189087.s010.zip › Stat-data/Fig3B.xlsx]

## Sheet: Tabelle1
nEGFR	vehice 1	vehicle 2	vehicle 3	mean	STAB	Erlotinib 1	Erlotinib 2	Erlotinib 3	mean	STAB
0h nach 4 Gy	1.1	0.9	1	1	0.1	0.9	0.8	0.7	0.8	0.1
6h	2.4	2.1	2.4	2.3	0.173205	0.6	0.8	0.7	0.7	0.1
24h	2.7	2.9	3.4	3	0.360555	0.9	0.6	0.9	0.8	0.173205
pY992EGFR
0h nach 4 Gy	0.8	1.1	1.1	1	0.173205	0.8	1.2	1	1	0.2
6h	1.8	2.2	2	2	0.2	0.5	0.8	0.5	0.6	0.173205
24h	2.6	2.3	2.6	2.5	0.173205	0.5	0.7	0.9	0.7	0.2
AGO2
0h nach 4 Gy	0.8	0.9	1.3	1	0.264575	0.9	1.1	0.7	0.9	0.2
6h	1.4	1.1	1.4	1.3	0.173205	0.6	0.8	0.7	0.7	0.1
24h	1.1	1.1	0.8	1	0.173205	0.5	0.6	0.7	0.6	0.1
pY393 AGO2
0h nach 4 Gy	0.8	1.1	1.1	1	0.173205	1.1	0.8	1.1	1	0.173205
6h	1.7	1.9	1.8	1.8	0.1	0.4	0.5	0.9	0.6	0.264575
24h	2.3	2.4	2.8	2.5	0.264575	0.5	0.6	0.7	0.6	0.1
