# Supplementary material for: New roles for nuclear EGFR in regulating the stability and translation of mRNAs associated with VEGF signaling
Source: PLoS One. 2017 Dec 18;12(12):e0189087. doi: 10.1371/journal.pone.0189087 (PMC5734708; doi:10.1371/journal.pone.0189087)
Supplement: S1 File — All raw data used are given in the folder S1_file.zip as Excel files. (ZIP) [file pone.0189087.s010.zip › Stat-data/Fig4A.xlsx]

## Sheet: Tabelle1
	exp1	exp2	exp3
S	1	0	0
vehicle 0h	23	20	17
vehicle 3h	34	38	42
vehicle 6h	82	78	75
vehicle 24h	32	34	39
Erlo 0h	20	21	22
Erlo 3h	61	67	63
Erlo 6h	73	82	90
Erlo 24h	93	90	86
