# Supplementary material for: New roles for nuclear EGFR in regulating the stability and translation of mRNAs associated with VEGF signaling
Source: PLoS One. 2017 Dec 18;12(12):e0189087. doi: 10.1371/journal.pone.0189087 (PMC5734708; doi:10.1371/journal.pone.0189087)
Supplement: S1 File — All raw data used are given in the folder S1_file.zip as Excel files. (ZIP) [file pone.0189087.s010.zip › Stat-data/Fig4B.xlsx]

## Sheet: Tabelle1
	exp1	exp2	exp3
S	1	0	0
ctrsi-0h	42	48	46
ctrsi-6h	100	97	99
EGFR-si-0h	51	53	51
EGFR-si-6h	57	53	56
