# Supplementary material for: New roles for nuclear EGFR in regulating the stability and translation of mRNAs associated with VEGF signaling
Source: PLoS One. 2017 Dec 18;12(12):e0189087. doi: 10.1371/journal.pone.0189087 (PMC5734708; doi:10.1371/journal.pone.0189087)
Supplement: S1 File — All raw data used are given in the folder S1_file.zip as Excel files. (ZIP) [file pone.0189087.s010.zip › Stat-data/Fig4C.xlsx]

## Sheet: Tabelle1
	exp1	exp2	exp3
S	0	1	0
0 min	40	46	45
10 min EGF	61	60	64
60 min EGF	88	84	83
360 min EGF	95	100	93
