# Supplementary material for: New roles for nuclear EGFR in regulating the stability and translation of mRNAs associated with VEGF signaling
Source: PLoS One. 2017 Dec 18;12(12):e0189087. doi: 10.1371/journal.pone.0189087 (PMC5734708; doi:10.1371/journal.pone.0189087)
Supplement: S1 File — All raw data used are given in the folder S1_file.zip as Excel files. (ZIP) [file pone.0189087.s010.zip › Stat-data/Fig4D.xlsx]

## Sheet: Tabelle1
	exp1	exp2	exp3
S	1	0	0
PC3, 0Gy	22	24	28
PC3, 4Gy	42	42	37
FaDu, 0gy	44	43	40
FaDu, 4Gy	77	81	83
SAS, 0Gy	85	88	86
SAS, 4Gy	72	76	77
HSF7, 0Gy	28	19	22
HSF7, 4Gy	64	63	67
