# Supplementary material for: New roles for nuclear EGFR in regulating the stability and translation of mRNAs associated with VEGF signaling
Source: PLoS One. 2017 Dec 18;12(12):e0189087. doi: 10.1371/journal.pone.0189087 (PMC5734708; doi:10.1371/journal.pone.0189087)
Supplement: S1 File — All raw data used are given in the folder S1_file.zip as Excel files. (ZIP) [file pone.0189087.s010.zip › Stat-data/Fig5A.xlsx]

## Sheet: Tabelle1
NFATC4/actin		inhibitor control					inhibitor
	exp1	exp2	exp3	mean	sd	exp1	exp2	exp3	mean	sd
0h	0.94	1.1	1.2	1.08	0.131149	3.65	3.95	4.26	3.95333	0.305014
6h-2Gy	4.1	4.34	3.8	4.08	0.270555	3.22	3.51	3.72	3.48333	0.251064
24h-2Gy	2.4	2.24	2.66	2.43333	0.211975	3.57	3.8	3.25	3.54	0.276225
