# Supplementary material for: New roles for nuclear EGFR in regulating the stability and translation of mRNAs associated with VEGF signaling
Source: PLoS One. 2017 Dec 18;12(12):e0189087. doi: 10.1371/journal.pone.0189087 (PMC5734708; doi:10.1371/journal.pone.0189087)
Supplement: S1 File — All raw data used are given in the folder S1_file.zip as Excel files. (ZIP) [file pone.0189087.s010.zip › Stat-data/Fig5B.xlsx]

## Sheet: Tabelle1
CFA	exp.1	exp.2	exp.3	mean	sd
A549-ctr-miRNA-inhibitor	1.02	0.94	1.05	1.00333	0.0568624
A549-ctr-miRNA-inh.-6h-2Gy	0.53	0.5	0.46	0.496667	0.0351188
A549-miRNA1180-inhibitor	0.98	0.95	1.07	1	0.06245
A549-,iRNA1180-6h-2Gy	0.11	0.02	0.23	0.12	0.105357
