# Supplementary material for: New roles for nuclear EGFR in regulating the stability and translation of mRNAs associated with VEGF signaling
Source: PLoS One. 2017 Dec 18;12(12):e0189087. doi: 10.1371/journal.pone.0189087 (PMC5734708; doi:10.1371/journal.pone.0189087)
Supplement: S1 File — All raw data used are given in the folder S1_file.zip as Excel files. (ZIP) [file pone.0189087.s010.zip › Stat-data/Fig6B.xlsx]

## Sheet: Tabelle1
A549	exp1	exp2	exp3
0Gy-scr-si	424	444	431
2Gy-scr-si	224	248	224
0Gy-Nfatsi	433	419	415
2Gy-Nfatsi	290	301	312
FaDu	exp1	exp2	exp3
0Gy-scr-si	297	284	302
2Gy-scr-si	121	134	136
0Gy-Nfatsi	265	280	259
2Gy-Nfatsi	188	164	174
