# Supplementary material for: New roles for nuclear EGFR in regulating the stability and translation of mRNAs associated with VEGF signaling
Source: PLoS One. 2017 Dec 18;12(12):e0189087. doi: 10.1371/journal.pone.0189087 (PMC5734708; doi:10.1371/journal.pone.0189087)
Supplement: S1 File — All raw data used are given in the folder S1_file.zip as Excel files. (ZIP) [file pone.0189087.s010.zip › Stat-data/FigS1.xlsx]

## Sheet: Tabelle1
nEGFR		exp1	exp2	exp3
cell lysate		453	466	470
nLysate input		175	180	184
nLysate-EGFRIP		698	712	710
flowthrough		170	165	181
nLysate-EGFRIP+recEGFR1:4		679	682	684
nLysate-EGFRIP+recEGFR1:2		380	375	381
nLysate-EGFRIP+recEGFR		289	286	293
recEGFR-GST		0	0	0
cell lysate		0	0	0
nLysate input		0	0	0
nLysate-EGFRIP		0	0	0
flowthrough		0	0	0
nLysate-EGFRIP+recEGFR1:4		221	225	230
nLysate-EGFRIP+recEGFR1:2		534	521	510
nLysate-EGFRIP+recEGFR		659	719	723
Lamin
cell lysate		756	740	721
nLysate input		958	962	971
nLysate-EGFRIP		3	6	9
flowthrough		610	615	603
nLysate-EGFRIP+recEGFR1:4		6	5	3
nLysate-EGFRIP+recEGFR1:2		4	7	3
nLysate-EGFRIP+recEGFR		3	5	8
Tubulin
cell lysate		916	901	894
nLysate input		1	1	4
nLysate-EGFRIP		1	3	1
flowthrough		1	3	2
nLysate-EGFRIP+recEGFR1:4		2	1	4
nLysate-EGFRIP+recEGFR1:2		2	3	4
nLysate-EGFRIP+recEGFR		1	2	2
