# Supplementary material for: New roles for nuclear EGFR in regulating the stability and translation of mRNAs associated with VEGF signaling
Source: PLoS One. 2017 Dec 18;12(12):e0189087. doi: 10.1371/journal.pone.0189087 (PMC5734708; doi:10.1371/journal.pone.0189087)
Supplement: S1 File — All raw data used are given in the folder S1_file.zip as Excel files. (ZIP) [file pone.0189087.s010.zip › Stat-data/FigS2.xlsx]

## Sheet: Tabelle1
A	exp. 1	exp.2	exp.3
nEGFRcyto
ctr	0.9	1.2	1
4Gy	0.9	0.8	1
1%O2	1	1.2	0.9
cisplatin	1	0.9	0.8
EGF	1.1	1.25	1.3
nEGFRnuc
ctr	1	1.1	1
4Gy	2.5	2.8	2.7
1%O2	3.65	3.6	3.8
cisplatin	2.5	2.3	2.2
EGF	2.7	2.48	2.7
B
HSF7cyto	1.1	0.85	1
A549cyto	2.2	1.9	2
FadUcyto	2.3	2.5	2.3
HSF7nuc	1	1	0.9
A549nuc	2.63	2.75	2.8
FadUnuc	2.2	2	2.1
