# Supplementary material for: New roles for nuclear EGFR in regulating the stability and translation of mRNAs associated with VEGF signaling
Source: PLoS One. 2017 Dec 18;12(12):e0189087. doi: 10.1371/journal.pone.0189087 (PMC5734708; doi:10.1371/journal.pone.0189087)
Supplement: S1 File — All raw data used are given in the folder S1_file.zip as Excel files. (ZIP) [file pone.0189087.s010.zip › Stat-data/FigS4.xlsx]

## Sheet: Tabelle1
protein expression
Gene	exp1	exp2	exp3
ARNT	2	2.3	1.9
CAV1	2.4	2.8	2.3
GRB2	1.9	2	1.6
HIF1A	1.8	1.9	2
HRAS	1.5	1.9	1.8
MAPK1	1.5	1.8	1.6
NFATC4	1.4	1.5	1.3
PIK3CD	1.3	1.6	1.3
SRC	2.3	2.5	2.3
VEGFA	3.5	2.9	3.3
mRNA expression shown in Tab1
miRNA/nEGFR
Gene	exp1	exp2	exp3
ARNT	-1.5	-1.5	-1.3
CAV1	-2	-2.2	-2.2
GRB2	-4.1	-4.1	-3.7
HIF1A	-6.5	-6.2	-6
HRAS	-1.3	-1.7	-1.4
MAPK1	-3.5	-3.6	-3.6
NFATC4	-1.5	-1.1	-1.3
PIK3CD	-2	-2.2	-2.1
SRC	-1.8	-1.6	-1.8
VEGFA	-3.4	-3.8	-3.7
