# Supplementary material for: New roles for nuclear EGFR in regulating the stability and translation of mRNAs associated with VEGF signaling
Source: PLoS One. 2017 Dec 18;12(12):e0189087. doi: 10.1371/journal.pone.0189087 (PMC5734708; doi:10.1371/journal.pone.0189087)
Supplement: S1 File — All raw data used are given in the folder S1_file.zip as Excel files. (ZIP) [file pone.0189087.s010.zip › Stat-data/FigS6.xlsx]

## Sheet: Tabelle1
DEAD		%activity
		exp1	exp2	exp3
S		1	0	0
S+cNotIP		50	54	53
S+ctr.siRNA		55	49	53
S+cNot1-siRNA+cNotIP		20	25	23
cNot1-Protein
input		257	260	273
cNot1IP		1256	1280	1277
cNot1IP+ctr.siRNA		1235	1247	1225
cNot1IP+cNot1siRNA		380	374	350
