# Supplementary material for: New roles for nuclear EGFR in regulating the stability and translation of mRNAs associated with VEGF signaling
Source: PLoS One. 2017 Dec 18;12(12):e0189087. doi: 10.1371/journal.pone.0189087 (PMC5734708; doi:10.1371/journal.pone.0189087)
Supplement: S1 File — All raw data used are given in the folder S1_file.zip as Excel files. (ZIP) [file pone.0189087.s010.zip › Stat-data/FigS7.xlsx]

## Sheet: Tabelle1
EGFR	exp1	exp1	exp1
0h 4Gy-ctrsi	5.9	6.3	6
1h 4Gy-ctrsi	9.1	8.9	8.9
6h 4Gy-ctrsi	7.3	7.6	7.5
24h 4Gy-ctrsi	7.7	7.5	7.6
0h 4Gy-EGFRsi	1.4	1.3	1.5
1h 4Gy-EGFRsi	1.4	1.3	1.4
6h 4Gy-EGFRsi	1.4	1.3	1.6
24h 4Gy-EGFRsi	2.4	3.5	2.6
nfat
0h 4Gy-ctrsi	13	14	12
1h 4Gy-ctrsi	13	14	13
6h 4Gy-ctrsi	16	17	16
24h 4Gy-ctrsi	7	6	7
0h 4Gy-EGFRsi	23	25	26
1h 4Gy-EGFRsi	26	27	25
6h 4Gy-EGFRsi	27	26	28
24h 4Gy-EGFRsi	21	19	18
Lamin
0h 4Gy-ctrsi	44.9	45.2	43.9
1h 4Gy-ctrsi	49.3	45.3	44.2
6h 4Gy-ctrsi	46.9	47.3	45.4
24h 4Gy-ctrsi	49.9	46.3	47.3
0h 4Gy-EGFRsi	45.1	46.2	47.2
1h 4Gy-EGFRsi	50.6	45.3	44.5
6h 4Gy-EGFRsi	56.5	40.3	41.5
24h 4Gy-EGFRsi	62.5	45.3	39.4
