# Supplementary material for: New roles for nuclear EGFR in regulating the stability and translation of mRNAs associated with VEGF signaling
Source: PLoS One. 2017 Dec 18;12(12):e0189087. doi: 10.1371/journal.pone.0189087 (PMC5734708; doi:10.1371/journal.pone.0189087)
Supplement: S1 File — All raw data used are given in the folder S1_file.zip as Excel files. (ZIP) [file pone.0189087.s010.zip › Stat-data/R-scripts/Figure2.R]

#start of script
#clean up
rm(list = ls(all = TRUE)); graphics.off()
#set path
path <- getwd();setwd(path);path

dir.create("output")

#load packages needed
library("siggenes")
library("RColorBrewer")
library("multtest")
library("limma")
library("oligo")
library("genefilter")
library("gplots")
#library("arrayQualityMetrics")
library("ggplot2")
library("dendextend")
#library("statmod")
library("annotate")


#Data preparation
##################
#load metadata information, needs to be there as file
pd = read.AnnotatedDataFrame("input/meta/metadata_cleaned.txt", header = TRUE)
pd
colnames(pd)
row.names(pd) = pd[["filenames_new"]]
row.names(pd)

#load data with that additonal piece of information
celFiles <- list.celfiles("input",full.name=TRUE)
celFiles
fs <- pd$filenames_new
data <- read.celfiles(celFiles,sampleNames=fs,phenoData = pd,verbose = T)
data

setwd(path)


#Data Normalization
##################
eset <- rma(data)  #depending on chip such as ST chips, default used is target="core"

#write full expression table to file
write.table(exprs(eset), "output/RMA_normalized_expression.txt", append = FALSE, quote = FALSE, sep = "\t",eol = "\n", na = "NA", dec = ".", row.names = T,  col.names = NA, qmethod = c("escape", "double"))

# #Biological annotation can be obtained with the getNetAffx function
#load("/Volumes/QBIC_WORK/Dittmann/LIMMA_copy_new/all.Rdata")
#write.table(all, "all.tsv", append = FALSE, quote = FALSE, sep = "\t",eol = "\n", na = "NA", dec = ".", qmethod = c("escape", "double"))
#tmp <- read.AnnotatedDataFrame("all.tsv",header=T)
#featureData(eset)[] <- all
#featureData(eset) <- fd
#featureData(eset) <- getNetAffx(eset, 'transcript')
#varLabels(featureData(eset))

# Non-specific filtering of data
sds = rowSds(exprs(eset))
sh = shorth(sds)
sh
#There are a large number of probe sets with very low variability.
#We can safely assume that we will not be able to infer differential expression for their target genes.
eset_filt_sds = eset[sds>=sh,]
dim(exprs(eset))
dim(exprs(eset_filt_sds))


setwd(path)


#DE analysis
#design
construct <- factor(eset$Condition..construct,levels=c("IgG","EGFR"))
treat <- as.factor(eset$Condition..treatment)
design <- model.matrix(~construct*treat)
design

#Differentially expressed genes can be found by
#Fit model
fit1 <- lmFit(eset_filt_sds, design)


#questions:
#1) Which genes respond differently to radiation in either EGFR and IgG samples?
#2)  Which genes respond differently to radiation between EGFR and IgG?
#build a contrast matrix to answer these questions
cont.matrix <- cbind(
  construct=c(0,1,0,0),
  treat=c(0,0,1,0),
  interaction=c(0,0,0,1))
cont.matrix

fit1.1 <- contrasts.fit(fit1, cont.matrix)
fit1.1 <- eBayes(fit1.1)
table1 <- topTable(fit1.1, number=Inf,adjust.method="BH") 
dim(table1)

# Tukey posthoc analysis
results1 <- decideTests(fit1.1,method="separate",adjust.method="BH",p.value=0.05)
summary(results1)
#to get global p values decideTests() was using
adjP1 <- fit1.1$p.value
adjP1 <- as.data.frame(apply(adjP1,2, p.adjust, method="BH"))
adjP1$ID2 = row.names(adjP1)

#order
adjP1.s <- adjP1[order(adjP1$ID2),]

#for all data
table1$ID1 = row.names(table1)
table1.s <- table1[order(table1$ID1),]
results1.1 = as.data.frame(results1)
results1.1$ID3 = row.names(results1.1)
results1.1.s <- results1.1[order(results1.1$ID3),]


#combine to final table
final1 <- as.data.frame(cbind(table1.s,results1.1.s,adjP1.s))

#check
identical(final1$ID1,final1$ID2)
identical(final1$ID1,final1$ID3)
identical(row.names(final1),final1$ID1)
#all ok

names(final1)[1:3] <- c("coefficient_construct_contrast_1"  ,    "coefficient_treat_contrast_2"      ,    "coefficient_interaction_contrast_3")
names(final1)[9:11] <- c("classification_construct"  ,    "classification_treat"      ,    "classification_interaction")
names(final1)[13:15] <- c("adjp_construct_contrast_1"         ,            "adjp_treat_contrast_2"          ,  "adjp_interaction_contrast_3")
head(final1)

#add annotation data
load("input/annotation_data/all.Rdata")
head(all)
final2 <- final1
final2$transcriptclusterid <- row.names(final2)
final2 <- merge(all,final2,by="transcriptclusterid")
nk <- names(final2) %in% c( "mrnaassignment" ,     "swissprot" ,   "unigene"     , "gobiologicalprocess"      , "gocellularcomponent"  ,"gomolecularfunction"      , "pathway"                   ,           "proteindomains"         , "crosshybtype","F","P.Value","adj.P.Val","classification_construct","classification_treat","classification_interaction","ID3","ID2")
final2 <- final2[,!nk]
final2 <- subset(final2, category == "main")
#order by p adjusted value of contrast 1
final2 <- final2[order(final2$adjp_construct_contrast_1),]
final2$geneassignment <- gsub('\\s+', '', final2$geneassignment)
final2$geneassignment <- sapply(strsplit(final2$geneassignment,"//"),"[[",1)
row.names(final2) <- final2$transcriptclusterid
write.table(final2, "output/final.table_quantile.2.xls", append = FALSE, quote = FALSE, sep = "\t",eol = "\n", na = "NA", dec = ".", row.names = F,  col.names = T, qmethod = c("escape", "double"))


fn <- paste("output/stats.txt",sep="")
sink(fn)
print("How many genes are DE based on adj p value < 0.05")
table(final2$adjp_construct_contrast_1 < 0.05)
print("how many genes are DE based on adj p value < 0.05 and log2 fold change > 1 or < -1")
table(final2$adjp_construct_contrast_1 < 0.05 & final2$coefficient_construct_contrast_1 > 1 | final2$coefficient_construct_contrast_1 < -1)
sink()


#heatmap
if (!require("gplots")) {
  install.packages("gplots", dependencies = TRUE)
  library(gplots)
}
if (!require("RColorBrewer")) {
  install.packages("RColorBrewer", dependencies = TRUE)
  library(RColorBrewer)
}

setwd(path)
data <- final2
names(data)
data = subset(data, adjp_construct_contrast_1 < 0.05 & coefficient_construct_contrast_1 > 1 | coefficient_construct_contrast_1 < -1)
ids = row.names(data)
e = exprs(eset_filt_sds)[ids,]

write.table(data, "output/final.table_quantile.subset_candidates.xls", append = FALSE, quote = FALSE, sep = "\t",eol = "\n", na = "NA", dec = ".", row.names = F,  col.names = T, qmethod = c("escape", "double"))


#calculate means
data2 <- e
data2 <- data.frame(ID=row.names(data2), Mean_non_radiated_EGFR=rowMeans(data2[,c(1:3)]),Mean_radiated_EGFR=rowMeans(data2[,c(4:6)]),Mean_non_radiated_IgG=rowMeans(data2[,c(7:9)]),Mean_radiated_IgG=rowMeans(data2[,c(10:12)]))
head(data2)
data2 <- data2[,-1]

mat_data <- data.matrix(data2[,1:ncol(data2)])  # transform column 2-5 into a matrix
row.names(mat_data)               # assign row names 

l <- dim(data2)[1]
l


#########################################################
### C) Customizing and plotting the heat map
#########################################################

# creates a own color palette from red to green
my_palette <- colorRampPalette(c("green", "black", "red"))(n = 299)
my_palette1 <- colorRampPalette(c("blue", "#A6A3A1", "red"))(n = 299)

labCol=c(expression(non-radiated_EGFR),
         expression(radiated_EGFR),
         expression(non-radiated_IgG),
         expression(radiated_IgG))  ##note only two levels to compare : ug-g

# (optional) defines the color breaks manually for a "skewed" color transition
col_breaks = c(seq(0,3,length=100),  # for red
               seq(3,5,length=100),              # for black
               seq(5,15,length=100))              # for green

# creates a 5 x 5 inch image
png("output/heatmap_DE_for_construct.DEgenes.in.construct.1.png",    # create PNG for the heat map        
    width = 5*300,        # 5 x 300 pixels
    height = 5*300,
    res = 300,            # 300 pixels per inch
    pointsize = 8)        # smaller font size

par(cex.main=0.6)
par(oma=c(3,3,3,3))

heatmap.2(mat_data,
          #cellnote = mat_data,  # same data set for cell labels
          main = paste(as.character(l)," genes"), # heat map title", # heat map title
          notecol="black",      # change font color of cell labels to black
          density.info="density",  # turns off density plot inside color legend
          trace="none",         # turns off trace lines inside the heat map
          margins =c(3,3),     # widens margins around plot
          col=my_palette,       # use on color palette defined earlier 
          #breaks=col_breaks,    # enable color transition at specified limits
          dendrogram="row",     # only draw a row dendrogram
          key.ylab="Density",
          key.xlab="normalized log2 intensity",          # removes stupid color key x labelling
          keysize = 1,key=TRUE, symkey=FALSE, 
          Colv="NA",            # turn off column clustering
          #sepwidth=c(0.05, 0.05),
          #sepcolor="white",
          #colsep=1:ncol(mat_data),
          #rowsep=1:nrow(M31_exprdata)),
          labRow = "",
          adjCol = c(NA,0.5),
          srtCol=45,
          offsetCol = 2,
          labCol=labCol,
          cexRow=0.5,
          cexCol=0.5)
dev.off()               # close the PNG device


#end of script
####-------------save Sessioninfo
fn <- paste("output/sessionInfo_",format(Sys.Date(), "%d_%m_%Y"),".txt",sep="")
sink(fn)
sessionInfo()
sink()
####---------END----save Sessioninfo 
