# Supplementary material for: New roles for nuclear EGFR in regulating the stability and translation of mRNAs associated with VEGF signaling
Source: PLoS One. 2017 Dec 18;12(12):e0189087. doi: 10.1371/journal.pone.0189087 (PMC5734708; doi:10.1371/journal.pone.0189087)
Supplement: S1 File — All raw data used are given in the folder S1_file.zip as Excel files. (ZIP) [file pone.0189087.s010.zip › Stat-data/R-scripts/Figure3B.R]

#start of script
#clean up
rm(list = ls(all = TRUE)); graphics.off()
#set path
path <- getwd();setwd(path);path

#load libraries needed
library(reshape)

#load data table
d1 <- read.table('input/Fig3B.csv',sep=";",header = T,na.strings =c("","NaN"))

#do some data manipulation
#remove empty rows
d1 = d1[rowSums(is.na(d1)) == 0,]
names(d1)[1] <- "time" 
d1$protein <- c(rep("nEGFR",3),rep("pY992EGFR",3),rep("AGO2",3),rep("pY393_AGO2",3))
d1 <- d1[,grepl("vehi|Erlo|time|protein",names(d1))]
d1 <- as.data.frame(apply(d1,2, function(x) gsub("\\,","\\.",x)))
d1$time <- gsub("0h nach 4 Gy","0h",d1$time)
names(d1)[2] <- "vehicle.1"
d1 <- melt(d1,id.vars = c("time","protein"))
d1$variable = as.character(d1$variable)
d1$var <- sapply(strsplit(d1$variable,"\\."),"[[",1)
d1$time <- as.factor(d1$time)
d1$var <- as.factor(d1$var)
d1$value <- as.numeric(as.character(d1$value))
sapply(d1,class)
n <- unique(d1$protein)

#run anova on all proteins
dir.create("output")
fn <- "output/anova_tables.txt"
sink(fn)
for (i in n) {
  print("###")
  print("###")
  print(i)
  print("###")
  print("###")
  d2 = subset(d1, protein == i)
  fullModel = aov(value ~ var+time, data = d2)
  #av=anova(fullModel)
  posthoc <- TukeyHSD(fullModel)
  print(posthoc)
  #print("###")
  #print("###")
}
sink()


#end of script
####-------------save Sessioninfo
fn <- paste("output/sessionInfo_",format(Sys.Date(), "%d_%m_%Y"),".txt",sep="")
sink(fn)
sessionInfo()
sink()
####---------END----save Sessioninfo 
