# Supplementary material for: New roles for nuclear EGFR in regulating the stability and translation of mRNAs associated with VEGF signaling
Source: PLoS One. 2017 Dec 18;12(12):e0189087. doi: 10.1371/journal.pone.0189087 (PMC5734708; doi:10.1371/journal.pone.0189087)
Supplement: S1 File — All raw data used are given in the folder S1_file.zip as Excel files. (ZIP) [file pone.0189087.s010.zip › Stat-data/Tab1-Affy-EGFR0Gy.xlsx]

## Sheet: Tabelle1
AKT1	2.2	2.12	2.56	2.29333	0.234379
AKT2	3.1	3.23	3.82	3.38333	0.38371
AKT3	3.31	3.98	3.56	3.61667	0.338575
ARNT	4.5	4.85	5.2	4.85	0.35
BAD	3.01	3.34	3.64	3.33	0.315119
CASP9	3.6	3.1	4.02	3.57333	0.460579
CAV1	4.1	3.8	3.3	3.73333	0.404145
CDC42	3.5	3.23	2.6	3.11	0.461844
FIGF	4.1	4.6	5.3	4.66667	0.602771
FLT1	3.8	3.9	4.32	4.00667	0.275923
FLT4	2.35	2.53	3	2.62667	0.335609
GRB2	3.7	3	3.9	3.53333	0.472582
HIF1A	3	3.54	3.75	3.43	0.386911
HRAS	2.9	3.13	3.35	3.12667	0.225019
HSP90AA1	3.45	3.56	3.9	3.63667	0.234592
HSPB1	4.72	4.56	5.4	4.89333	0.446019
KDR	nd
KRAS	3.3	3.7	4.5	3.83333	0.61101
MAP2K1	4.25	5.7	5.87	5.27333	0.8903
MAP2K2	1.7	2.6	3.1	2.46667	0.70946
MAPK1	3.55	4.12	4.6	4.09	0.525642
MAPK11	1.55	1.6	1.97	1.70667	0.22942
MAPK12	2.41	3.12	3.46	2.99667	0.535755
MAPK13	1.9	1.65	2.05	1.86667	0.202073
MAPK14	3.85	4.12	4.31	4.09333	0.231157
MAPK3	3.05	3.23	3.71	3.33	0.341174
MAPKAPK2	2.6	2.4	3.5	2.83333	0.585947
MAPKAPK3	3.55	4.6	3.3	3.81667	0.689807
NFAT5	3.3	3.5	4.35	3.71667	0.557524
NFATC1	2.23	2.1	2.9	2.41	0.429302
NFATC2	3.28	3.84	4.3	3.80667	0.510816
NFATC3	2.45	4.1	3.75	3.43333	0.869387
NFATC4	3.15	2.8	3.7	3.21667	0.453689
NOS3	4	2.48	3.37	3.28333	0.763697
NRAS	4.3	4.9	3.1	4.1	0.916515
NRP1	4.2	5.3	5.4	4.96667	0.665833
NRP2	3.2	3.4	3.87	3.49	0.343948
PDGFC	4	4.1	3.55	3.88333	0.292973
PGF	2.2	2.5	2.87	2.52333	0.335609
PIK3CA	3.3	4.13	4.85	4.09333	0.77565
PIK3CB	2.75	2.6	2.83	2.72667	0.116762
PIK3CD	2.4	2.53	2.3	2.41	0.115326
PIK3CG	4.65	4.78	5.3	4.91	0.343948
PIK3R1	4.2	3.9	4.57	4.22333	0.335609
PIK3R2	2.35	2.95	3.63	2.97667	0.640417
PIK3R3	2.9	3.45	3.8	3.38333	0.453689
PIK3R5	2.1	2.87	3.85	2.94	0.877097
PLA2G10	4.5	4.65	4.2	4.45	0.229129
PLA2G12A	3.35	3.98	4.7	4.01	0.6755
PLA2G12B	3.8	3.9	3.39	3.69667	0.270247
PLA2G1B	3.9	4.35	3.68	3.97667	0.341516
PLA2G2A	1.9	2.78	3.45	2.71	0.777367
PLA2G2D	3.1	3.45	4	3.51667	0.453689
PLA2G2E	2.3	2.74	3.2	2.74667	0.450037
PLA2G2F	2.3	2.6	2.97	2.62333	0.335609
PLA2G3	2.3	2.6	1.93	2.27667	0.335609
PLA2G4A	5.45	4.7	4.63	4.92667	0.454569
PLA2G4B	2.25	2.7	1.79	2.24667	0.455009
PLA2G5	3.2	4.27	3.8	3.75667	0.536315
PLA2G6	3.4	2.55	2.8	2.91667	0.436845
PLCG1	3.1	2.8	3.25	3.05	0.229129
PLCG2	2.4	2.25	2.49	2.38	0.121244
PPP3CA	3.34	3.8	4	3.71333	0.338428
PPP3CB	3.42	3.89	4.5	3.93667	0.54151
PPP3CC	4.2	2.72	3.9	3.60667	0.78239
PPP3R1	3.9	5.83	4.5	4.74333	0.987742
PPP3R2	2.5	3.23	3.6	3.11	0.559732
PRKCA	4	4.73	3.2	3.97667	0.765267
PRKCB	2.9	3.45	3.8	3.38333	0.453689
PRKCG	2.6	3.72	3.04	3.12	0.564269
PTGS2	3.4	4.12	4.75	4.09	0.6755
PTK2	3.3	3.45	2.8	3.18333	0.340343
PXN	2.3	2.78	3.64	2.90667	0.678921
RAC1	3.2	3.63	4.32	3.71667	0.565007
RAC2	3.9	3.78	3.95	3.87667	0.0873689
RAF1	4.7	3.5	5.2	4.46667	0.873689
SH2D2A	2.45	3.34	3.5	3.09667	0.565715
SHC2	1.8	2.45	2.66	2.30333	0.448367
SPHK1	2.7	1.9	3.25	2.61667	0.678847
SPHK2	2.5	2.9	3.05	2.81667	0.284312
SRC	4	2.7	5.1	3.93333	1.20139
VEGFA	1.93	2.95	3.8	2.89333	0.936287
VEGFB	3.2	3.5	2.6	3.1	0.458258
VEGFC	3.25	2.56	2.9	2.90333	0.345012
	Exp1	Exp2	Exp3
