# Supplementary material for: New roles for nuclear EGFR in regulating the stability and translation of mRNAs associated with VEGF signaling
Source: PLoS One. 2017 Dec 18;12(12):e0189087. doi: 10.1371/journal.pone.0189087 (PMC5734708; doi:10.1371/journal.pone.0189087)
Supplement: S1 File — All raw data used are given in the folder S1_file.zip as Excel files. (ZIP) [file pone.0189087.s010.zip › Stat-data/Tab1-Affy-rel.xlsx]

## Sheet: Tabelle1
AKT1	0.57	0.76	0.68	0.67	0.0953939
AKT2	0.63	0.78	0.71	0.706667	0.0750555
AKT3	0.94	0.75	0.97	0.886667	0.119304
ARNT	0.99	0.92	1.05	0.986667	0.0650641
BAD	0.75	0.84	0.79	0.793333	0.0450925
CASP9	0.85	0.81	0.88	0.846667	0.0351188
CAV1	0.73	0.68	0.65	0.686667	0.0404145
CDC42	0.65	0.63	0.69	0.656667	0.0305505
FIGF	0.9	0.9	0.7	0.833333	0.11547
FLT1	1.25	1.17	1.31	1.24333	0.0702377
FLT4	0.85	0.78	0.86	0.83	0.043589
GRB2	0.71	0.81	0.75	0.756667	0.0503322
HIF1A	0.73	0.65	0.57	0.65	0.08
HRAS	0.86	0.82	0.82	0.833333	0.023094
HSP90AA1	0.61	0.73	0.67	0.67	0.06
HSPB1	0.57	0.53	0.65	0.583333	0.061101
KDR	1.14	1.26	1.24	1.21333	0.064291
KRAS	1.15	1.03	1.17	1.11667	0.0757188
MAP2K1	0.62	0.54	0.44	0.533333	0.090185
MAP2K2	0.65	0.59	0.65	0.63	0.034641
MAPK1	0.55	0.67	0.62	0.613333	0.0602771
MAPK11	0.7	0.78	0.75	0.743333	0.0404145
MAPK12	1.05	1.06	1.13	1.08	0.043589
MAPK13	0.8	0.84	0.81	0.816667	0.0208167
MAPK14	0.87	0.8	0.71	0.793333	0.0802081
MAPK3	0.73	0.65	0.55	0.643333	0.090185
MAPKAPK2	0.6	0.55	0.46	0.536667	0.070946
MAPKAPK3	0.89	0.85	0.77	0.836667	0.061101
NFAT5	0.75	0.65	0.6	0.666667	0.0763763
NFATC1	0.92	0.88	0.85	0.883333	0.0351188
NFATC2	0.99	1.14	1.1	1.07667	0.0776745
NFATC3	0.88	0.81	0.76	0.816667	0.0602771
NFATC4	0.74	0.84	0.8	0.793333	0.0503322
NOS3	1	0.93	1.03	0.986667	0.051316
NRAS	0.75	0.71	0.75	0.736667	0.023094
NRP1	0.88	0.85	0.78	0.836667	0.051316
NRP2	0.88	0.81	0.76	0.816667	0.0602771
PDGFC	1	1	1.1	1.03333	0.057735
PGF	1.16	1.08	1.04	1.09333	0.061101
PIK3CA	0.93	1.05	1	0.993333	0.0602771
PIK3CB	0.85	0.73	0.67	0.75	0.0916515
PIK3CD	0.96	0.92	1.06	0.98	0.072111
PIK3CG	1.21	1.27	1.25	1.24333	0.0305505
PIK3R1	1.09	0.98	1.03	1.03333	0.0550757
PIK3R2	0.86	0.79	0.7	0.783333	0.0802081
PIK3R3	0.98	1.08	1.05	1.03667	0.051316
PIK3R5	1.03	1	0.93	0.986667	0.051316
PLA2G10	0.95	0.86	0.96	0.923333	0.0550757
PLA2G12A	1.03	0.95	0.89	0.956667	0.0702377
PLA2G12B	1.15	1.06	1.13	1.11333	0.0472582
PLA2G1B	1.05	0.98	0.89	0.973333	0.0802081
PLA2G2A	1.14	1.05	0.98	1.05667	0.0802081
PLA2G2D	0.9	0.98	0.95	0.943333	0.0404145
PLA2G2E	0.75	0.72	0.84	0.77	0.06245
PLA2G2F	0.64	0.74	0.7	0.693333	0.0503322
PLA2G3	0.92	0.85	0.8	0.856667	0.0602771
PLA2G4A	0.82	0.78	0.72	0.773333	0.0503322
PLA2G4B	0.75	0.75	0.81	0.77	0.034641
PLA2G5	0.89	0.99	0.95	0.943333	0.0503322
PLA2G6	0.91	0.9	0.85	0.886667	0.0321455
PLCG1	0.61	0.71	0.65	0.656667	0.0503322
PLCG2	0.95	0.94	1.02	0.97	0.043589
PPP3CA	0.91	0.99	0.96	0.953333	0.0404145
PPP3CB	1.05	0.97	1	1.00667	0.0404145
PPP3CC	0.94	1.08	1	1.00667	0.0702377
PPP3R1	1.17	1.05	1.03	1.08333	0.0757188
PPP3R2	1.1	0.96	1.09	1.05	0.0781025
PRKCA	0.83	0.77	0.83	0.81	0.034641
PRKCB	1.14	1.08	1.13	1.11667	0.0321455
PRKCG	0.75	0.67	0.74	0.72	0.043589
PTGS2	0.61	0.69	0.66	0.653333	0.0404145
PTK2	0.89	0.97	0.95	0.936667	0.0416333
PXN	0.75	0.72	0.65	0.706667	0.051316
RAC1	0.76	0.74	0.7	0.733333	0.0305505
RAC2	0.99	0.97	0.91	0.956667	0.0416333
RAF1	0.77	0.89	0.85	0.836667	0.061101
SH2D2A	0.91	0.86	0.83	0.866667	0.0404145
SHC2	0.78	0.7	0.66	0.713333	0.061101
SPHK1	0.97	0.9	0.81	0.893333	0.0802081
SPHK2	0.71	0.65	0.75	0.703333	0.0503322
SRC	0.66	0.74	0.72	0.706667	0.0416333
VEGFA	0.88	0.8	0.78	0.82	0.052915
VEGFB	0.95	1.01	0.99	0.983333	0.0305505
VEGFC	1.05	1	1.08	1.04333	0.0404145
	exp1	exp2	exp3	mean	stdev
