# Supplementary material for: New roles for nuclear EGFR in regulating the stability and translation of mRNAs associated with VEGF signaling
Source: PLoS One. 2017 Dec 18;12(12):e0189087. doi: 10.1371/journal.pone.0189087 (PMC5734708; doi:10.1371/journal.pone.0189087)
Supplement: S1 File — All raw data used are given in the folder S1_file.zip as Excel files. (ZIP) [file pone.0189087.s010.zip › Stat-data/Tab1-RT-PCR-4Gy-Erlo.xlsx]

## Sheet: Tabelle1
Symbol	exp1	exp2	exp3	mean	stdev
AKT1	1.02	1.12	1.22	1.12	0.1
AKT2	1.1	1.06	1	1.05333	0.0503322
AKT3	0.78	0.91	1.02	0.903333	0.120139
ARNT	1.05	0.99	0.82	0.953333	0.119304
BAD	1.5	0.9	1.21	1.20333	0.300056
CASP9	0.98	1.15	1.22	1.11667	0.123423
CAV1	1.12	1.23	0.97	1.10667	0.130512
CDC42	1	0.8	0.89	0.896667	0.100167
FIGF	0.85	0.96	1.05	0.953333	0.100167
FLT1	1.1	1.12	0.89	1.03667	0.12741
FLT4	0.98	1.12	1.22	1.10667	0.120554
GRB2	1.18	1.42	1.32	1.30667	0.120554
HIF1A	0.81	0.84	0.85	0.833333	0.0208167
HRAS	1.35	1.05	1.23	1.21	0.150997
HSP90AA1	0.95	0.97	0.8	0.906667	0.0929157
HSPB1	1.3	1.56	1.66	1.50667	0.185831
KDR	1.21	1.15	0.99	1.11667	0.113725
KRAS	1.15	0.85	1.05	1.01667	0.152753
MAP2K1	0.89	0.83	0.69	0.803333	0.102632
MAP2K2	1.6	1.35	1	1.31667	0.301386
MAPK1	1.2	1	1.2	1.13333	0.11547
MAPK11	0.16	0.12	0.06	0.113333	0.0503322
MAPK12	1.13	1.05	1.37	1.18333	0.166533
MAPK13	1.22	0.98	1.15	1.11667	0.123423
MAPK14	0.85	0.66	0.92	0.81	0.134536
MAPK3	1.06	0.94	0.72	0.906667	0.172434
MAPKAPK2	0.85	0.65	0.74	0.746667	0.100167
MAPKAPK3	0.81	0.8	0.77	0.793333	0.0208167
NFAT5	1.03	1.1	1.17	1.1	0.07
NFATC1	1.1	1	1.2	1.1	0.1
NFATC2	1.22	1.13	0.98	1.11	0.121244
NFATC3	1.05	1.1	0.99	1.04667	0.0550757
NFATC4	1.79	1.65	1.41	1.61667	0.19218
NOS3	1.2	1.1	0.8	1.03333	0.208167
NRAS	1.2	1	1.2	1.13333	0.11547
NRP1	1.22	1.15	0.98	1.11667	0.123423
NRP2	1.15	1.42	1.02	1.19667	0.204042
PDGFC	0.98	1.11	0.91	1	0.101489
PGF	1.53	1.9	1.11	1.51333	0.395264
PIK3CA	0.95	1.12	0.92	0.996667	0.107858
PIK3CB	1.11	1.21	1.29	1.20333	0.090185
PIK3CD	1.27	1.51	1.73	1.50333	0.230072
PIK3CG	1	1.2	1.15	1.11667	0.104083
PIK3R1	0.97	1.15	1.23	1.11667	0.133167
PIK3R2	1.65	1.72	1.75	1.70667	0.051316
PIK3R3	1.45	1.52	1.55	1.50667	0.051316
PIK3R5	0.8	1.1	1.2	1.03333	0.208167
PLA2G10	0.9	1.15	1.3	1.11667	0.202073
PLA2G12A	0.9	1.05	1.1	1.01667	0.104083
PLA2G12B	0.84	0.89	0.69	0.806667	0.104083
PLA2G1B	0.6	0.81	1	0.803333	0.200083
PLA2G2A	0.8	1	0.92	0.906667	0.100664
PLA2G2D	0.88	1.07	1.12	1.02333	0.126623
PLA2G2E	0.95	1.15	1.25	1.11667	0.152753
PLA2G2F	1.11	0.89	1.03	1.01	0.111355
PLA2G3	1.07	1.12	0.88	1.02333	0.126623
PLA2G4A	1.21	1.14	0.99	1.11333	0.112398
PLA2G4B	2.2	1.6	1.93	1.91	0.3005
PLA2G5	1.11	0.9	1.3	1.10333	0.200083
PLA2G6	1.6	1.52	1.4	1.50667	0.100664
PLCG1	1.05	1.35	1.23	1.21	0.150997
PLCG2	1	0.91	0.8	0.903333	0.100167
PPP3CA	1.15	1.03	1.17	1.11667	0.0757188
PPP3CB	0.7	0.9	0.82	0.806667	0.100664
PPP3CC	0.48	0.72	0.62	0.606667	0.120554
PPP3R1	1.27	1.13	0.93	1.11	0.17088
PPP3R2	0.91	0.85	0.95	0.903333	0.0503322
PRKCA	0.9	0.82	0.7	0.806667	0.100664
PRKCB	0.97	1.23	1.15	1.11667	0.133167
PRKCG	2.01	1.93	1.79	1.91	0.111355
PTGS2	0.7	0.9	0.82	0.806667	0.100664
PTK2	1.19	1.02	1.1	1.10333	0.085049
PXN	1.05	1.35	1.21	1.20333	0.150111
RAC1	0.76	1.04	0.93	0.91	0.141067
RAC2	1.06	1.05	0.94	1.01667	0.0665833
RAF1	1.3	1.1	1.25	1.21667	0.104083
SH2D2A	0.98	1.22	1.14	1.11333	0.122202
SHC2	1	1.4	1.23	1.21	0.200749
SPHK1	1.72	1.58	1.82	1.70667	0.120554
SPHK2	1.12	1.48	1.29	1.29667	0.180093
SRC	1.29	1.19	1.11	1.19667	0.090185
VEGFA	1.01	1.19	1.13	1.11	0.0916515
VEGFB	1.32	1.2	1.37	1.29667	0.0873689
VEGFC	1.03	0.87	1.13	1.01	0.131149
