# Supplementary material for: New roles for nuclear EGFR in regulating the stability and translation of mRNAs associated with VEGF signaling
Source: PLoS One. 2017 Dec 18;12(12):e0189087. doi: 10.1371/journal.pone.0189087 (PMC5734708; doi:10.1371/journal.pone.0189087)
Supplement: S1 File — All raw data used are given in the folder S1_file.zip as Excel files. (ZIP) [file pone.0189087.s010.zip › Stat-data/Tab1-RT-PCR-4Gy.xlsx]

## Sheet: Blatt1
AKT1	2.15	1.9	2.51	2.18667	0.306649
AKT2	1.73	1.51	1.55	1.59667	0.117189
AKT3	1.14	1.04	1.22	1.13333	0.090185
ARNT	1.6	1.46	1.7	1.58667	0.120554
BAD	2.6	2.44	2.81	2.61667	0.185562
CASP9	1.25	1.1	1.35	1.23333	0.125831
CAV1	1.96	1.82	2.05	1.94333	0.115902
CDC42	1.07	0.96	1.35	1.12667	0.20108
FIGF	1.1	0.9	1.12	1.04	0.121655
FLT1	0.9	0.8	1.2	0.966667	0.208167
FLT4	1.96	1.71	2.15	1.94	0.220681
GRB2	2.2	2.13	2.36	2.23	0.117898
HIF1A	1.92	1.79	2.01	1.90667	0.110604
HRAS	1.89	1.65	2.25	1.93	0.301993
HSP90AA1	1.1	0.93	1.02	1.01667	0.085049
HSPB1	3.17	2.93	3.39	3.16333	0.230072
KDR	0.98	0.98	1.02	0.993333	0.023094
KRAS	1.05	1.19	1.29	1.17667	0.120554
MAP2K1	1.79	1.48	2.08	1.78333	0.300056
MAP2K2	3.7	3.48	3.94	3.70667	0.230072
MAPK1	1.43	1.35	1.58	1.45333	0.116762
MAPK11	2	1.8	2.4	2.06667	0.305505
MAPK12	2.14	2.48	2.82	2.48	0.34
MAPK13	1.81	1.56	2.04	1.80333	0.240069
MAPK14	1.53	1.7	1.38	1.53667	0.160104
MAPK3	1.69	1.63	1.87	1.73	0.1249
MAPKAPK2	1.52	1.66	1.78	1.65333	0.130128
MAPKAPK3	2.13	1.87	1.72	1.90667	0.207445
NFAT5	1.15	1.05	1.33	1.17667	0.141892
NFATC1	1.45	1.35	1.57	1.45667	0.110151
NFATC2	0.95	0.85	1.25	1.01667	0.208167
NFATC3	1.35	1.34	1.44	1.37667	0.0550757
NFATC4	3.3	3.22	3.43	3.31667	0.105987
NOS3	1.08	0.98	1.04	1.03333	0.0503322
NRAS	1.27	1.18	1.38	1.27667	0.100167
NRP1	1.47	1.55	1.68	1.56667	0.105987
NRP2	1.86	1.72	2.02	1.86667	0.150111
PDGFC	1.45	1.36	1.6	1.47	0.121244
PGF	5.33	5.6	5.92	5.61667	0.295353
PIK3CA	0.99	0.91	1.02	0.973333	0.0568624
PIK3CB	1.37	1.17	1.24	1.26	0.101489
PIK3CD	2.58	2.28	2.86	2.57333	0.290057
PIK3CG	0.97	0.97	1.04	0.993333	0.0404145
PIK3R1	1.5	1.18	1.35	1.34333	0.160104
PIK3R2	2.33	2.27	2.47	2.35667	0.102632
PIK3R3	2.02	2.08	2.23	2.11	0.108167
PIK3R5	1.1	0.99	1.02	1.03667	0.0568624
PLA2G10	1.1	1.04	1.23	1.12333	0.0971253
PLA2G12A	1.05	0.9	1.3	1.08333	0.202073
PLA2G12B	0.97	0.92	1.08	0.99	0.0818535
PLA2G1B	1.5	1.45	1.3	1.41667	0.104083
PLA2G2A	1.02	0.97	1.03	1.00667	0.0321455
PLA2G2D	0.98	0.92	1.08	0.993333	0.080829
PLA2G2E	1.05	0.99	1.02	1.02	0.03
PLA2G2F	1.13	0.98	1.07	1.06	0.0754983
PLA2G3	0.97	1.03	0.99	0.996667	0.0305505
PLA2G4A	1.26	1.23	1.35	1.28	0.06245
PLA2G4B	4.27	4.06	4.53	4.28667	0.235443
PLA2G5	0.96	1.04	1	1	0.04
PLA2G6	2.31	2.15	2.01	2.15667	0.150111
PLCG1	2.41	3.05	2.75	2.73667	0.320208
PLCG2	1.67	1.44	1.86	1.65667	0.210317
PPP3CA	1.39	1.18	1.56	1.37667	0.190351
PPP3CB	1.2	1.1	1.36	1.22	0.131149
PPP3CC	1.25	1.13	1.03	1.13667	0.110151
PPP3R1	1.6	1.44	1.72	1.58667	0.140475
PPP3R2	1.07	0.98	1.05	1.03333	0.0472582
PRKCA	1.35	1.15	0.97	1.15667	0.190088
PRKCB	2.27	1.98	2.58	2.27667	0.300056
PRKCG	4.05	4.73	4.35	4.37667	0.340783
PTGS2	1.73	1.6	1.49	1.60667	0.120139
PTK2	1.3	1.54	1.35	1.39667	0.126623
PXN	2.37	2.01	2.2	2.19333	0.180093
RAC1	0.61	1.01	0.8	0.806667	0.200083
RAC2	1.2	0.95	1.23	1.12667	0.153731
RAF1	1.85	1.69	2.07	1.87	0.190788
SH2D2A	1.1	1.05	1.1	1.08333	0.0288675
SHC2	1.05	0.98	1.18	1.07	0.101489
SPHK1	3.37	2.67	3	3.01333	0.35019
SPHK2	2.12	2.13	2.22	2.15667	0.0550757
SRC	1.82	1.67	1.96	1.81667	0.145029
VEGFA	1.21	1.17	1.15	1.17667	0.0305505
VEGFB	2.29	2.03	2.17	2.16333	0.130128
VEGFC	1.03	0.98	1.04	1.01667	0.0321455
	exp1	exp2	exp3	mean	stab
